# Supplementary material for: Muhenrins A–C, pimarane-type diterpenoids from Munronia henryi
Source: RSC Adv. 2025 Jul 18;15(31):25542–7. doi: 10.1039/d5ra04525h (PMC12272833; doi:10.1039/d5ra04525h)
Supplement: RA-015-D5RA04525H-s002 [file RA-015-D5RA04525H-s002.cif]

# Supplementary Information (SI) for RSC Advances.
# This journal is © The Royal Society of Chemistry 2025

####################################################################### 
# 
# This file contains crystal structure data downloaded from the 
# Cambridge Structural Database (CSD) hosted by the Cambridge 
# Crystallographic Data Centre (CCDC).
# 
# Full information about CCDC data access policies and citation 
# guidelines are available at http://www.ccdc.cam.ac.uk/access/V1 
# 
# Audit and citation data items may have been added by the CCDC. 
# Please retain this information to preserve the provenance of 
# this file and to allow appropriate attribution of the data. 
# 
#######################################################################

data_cu_2025427_0m
_database_code_depnum_ccdc_archive 'CCDC 2452064'
loop_
_audit_author_name
_audit_author_address
'Zaiyong Zhang'
;Shanghai Institute of Materia Medica
China
;
_audit_update_record             
;
2025-05-18 deposited with the CCDC.	2025-07-09 downloaded from the CCDC.
;
_audit_creation_date             2025-04-28
_audit_creation_method           
;
Olex2 1.5-beta
(compiled 2025.02.13 svn.rdd3e1f77 for OlexSys, GUI svn.r7147)
;
_shelx_SHELXL_version_number     2018/3
_chemical_name_common            ?
_chemical_name_systematic        ?
_chemical_formula_moiety         'C20 H30 O4'
_chemical_formula_sum            'C20 H30 O4'
_chemical_formula_weight         334.44
_chemical_absolute_configuration rmad
_chemical_melting_point          ?
loop_
_atom_type_symbol
_atom_type_description
_atom_type_scat_dispersion_real
_atom_type_scat_dispersion_imag
_atom_type_scat_source
C C 0.0181 0.0091 'International Tables Vol C Tables 4.2.6.8 and 6.1.1.4'
H H 0.0000 0.0000 'International Tables Vol C Tables 4.2.6.8 and 6.1.1.4'
O O 0.0492 0.0322 'International Tables Vol C Tables 4.2.6.8 and 6.1.1.4'

_shelx_space_group_comment       
;
The symmetry employed for this shelxl refinement is uniquely defined
by the following loop, which should always be used as a source of
symmetry information in preference to the above space-group names.
They are only intended as comments.
;
_space_group_crystal_system      orthorhombic
_space_group_IT_number           19
_space_group_name_H-M_alt        'P 21 21 21'
_space_group_name_Hall           'P 2ac 2ab'
loop_
_space_group_symop_operation_xyz
'x, y, z'
'-x+1/2, -y, z+1/2'
'-x, y+1/2, -z+1/2'
'x+1/2, -y+1/2, -z'

_cell_length_a                   12.0825(8)
_cell_length_b                   12.7004(8)
_cell_length_c                   12.9052(8)
_cell_angle_alpha                90
_cell_angle_beta                 90
_cell_angle_gamma                90
_cell_volume                     1980.3(2)
_cell_formula_units_Z            4
_cell_measurement_reflns_used    8370
_cell_measurement_temperature    170
_cell_measurement_theta_max      74.68
_cell_measurement_theta_min      3.42
_shelx_estimated_absorpt_T_max   0.970
_shelx_estimated_absorpt_T_min   0.930
_exptl_absorpt_coefficient_mu    0.613
_exptl_absorpt_correction_T_max  0.7538
_exptl_absorpt_correction_T_min  0.6014
_exptl_absorpt_correction_type   multi-scan
_exptl_absorpt_process_details   
;
SADABS-2016/2 (Bruker,2016/2) was used for absorption correction.
wR2(int) was 0.1304 before and 0.0965 after correction.
The Ratio of minimum to maximum transmission is 0.7978.
The \l/2 correction factor is Not present.
;
_exptl_absorpt_special_details   ?
_exptl_crystal_colour            colourless
_exptl_crystal_colour_primary    colourless
_exptl_crystal_density_diffrn    1.122
_exptl_crystal_density_meas      ?
_exptl_crystal_density_method    ?
_exptl_crystal_description       block
_exptl_crystal_F_000             728
_exptl_crystal_size_max          0.12
_exptl_crystal_size_mid          0.08
_exptl_crystal_size_min          0.05
_exptl_transmission_factor_max   ?
_exptl_transmission_factor_min   ?
_diffrn_reflns_av_R_equivalents  0.0736
_diffrn_reflns_av_unetI/netI     0.0491
_diffrn_reflns_Laue_measured_fraction_full 0.999
_diffrn_reflns_Laue_measured_fraction_max 0.991
_diffrn_reflns_limit_h_max       14
_diffrn_reflns_limit_h_min       -14
_diffrn_reflns_limit_k_max       15
_diffrn_reflns_limit_k_min       -15
_diffrn_reflns_limit_l_max       15
_diffrn_reflns_limit_l_min       -16
_diffrn_reflns_number            17312
_diffrn_reflns_point_group_measured_fraction_full 0.997
_diffrn_reflns_point_group_measured_fraction_max 0.984
_diffrn_reflns_theta_full        67.679
_diffrn_reflns_theta_max         74.740
_diffrn_reflns_theta_min         4.885
_diffrn_ambient_temperature      170
_diffrn_detector_area_resol_mean ?
_diffrn_measured_fraction_theta_full 0.999
_diffrn_measured_fraction_theta_max 0.991
_diffrn_measurement_device_type  'D8 VENTURE'
_diffrn_measurement_method       '\f and \w scans'
_diffrn_radiation_type           CuK\a
_diffrn_radiation_wavelength     1.54178
_diffrn_source                   ?
_diffrn_source_current           1.2
_diffrn_source_power             0.06
_diffrn_source_voltage           50.0
_diffrn_standards_number         0
_reflns_Friedel_coverage         0.745
_reflns_Friedel_fraction_full    0.995
_reflns_Friedel_fraction_max     0.975
_reflns_number_gt                3702
_reflns_number_total             3988
_reflns_special_details          
;
 Reflections were merged by SHELXL according to the crystal
 class for the calculation of statistics and refinement.
 
 _reflns_Friedel_fraction is defined as the number of unique
 Friedel pairs measured divided by the number that would be
 possible theoretically, ignoring centric projections and
 systematic absences.
;
_reflns_threshold_expression     'I > 2\s(I)'
_computing_cell_refinement       'SAINT V8.41 (?, 2016)'
_computing_data_collection       ?
_computing_data_reduction        'SAINT V8.41 (?, 2016)'
_computing_molecular_graphics    'Olex2 1.5-beta (Dolomanov et al., 2009)'
_computing_publication_material  'Olex2 1.5-beta (Dolomanov et al., 2009)'
_computing_structure_refinement  'SHELXL 2018/3 (Sheldrick, 2015)'
_computing_structure_solution    'SHELXT  (Sheldrick, 2015)'
_refine_diff_density_max         0.607
_refine_diff_density_min         -0.265
_refine_diff_density_rms         0.062
_refine_ls_abs_structure_details 
;
 Flack x determined using 1477 quotients [(I+)-(I-)]/[(I+)+(I-)]
 (Parsons, Flack and Wagner, Acta Cryst. B69 (2013) 249-259).
;
_refine_ls_abs_structure_Flack   -0.06(13)
_refine_ls_extinction_coef       .
_refine_ls_extinction_method     none
_refine_ls_goodness_of_fit_ref   1.019
_refine_ls_hydrogen_treatment    constr
_refine_ls_matrix_type           full
_refine_ls_number_parameters     223
_refine_ls_number_reflns         3988
_refine_ls_number_restraints     0
_refine_ls_R_factor_all          0.0621
_refine_ls_R_factor_gt           0.0582
_refine_ls_restrained_S_all      1.019
_refine_ls_shift/su_max          0.005
_refine_ls_shift/su_mean         0.000
_refine_ls_structure_factor_coef Fsqd
_refine_ls_weighting_details     
'w=1/[\s^2^(Fo^2^)+(0.0966P)^2^+0.6038P] where P=(Fo^2^+2Fc^2^)/3'
_refine_ls_weighting_scheme      calc
_refine_ls_wR_factor_gt          0.1559
_refine_ls_wR_factor_ref         0.1622
_refine_special_details          ?
_olex2_refinement_description    
;
1. Fixed Uiso
 At 1.2 times of:
  All C(H) groups, All C(H,H) groups
 At 1.5 times of:
  All C(H,H,H) groups, All O(H) groups
2.a Ternary CH refined with riding coordinates:
 C5(H5), C9(H9)
2.b Secondary CH2 refined with riding coordinates:
 C2(H2A,H2B), C1(H1A,H1B), C3(H3A,H3B), C11(H11A,H11B), C12(H12A,H12B)
2.c Aromatic/amide H refined with riding coordinates:
 C14(H14), C15(H15)
2.d X=CH2 refined with riding coordinates:
 C16(H16A,H16B)
2.e Idealised Me refined as rotating group:
 C20(H20A,H20B,H20C), C18(H18A,H18B,H18C), C19(H19A,H19B,H19C), C17(H17A,H17B,
 H17C)
2.f Idealised tetrahedral OH refined as rotating group:
 O4(H4), O2(H2)
;
_atom_sites_solution_hydrogens   geom
_atom_sites_solution_primary     dual
_atom_sites_solution_secondary   ?
loop_
_atom_site_label
_atom_site_type_symbol
_atom_site_fract_x
_atom_site_fract_y
_atom_site_fract_z
_atom_site_U_iso_or_equiv
_atom_site_adp_type
_atom_site_occupancy
_atom_site_site_symmetry_order
_atom_site_calc_flag
_atom_site_refinement_flags_posn
_atom_site_refinement_flags_adp
_atom_site_refinement_flags_occupancy
_atom_site_disorder_assembly
_atom_site_disorder_group
O3 O 0.74478(17) 0.57571(19) 0.65480(17) 0.0394(5) Uani 1 1 d . . . . .
O4 O 0.6434(2) 0.6416(2) 0.78461(16) 0.0431(6) Uani 1 1 d . . . . .
H4 H 0.702473 0.632582 0.817756 0.065 Uiso 1 1 calc R U . . .
O2 O 0.5762(2) 0.4607(2) 0.26867(17) 0.0465(6) Uani 1 1 d . . . . .
H2 H 0.636276 0.453260 0.236770 0.070 Uiso 1 1 calc R U . . .
O1 O 0.66836(19) 0.3729(2) 0.39076(18) 0.0447(6) Uani 1 1 d . . . . .
C7 C 0.6590(2) 0.6160(2) 0.6867(2) 0.0334(6) Uani 1 1 d . . . . .
C6 C 0.5836(2) 0.4157(2) 0.3608(2) 0.0329(6) Uani 1 1 d . . . . .
C8 C 0.5668(2) 0.6450(2) 0.6155(2) 0.0317(6) Uani 1 1 d . . . . .
C5 C 0.4773(2) 0.4222(2) 0.4232(2) 0.0311(6) Uani 1 1 d . . . . .
H5 H 0.430020 0.473288 0.384169 0.037 Uiso 1 1 calc R U . . .
C2 C 0.3138(3) 0.3798(3) 0.5832(3) 0.0436(8) Uani 1 1 d . . . . .
H2A H 0.354212 0.329542 0.627983 0.052 Uiso 1 1 calc R U . . .
H2B H 0.239689 0.391421 0.613753 0.052 Uiso 1 1 calc R U . . .
C14 C 0.5138(3) 0.7355(3) 0.6360(2) 0.0374(6) Uani 1 1 d . . . . .
H14 H 0.526724 0.766910 0.701728 0.045 Uiso 1 1 calc R U . . .
C1 C 0.3768(3) 0.4844(2) 0.5797(3) 0.0381(7) Uani 1 1 d . . . . .
H1A H 0.383852 0.512262 0.651000 0.046 Uiso 1 1 calc R U . . .
H1B H 0.333450 0.535839 0.538737 0.046 Uiso 1 1 calc R U . . .
C20 C 0.5648(3) 0.4081(3) 0.6056(2) 0.0388(7) Uani 1 1 d . . . . .
H20A H 0.535381 0.336334 0.609631 0.058 Uiso 1 1 calc R U . . .
H20B H 0.563659 0.440196 0.674662 0.058 Uiso 1 1 calc R U . . .
H20C H 0.641097 0.405961 0.579867 0.058 Uiso 1 1 calc R U . . .
C10 C 0.4934(2) 0.4736(2) 0.5316(2) 0.0297(6) Uani 1 1 d . . . . .
C9 C 0.5525(2) 0.5834(2) 0.5157(2) 0.0316(6) Uani 1 1 d . . . . .
H9 H 0.629165 0.566350 0.491958 0.038 Uiso 1 1 calc R U . . .
C4 C 0.4118(3) 0.3151(3) 0.4181(3) 0.0419(7) Uani 1 1 d . . . . .
C3 C 0.3012(3) 0.3332(3) 0.4759(3) 0.0469(8) Uani 1 1 d . . . . .
H3A H 0.254371 0.380810 0.433869 0.056 Uiso 1 1 calc R U . . .
H3B H 0.262016 0.265034 0.481786 0.056 Uiso 1 1 calc R U . . .
C13 C 0.4357(3) 0.7914(3) 0.5637(3) 0.0448(8) Uani 1 1 d . . . . .
C11 C 0.5053(4) 0.6588(3) 0.4335(2) 0.0463(8) Uani 1 1 d . . . . .
H11A H 0.565375 0.706614 0.411017 0.056 Uiso 1 1 calc R U . . .
H11B H 0.483021 0.616569 0.372488 0.056 Uiso 1 1 calc R U . . .
C18 C 0.4718(3) 0.2173(3) 0.4622(3) 0.0534(9) Uani 1 1 d . . . . .
H18A H 0.549435 0.218049 0.440065 0.080 Uiso 1 1 calc R U . . .
H18B H 0.435900 0.153264 0.436353 0.080 Uiso 1 1 calc R U . . .
H18C H 0.468221 0.218528 0.538023 0.080 Uiso 1 1 calc R U . . .
C12 C 0.4094(3) 0.7239(3) 0.4658(3) 0.0522(9) Uani 1 1 d . . . . .
H12A H 0.345657 0.677328 0.480765 0.063 Uiso 1 1 calc R U . . .
H12B H 0.388157 0.771158 0.408115 0.063 Uiso 1 1 calc R U . . .
C19 C 0.3858(4) 0.2929(4) 0.3045(3) 0.0640(11) Uani 1 1 d . . . . .
H19A H 0.350960 0.355016 0.273400 0.096 Uiso 1 1 calc R U . . .
H19B H 0.335118 0.232811 0.299742 0.096 Uiso 1 1 calc R U . . .
H19C H 0.454434 0.276589 0.267453 0.096 Uiso 1 1 calc R U . . .
C15 C 0.4809(4) 0.8955(3) 0.5332(5) 0.0703(13) Uani 1 1 d . . . . .
H15 H 0.430959 0.942266 0.499739 0.084 Uiso 1 1 calc R U . . .
C17 C 0.3249(3) 0.8077(5) 0.6183(4) 0.0710(13) Uani 1 1 d . . . . .
H17A H 0.292591 0.739099 0.635545 0.106 Uiso 1 1 calc R U . . .
H17B H 0.274515 0.846228 0.572489 0.106 Uiso 1 1 calc R U . . .
H17C H 0.336530 0.848174 0.682047 0.106 Uiso 1 1 calc R U . . .
C16 C 0.5796(6) 0.9295(5) 0.5471(8) 0.132(4) Uani 1 1 d . . . . .
H16A H 0.633036 0.886129 0.580162 0.159 Uiso 1 1 calc R U . . .
H16B H 0.599423 0.998078 0.524228 0.159 Uiso 1 1 calc R U . . .

loop_
_atom_site_aniso_label
_atom_site_aniso_U_11
_atom_site_aniso_U_22
_atom_site_aniso_U_33
_atom_site_aniso_U_23
_atom_site_aniso_U_13
_atom_site_aniso_U_12
O3 0.0314(10) 0.0495(13) 0.0374(10) -0.0049(9) -0.0026(8) 0.0045(9)
O4 0.0412(12) 0.0553(14) 0.0327(10) -0.0096(10) -0.0072(9) 0.0115(10)
O2 0.0449(13) 0.0616(15) 0.0328(10) 0.0104(10) 0.0086(9) 0.0153(12)
O1 0.0379(12) 0.0568(14) 0.0393(11) 0.0076(10) 0.0086(9) 0.0117(10)
C7 0.0350(15) 0.0313(14) 0.0338(13) 0.0005(11) -0.0033(11) -0.0015(11)
C6 0.0354(15) 0.0358(14) 0.0276(12) 0.0006(11) 0.0040(11) 0.0019(12)
C8 0.0299(13) 0.0333(13) 0.0319(13) 0.0027(11) -0.0013(11) -0.0038(10)
C5 0.0271(13) 0.0347(13) 0.0316(12) -0.0014(12) 0.0032(10) 0.0001(11)
C2 0.0395(17) 0.0408(16) 0.0506(17) 0.0010(15) 0.0138(14) -0.0074(13)
C14 0.0355(15) 0.0391(15) 0.0376(14) -0.0022(12) -0.0028(12) 0.0030(12)
C1 0.0390(16) 0.0353(15) 0.0399(14) -0.0001(13) 0.0124(12) -0.0017(12)
C20 0.0483(17) 0.0363(15) 0.0318(13) 0.0071(12) -0.0041(12) -0.0021(13)
C10 0.0301(13) 0.0298(12) 0.0292(12) 0.0021(11) 0.0017(10) -0.0015(11)
C9 0.0327(14) 0.0331(13) 0.0290(12) 0.0041(11) 0.0014(10) -0.0031(11)
C4 0.0427(17) 0.0405(16) 0.0424(15) -0.0078(14) 0.0022(13) -0.0087(13)
C3 0.0353(16) 0.0487(19) 0.057(2) -0.0014(16) -0.0002(14) -0.0112(14)
C13 0.0442(17) 0.0441(17) 0.0460(17) 0.0023(14) -0.0037(14) 0.0100(14)
C11 0.072(2) 0.0348(15) 0.0319(14) 0.0090(13) -0.0055(15) -0.0026(16)
C18 0.061(2) 0.0346(16) 0.065(2) -0.0066(16) 0.0081(18) -0.0029(15)
C12 0.059(2) 0.0449(18) 0.0528(19) 0.0106(16) -0.0145(17) -0.0020(16)
C19 0.073(3) 0.068(3) 0.051(2) -0.0205(19) -0.0048(19) -0.021(2)
C15 0.059(3) 0.048(2) 0.104(4) 0.018(2) -0.011(2) 0.0055(19)
C17 0.0377(19) 0.097(3) 0.078(3) 0.010(3) -0.0092(19) 0.018(2)
C16 0.085(4) 0.079(4) 0.232(10) 0.071(5) -0.047(5) -0.038(3)

_geom_special_details            
;
 All esds (except the esd in the dihedral angle between two l.s. planes)
 are estimated using the full covariance matrix.  The cell esds are taken
 into account individually in the estimation of esds in distances, angles
 and torsion angles; correlations between esds in cell parameters are only
 used when they are defined by crystal symmetry.  An approximate (isotropic)
 treatment of cell esds is used for estimating esds involving l.s. planes.
;
loop_
_geom_bond_atom_site_label_1
_geom_bond_atom_site_label_2
_geom_bond_distance
_geom_bond_site_symmetry_2
_geom_bond_publ_flag
O3 C7 1.227(4) . ?
O4 H4 0.8400 . ?
O4 C7 1.319(4) . ?
O2 H2 0.8400 . ?
O2 C6 1.322(4) . ?
O1 C6 1.222(4) . ?
C7 C8 1.490(4) . ?
C6 C5 1.519(4) . ?
C8 C14 1.342(4) . ?
C8 C9 1.516(4) . ?
C5 H5 1.0000 . ?
C5 C10 1.556(4) . ?
C5 C4 1.575(4) . ?
C2 H2A 0.9900 . ?
C2 H2B 0.9900 . ?
C2 C1 1.531(4) . ?
C2 C3 1.513(5) . ?
C14 H14 0.9500 . ?
C14 C13 1.506(4) . ?
C1 H1A 0.9900 . ?
C1 H1B 0.9900 . ?
C1 C10 1.546(4) . ?
C20 H20A 0.9800 . ?
C20 H20B 0.9800 . ?
C20 H20C 0.9800 . ?
C20 C10 1.533(4) . ?
C10 C9 1.580(4) . ?
C9 H9 1.0000 . ?
C9 C11 1.538(4) . ?
C4 C3 1.548(5) . ?
C4 C18 1.547(5) . ?
C4 C19 1.525(5) . ?
C3 H3A 0.9900 . ?
C3 H3B 0.9900 . ?
C13 C12 1.559(5) . ?
C13 C15 1.484(6) . ?
C13 C17 1.527(5) . ?
C11 H11A 0.9900 . ?
C11 H11B 0.9900 . ?
C11 C12 1.484(6) . ?
C18 H18A 0.9800 . ?
C18 H18B 0.9800 . ?
C18 H18C 0.9800 . ?
C12 H12A 0.9900 . ?
C12 H12B 0.9900 . ?
C19 H19A 0.9800 . ?
C19 H19B 0.9800 . ?
C19 H19C 0.9800 . ?
C15 H15 0.9500 . ?
C15 C16 1.282(7) . ?
C17 H17A 0.9800 . ?
C17 H17B 0.9800 . ?
C17 H17C 0.9800 . ?
C16 H16A 0.9500 . ?
C16 H16B 0.9500 . ?

loop_
_geom_angle_atom_site_label_1
_geom_angle_atom_site_label_2
_geom_angle_atom_site_label_3
_geom_angle
_geom_angle_site_symmetry_1
_geom_angle_site_symmetry_3
_geom_angle_publ_flag
C7 O4 H4 109.5 . . ?
C6 O2 H2 109.5 . . ?
O3 C7 O4 123.0(3) . . ?
O3 C7 C8 121.9(3) . . ?
O4 C7 C8 115.1(3) . . ?
O2 C6 C5 113.3(2) . . ?
O1 C6 O2 122.3(3) . . ?
O1 C6 C5 124.4(2) . . ?
C7 C8 C9 118.8(3) . . ?
C14 C8 C7 116.5(3) . . ?
C14 C8 C9 123.7(3) . . ?
C6 C5 H5 104.6 . . ?
C6 C5 C10 113.2(2) . . ?
C6 C5 C4 110.8(2) . . ?
C10 C5 H5 104.6 . . ?
C10 C5 C4 117.5(2) . . ?
C4 C5 H5 104.6 . . ?
H2A C2 H2B 108.0 . . ?
C1 C2 H2A 109.4 . . ?
C1 C2 H2B 109.4 . . ?
C3 C2 H2A 109.4 . . ?
C3 C2 H2B 109.4 . . ?
C3 C2 C1 111.2(3) . . ?
C8 C14 H14 117.3 . . ?
C8 C14 C13 125.5(3) . . ?
C13 C14 H14 117.3 . . ?
C2 C1 H1A 109.0 . . ?
C2 C1 H1B 109.0 . . ?
C2 C1 C10 112.8(2) . . ?
H1A C1 H1B 107.8 . . ?
C10 C1 H1A 109.0 . . ?
C10 C1 H1B 109.0 . . ?
H20A C20 H20B 109.5 . . ?
H20A C20 H20C 109.5 . . ?
H20B C20 H20C 109.5 . . ?
C10 C20 H20A 109.5 . . ?
C10 C20 H20B 109.5 . . ?
C10 C20 H20C 109.5 . . ?
C5 C10 C9 108.1(2) . . ?
C1 C10 C5 106.5(2) . . ?
C1 C10 C9 112.7(2) . . ?
C20 C10 C5 113.8(2) . . ?
C20 C10 C1 108.1(2) . . ?
C20 C10 C9 107.8(2) . . ?
C8 C9 C10 113.4(2) . . ?
C8 C9 H9 105.5 . . ?
C8 C9 C11 107.9(2) . . ?
C10 C9 H9 105.5 . . ?
C11 C9 C10 118.1(2) . . ?
C11 C9 H9 105.5 . . ?
C3 C4 C5 106.6(3) . . ?
C18 C4 C5 116.3(3) . . ?
C18 C4 C3 110.3(3) . . ?
C19 C4 C5 107.7(3) . . ?
C19 C4 C3 108.2(3) . . ?
C19 C4 C18 107.6(3) . . ?
C2 C3 C4 114.4(3) . . ?
C2 C3 H3A 108.7 . . ?
C2 C3 H3B 108.7 . . ?
C4 C3 H3A 108.7 . . ?
C4 C3 H3B 108.7 . . ?
H3A C3 H3B 107.6 . . ?
C14 C13 C12 111.8(3) . . ?
C14 C13 C17 109.1(3) . . ?
C15 C13 C14 110.7(3) . . ?
C15 C13 C12 110.5(3) . . ?
C15 C13 C17 108.9(4) . . ?
C17 C13 C12 105.7(3) . . ?
C9 C11 H11A 108.2 . . ?
C9 C11 H11B 108.2 . . ?
H11A C11 H11B 107.4 . . ?
C12 C11 C9 116.3(3) . . ?
C12 C11 H11A 108.2 . . ?
C12 C11 H11B 108.2 . . ?
C4 C18 H18A 109.5 . . ?
C4 C18 H18B 109.5 . . ?
C4 C18 H18C 109.5 . . ?
H18A C18 H18B 109.5 . . ?
H18A C18 H18C 109.5 . . ?
H18B C18 H18C 109.5 . . ?
C13 C12 H12A 109.2 . . ?
C13 C12 H12B 109.2 . . ?
C11 C12 C13 112.0(3) . . ?
C11 C12 H12A 109.2 . . ?
C11 C12 H12B 109.2 . . ?
H12A C12 H12B 107.9 . . ?
C4 C19 H19A 109.5 . . ?
C4 C19 H19B 109.5 . . ?
C4 C19 H19C 109.5 . . ?
H19A C19 H19B 109.5 . . ?
H19A C19 H19C 109.5 . . ?
H19B C19 H19C 109.5 . . ?
C13 C15 H15 116.4 . . ?
C16 C15 C13 127.3(5) . . ?
C16 C15 H15 116.4 . . ?
C13 C17 H17A 109.5 . . ?
C13 C17 H17B 109.5 . . ?
C13 C17 H17C 109.5 . . ?
H17A C17 H17B 109.5 . . ?
H17A C17 H17C 109.5 . . ?
H17B C17 H17C 109.5 . . ?
C15 C16 H16A 120.0 . . ?
C15 C16 H16B 120.0 . . ?
H16A C16 H16B 120.0 . . ?

loop_
_geom_torsion_atom_site_label_1
_geom_torsion_atom_site_label_2
_geom_torsion_atom_site_label_3
_geom_torsion_atom_site_label_4
_geom_torsion
_geom_torsion_site_symmetry_1
_geom_torsion_site_symmetry_2
_geom_torsion_site_symmetry_3
_geom_torsion_site_symmetry_4
_geom_torsion_publ_flag
O3 C7 C8 C14 -141.0(3) . . . . ?
O3 C7 C8 C9 27.9(4) . . . . ?
O4 C7 C8 C14 35.9(4) . . . . ?
O4 C7 C8 C9 -155.3(3) . . . . ?
O2 C6 C5 C10 -124.6(3) . . . . ?
O2 C6 C5 C4 100.8(3) . . . . ?
O1 C6 C5 C10 55.8(4) . . . . ?
O1 C6 C5 C4 -78.7(4) . . . . ?
C7 C8 C14 C13 166.4(3) . . . . ?
C7 C8 C9 C10 79.2(3) . . . . ?
C7 C8 C9 C11 -148.0(3) . . . . ?
C6 C5 C10 C1 174.4(2) . . . . ?
C6 C5 C10 C20 -66.5(3) . . . . ?
C6 C5 C10 C9 53.1(3) . . . . ?
C6 C5 C4 C3 -175.4(3) . . . . ?
C6 C5 C4 C18 61.2(4) . . . . ?
C6 C5 C4 C19 -59.4(4) . . . . ?
C8 C14 C13 C12 8.0(5) . . . . ?
C8 C14 C13 C15 -115.7(4) . . . . ?
C8 C14 C13 C17 124.5(4) . . . . ?
C8 C9 C11 C12 -47.8(4) . . . . ?
C5 C10 C9 C8 176.4(2) . . . . ?
C5 C10 C9 C11 48.8(3) . . . . ?
C5 C4 C3 C2 -51.5(4) . . . . ?
C2 C1 C10 C5 54.8(3) . . . . ?
C2 C1 C10 C20 -67.9(3) . . . . ?
C2 C1 C10 C9 173.1(3) . . . . ?
C14 C8 C9 C10 -112.8(3) . . . . ?
C14 C8 C9 C11 20.0(4) . . . . ?
C14 C13 C12 C11 -33.5(4) . . . . ?
C14 C13 C15 C16 12.7(9) . . . . ?
C1 C2 C3 C4 56.9(4) . . . . ?
C1 C10 C9 C8 59.1(3) . . . . ?
C1 C10 C9 C11 -68.6(3) . . . . ?
C20 C10 C9 C8 -60.1(3) . . . . ?
C20 C10 C9 C11 172.2(3) . . . . ?
C10 C5 C4 C3 52.3(3) . . . . ?
C10 C5 C4 C18 -71.1(4) . . . . ?
C10 C5 C4 C19 168.2(3) . . . . ?
C10 C9 C11 C12 82.3(4) . . . . ?
C9 C8 C14 C13 -1.8(5) . . . . ?
C9 C11 C12 C13 56.6(4) . . . . ?
C4 C5 C10 C1 -54.3(3) . . . . ?
C4 C5 C10 C20 64.7(3) . . . . ?
C4 C5 C10 C9 -175.6(2) . . . . ?
C3 C2 C1 C10 -58.4(4) . . . . ?
C18 C4 C3 C2 75.6(4) . . . . ?
C12 C13 C15 C16 -111.7(8) . . . . ?
C19 C4 C3 C2 -167.0(3) . . . . ?
C15 C13 C12 C11 90.3(4) . . . . ?
C17 C13 C12 C11 -152.1(3) . . . . ?
C17 C13 C15 C16 132.6(8) . . . . ?

loop_
_diffrn_refln_index_h
_diffrn_refln_index_k
_diffrn_refln_index_l
_diffrn_refln_intensity_net
_diffrn_refln_intensity_u
_diffrn_refln_scale_group_code
1 0 0 0.54229 0.68873 1
3 0 0 0.28696 1.34387 6
-3 0 0 -1.3035 1.88916 1
3 0 0 2.42845 2.22826 1
4 0 0 56.653 10.3144 6
4 0 0 76.3179 12.3606 1
-4 0 0 72.1294 11.8926 1
4 0 0 72.4652 9.72138 3
5 0 0 -0.2967 2.39682 3
5 0 0 -1.0394 3.92987 1
-5 0 0 -0.4749 4.60824 1
5 0 0 1.07056 2.99819 6
6 0 0 22.705 8.89288 6
6 0 0 33.9302 10.6731 1
6 0 0 22.7688 7.34501 3
-6 0 0 53.0726 14.332 1
-7 0 0 10.818 12.0593 1
8 0 0 289.486 36.807 6
-8 0 0 192.098 26.7835 5
8 0 0 250.276 25.1888 2
-9 0 0 5.97134 5.02443 2
9 0 0 -2.232 3.58449 2
9 0 0 3.28199 6.30585 6
-9 0 0 0.50664 2.01775 5
10 0 0 36.7474 13.6159 6
10 0 0 27.5624 7.22757 2
-10 0 0 19.3775 4.93723 5
-10 0 0 40.3284 10.6209 2
11 0 0 -1.3406 3.56452 2
-11 0 0 1.14998 4.18145 2
-11 0 0 -0.6786 2.03703 5
12 0 0 1074.46 84.9247 2
-12 0 0 926.725 90.0503 2
-12 0 0 1030.35 82.8301 5
-13 0 0 -5.0749 2.5376 5
-13 0 0 -1.9103 2.72987 2
-14 0 0 20.0268 5.41644 2
-1 1 0 3927.84 295.649 6
1 -1 0 3463.84 294.712 6
-1 1 0 3790.32 293.696 3
-1 -1 0 3852.94 295.104 1
1 1 0 3621.82 294.942 1
1 -1 0 3498.97 294.614 1
1 1 0 4151.8 295.014 6
-2 1 0 2472.86 195.181 1
2 1 0 2718.95 195.208 1
-2 -1 0 2464.45 194.92 1
2 1 0 2356.46 193.646 3
2 1 0 2550.68 194.505 6
-2 1 0 2812.3 195.837 1
2 -1 0 2074.42 193.644 6
-2 -1 0 2159.96 193.989 6
-2 1 0 2388.11 195.323 6
3 1 0 1386.51 128.063 6
3 -1 0 1624.27 128.206 6
-3 -1 0 1544.87 128.763 1
3 1 0 1711.74 129.759 1
-3 1 0 1561.75 129.667 1
3 1 0 1542.09 127.113 3
-3 1 0 1611.07 129.878 1
4 1 0 13.4997 4.01256 3
4 -1 0 10.7423 4.68735 6
-4 1 0 5.254 3.51253 1
-4 -1 0 8.24713 4.40676 1
-4 1 0 15.3038 5.87242 1
4 1 0 6.85139 4.44094 1
4 1 0 10.4058 4.23114 6
5 -1 0 1320.37 118.953 3
-5 -1 0 1462.74 126.485 1
5 -1 0 1226.23 122.956 6
5 1 0 1602.31 129.368 1
-5 1 0 1338.5 125.945 1
-5 1 0 1708.88 130.624 1
5 1 0 1516.22 125.731 6
5 1 0 1579.23 122.578 3
6 1 0 40.4629 10.8862 6
6 1 0 74.2442 18.2529 1
-6 1 0 43.46 14.0192 1
-6 1 0 52.2981 14.9013 1
-6 -1 0 67.8032 14.8 1
6 -1 0 36.1851 7.50412 3
6 -1 0 38.5698 9.88565 6
7 -1 0 168.886 20.7231 3
7 -1 0 127.38 18.6756 3
7 1 0 143.41 30.0236 1
-7 1 0 118.764 26.5619 1
7 1 0 166.431 25.4833 6
-7 -1 0 88.2612 26.2395 1
7 -1 0 142.182 22.8139 6
8 1 0 190.073 19.8819 2
-8 1 0 155.799 33.1502 2
-8 -1 0 129.733 21.5947 2
-8 -1 0 118.748 14.1678 5
-8 1 0 135.931 14.623 5
8 -1 0 152.418 25.9332 6
8 -1 0 148.866 17.9499 2
8 1 0 170 26.661 6
-9 1 0 14.7081 3.77925 5
9 -1 0 12.6506 5.1984 2
9 -1 0 21.3232 11.9462 6
-9 -1 0 11.318 7.11839 2
9 1 0 6.34085 5.07675 2
-9 1 0 15.4866 5.67587 2
-9 -1 0 12.0813 3.68576 5
9 1 0 21.7947 10.7238 6
-10 1 0 533.066 55.2325 2
10 1 0 678.362 54.3021 2
-10 -1 0 529.009 55.5285 2
10 -1 0 621.118 52.9153 2
10 -1 0 682.83 72.2471 6
-10 -1 0 485.984 48.6044 5
10 1 0 655.482 71.3555 6
-10 1 0 516.922 49.1312 5
11 1 0 1684.08 126.778 2
-11 1 0 1321.6 122.562 5
-11 1 0 1520.04 130.865 2
11 -1 0 1657.82 126.006 2
-11 -1 0 1452.7 122.683 5
-12 -1 0 21.4041 4.46085 5
-12 1 0 17.7921 7.38433 2
-12 1 0 19.6813 4.77275 5
-12 -1 0 19.2209 7.71511 2
12 -1 0 15.6884 5.94273 2
12 1 0 21.7651 6.12426 2
-13 1 0 1.87044 1.96633 5
-13 -1 0 5.99018 2.47837 5
-13 1 0 -0.9098 3.7486 2
-13 -1 0 2.92295 3.62514 2
-14 1 0 -0.9561 2.543 2
0 2 0 446.109 34.7448 3
0 2 0 373.181 34.5968 1
0 -2 0 386.849 34.5563 1
0 -2 0 401.531 34.191 3
1 2 0 5333.22 470.465 1
-1 2 0 6099.55 471.447 6
-1 -2 0 6154.96 470.919 1
-1 2 0 6608.82 469.934 1
1 -2 0 5939.85 469.945 1
-1 2 0 6339.87 469.213 3
-1 -2 0 5487.76 470.055 3
1 2 0 6019.31 471.137 3
2 2 0 16.3324 4.65253 1
2 2 0 18.4876 4.35667 3
2 -2 0 15.7602 2.82503 3
2 -2 0 9.56518 3.78442 1
-2 2 0 19.7882 4.49463 1
2 -2 0 13.5606 4.3489 6
-2 -2 0 13.107 4.45953 1
3 -2 0 950.932 86.6598 3
3 2 0 1260.78 93.3282 1
-3 2 0 1094.92 93.0029 1
3 2 0 991.243 90.161 3
3 -2 0 1026.4 90.8125 6
-3 2 0 1189.37 92.5725 1
-3 -2 0 1064.75 91.9287 1
3 2 0 1111.4 91.2654 6
4 2 0 4.38485 3.37539 1
4 2 0 1.56836 2.5628 6
4 -2 0 3.71369 2.60665 6
-4 2 0 1.88836 4.41418 1
-4 -2 0 0.80042 3.84876 1
-4 2 0 6.08117 4.46923 1
4 2 0 -0.8812 2.85485 3
4 -2 0 3.52158 2.54625 3
5 -2 0 40.3949 6.90698 3
5 -2 0 36.1752 9.06347 6
-5 2 0 55.5539 12.1935 1
-5 -2 0 37.0924 11.0834 1
5 2 0 46.1291 15.7155 3
5 2 0 44.4489 10.6919 6
5 2 0 59.1993 13.7349 1
-5 2 0 32.531 9.91943 1
6 2 0 914.615 89.3924 1
6 -2 0 927.129 75.2495 3
6 -2 0 756.87 81.6755 6
-6 -2 0 1006.54 94.2478 1
-6 2 0 939.766 87.7187 1
6 -2 0 934.908 75.7474 3
-6 2 0 822.952 87.1965 1
6 2 0 941.822 84.8767 6
7 2 0 880.278 81.1401 6
-7 -2 0 690.536 82.3195 1
7 -2 0 899.671 69.4928 3
7 -2 0 836.274 68.3168 3
7 -2 0 836.051 79.8337 6
7 2 0 671.796 85.4644 1
-8 -2 0 78.0735 10.5461 5
-8 2 0 99.2971 11.3977 5
-8 -2 0 106.242 16.6851 2
-8 2 0 116.476 16.6041 2
8 2 0 116.909 15.0476 2
8 -2 0 126.919 14.8036 2
8 -2 0 117.411 21.1462 6
8 2 0 90.4033 22.5934 6
-9 -2 0 12.7622 3.31299 5
9 -2 0 13.9456 5.64281 2
-9 -2 0 2.12915 4.24815 2
9 2 0 3.73118 4.33295 2
-9 2 0 2.84568 4.04431 2
-9 2 0 11.2934 3.56242 5
9 2 0 19.9509 13.272 6
-10 -2 0 43.9551 11.8489 2
-10 -2 0 65.3986 8.34579 5
10 2 0 58.3927 12.0623 2
-10 2 0 55.1576 7.8784 5
10 -2 0 55.8869 11.38 2
-11 2 0 786.612 74.2745 2
-11 -2 0 868.637 66.3536 5
-11 -2 0 690.85 73.1221 2
-11 2 0 783.593 66.7642 5
11 2 0 859.252 70.3329 2
11 -2 0 796.201 68.5119 2
12 2 0 1.39036 3.05123 2
-12 2 0 0.097 1.98043 5
-12 2 0 6.55554 4.65077 2
-12 -2 0 -0.8427 3.42765 2
-12 -2 0 2.34694 2.15621 5
-13 -2 0 12.775 5.59189 2
-13 2 0 25.9571 8.04491 2
-13 2 0 30.8321 4.55369 5
13 2 0 24.7591 5.47461 2
-14 2 0 4.4689 3.31144 2
0 -3 0 -0.3003 1.18283 3
0 3 0 1.69309 1.24436 3
0 -3 0 -1.3377 1.2223 1
0 3 0 2.3294 1.60084 1
-1 3 0 906.174 73.7 3
1 3 0 966.646 75.8965 1
1 -3 0 818.925 73.5205 1
1 -3 0 886.207 72.3502 3
-1 3 0 799.718 73.3554 1
1 3 0 883.707 74.3667 3
-1 -3 0 877.299 74.4166 3
-1 -3 0 916.509 74.891 1
-2 3 0 181.515 19.2174 1
-2 -3 0 204.436 21.0172 1
-2 3 0 171.578 17.9591 3
2 -3 0 205.47 20.2019 1
2 -3 0 154.422 16.4099 3
2 3 0 160.946 19.6373 3
-2 -3 0 164.688 19.7673 3
2 3 0 181.194 20.4777 1
3 3 0 1639.88 122.59 1
-3 3 0 1355.09 119.369 1
3 3 0 1347 119.314 6
3 -3 0 1386.58 114.356 3
-3 -3 0 1460.12 121.546 1
4 -3 0 799.735 67.5778 3
-4 3 0 748.797 76.1828 1
-4 -3 0 937.417 78.2888 1
-4 3 0 943.13 76.9459 1
4 3 0 695.96 73.1 6
4 3 0 907.861 77.6367 1
5 3 0 394.032 45.2527 1
-5 -3 0 369.252 49.8301 1
5 -3 0 390.307 42.3724 6
-5 3 0 418.152 46.4059 1
5 -3 0 407.512 34.5311 3
5 3 0 419.33 43.3864 6
-5 3 0 448.468 45.0638 1
6 3 0 -5.5548 11.0544 1
6 -3 0 0.1426 3.73058 6
7 3 0 1237.07 164.842 1
-7 -3 0 1439.8 134.003 1
7 3 0 1289.57 110.571 2
-7 -3 0 1190.93 106.41 5
-7 -3 0 1430.89 113.21 2
-7 3 0 1288.85 108.78 5
7 3 0 1465.93 123.385 6
-8 3 0 2.94484 2.67476 5
-8 3 0 10.0431 5.97483 2
8 3 0 5.2213 4.11443 2
-8 -3 0 6.95378 2.14656 5
8 3 0 4.44317 6.7412 6
-8 -3 0 6.01027 6.24861 2
-9 -3 0 798.036 74.1336 5
9 3 0 1073.32 97.8515 6
-9 3 0 894.863 80.8135 2
-9 -3 0 902.429 81.8742 2
9 -3 0 964.883 76.6835 7
9 3 0 783.352 78.0633 2
9 -3 0 1000.13 78.3187 2
-9 3 0 919.343 75.5279 5
-10 3 0 11.1018 3.2272 5
-10 -3 0 9.45049 3.20095 5
-10 -3 0 2.22444 6.16845 2
-10 3 0 12.2027 5.98066 2
10 -3 0 10.8167 5.55582 2
10 3 0 -10.024 16.502 6
10 3 0 -2.6665 4.68587 2
-11 3 0 86.1087 11.045 5
-11 3 0 122.41 17.631 2
-11 -3 0 95.1928 10.4489 5
-11 -3 0 80.6032 16.1225 2
11 -3 0 72.4895 14.6767 2
11 3 0 102.736 14.62 2
-12 -3 0 14.9799 6.04044 2
-12 3 0 24.4261 8.86409 2
12 3 0 28.3778 6.71867 2
-12 3 0 36.7331 5.57751 5
-13 3 0 1.5768 2.84458 2
-13 3 0 -0.295 2.33432 5
-14 3 0 15.9772 5.61509 2
0 -4 0 4978.02 396.285 1
0 4 0 5392.89 397.87 1
0 -4 0 5103.47 395.679 3
0 4 0 4549.07 395.615 3
1 4 0 6362.11 515.931 3
1 -4 0 6533.32 513.077 3
1 4 0 6517.24 517.098 1
-1 -4 0 6275.26 515.821 1
-1 4 0 5852.76 514.777 1
-1 4 0 6885.69 515.055 3
-1 -4 0 7232.46 516.718 3
1 -4 0 6611.15 515.247 1
-2 -4 0 3330 267.347 1
-2 -4 0 3325.71 267.401 3
2 4 0 3067.93 266.515 3
2 -4 0 3223.95 262.188 3
-2 4 0 3062.58 265.012 1
2 4 0 3891.02 269.678 1
-2 4 0 3257.55 264.698 3
2 -4 0 3371.66 269.515 1
3 -4 0 5242.6 486.479 1
-3 4 0 6017.5 485.572 1
3 -4 0 6632.13 480.749 3
3 4 0 6853.89 488.006 6
-3 -4 0 5726.93 487.818 1
3 4 0 6281.2 489.046 1
4 -4 0 119.069 11.9088 3
-4 4 0 133.749 20.8566 1
4 4 0 87.6325 15.9309 6
-5 4 0 3.55116 9.39793 1
-5 4 0 5.60513 7.51223 1
-5 -4 0 -4.6542 7.36009 1
5 4 0 -2.4662 7.14095 1
-6 -4 0 851.036 93.4171 1
6 4 0 984.475 99.6279 1
-6 4 0 871.44 102.323 1
6 4 0 1142.81 93.7613 6
-7 -4 0 71.4811 8.17037 5
-7 -4 0 55.7532 20.7857 2
7 4 0 81.3348 18.6227 6
-7 4 0 71.8653 9.0184 5
7 4 0 77.9167 19.5942 2
8 4 0 515.317 55.5498 6
-8 -4 0 472.762 37.1995 5
-8 4 0 389.831 42.1102 2
-8 4 0 410.698 37.9843 5
-8 -4 0 412.643 43.1353 2
8 4 0 385.474 40.5795 2
8 -4 0 459.761 40.1966 2
-9 4 0 56.0244 8.24796 5
-9 4 0 47.8046 12.1909 2
9 4 0 59.6507 7.35107 5
9 4 0 110.698 25.7949 6
9 -4 0 66.1921 11.1923 2
9 4 0 53.9098 11.4666 2
-9 -4 0 47.5512 11.7593 2
9 -4 0 65.092 9.93505 7
-10 -4 0 535.858 41.9622 5
10 4 0 470.21 46.3586 2
-10 -4 0 460.573 49.1853 2
10 -4 0 518.015 44.225 7
10 -4 0 510.966 44.7573 2
-10 4 0 455.494 42.756 5
-10 4 0 483.935 48.7628 2
-11 4 0 71.9426 10.0926 5
11 4 0 110.8 35.0097 2
-11 -4 0 76.8152 8.80711 5
-11 4 0 93.8903 17.6313 2
12 4 0 32.3421 7.25772 2
-12 4 0 31.7556 5.49183 5
-12 4 0 42.1146 10.5101 2
13 4 0 88.5615 11.1978 2
-13 4 0 104.271 9.68737 5
-13 4 0 77.5506 13.7593 2
-14 4 0 -1.3815 2.27027 2
0 -5 0 2.86611 3.32048 1
0 -5 0 3.73684 2.71021 3
0 5 0 3.62299 4.12144 3
-1 -5 0 3920.95 312.944 3
-1 5 0 3978.47 313.185 1
1 5 0 4204.87 315.745 1
-1 5 0 4370.77 313.337 3
-1 -5 0 3577.29 312.307 1
1 -5 0 3777.88 312.713 3
1 -5 0 3425.43 311.387 1
-2 -5 0 2301.14 188.379 1
-2 5 0 2521.75 187.572 1
2 -5 0 2131.38 186.834 1
2 5 0 2353.3 189.147 1
-2 -5 0 1920.64 185.998 3
-2 5 0 2310.39 185.546 3
2 -5 0 2287.83 182.083 3
3 -5 0 1578.69 124.042 3
3 5 0 1659.03 134.923 1
-3 5 0 1533.27 128.444 3
-3 5 0 1506.95 129.995 1
3 5 0 1527.18 130.751 6
3 -5 0 1259.69 129.872 1
-3 -5 0 1595.34 132.904 1
4 5 0 48.2396 10.6217 6
-4 -5 0 29.2509 11.318 1
4 -5 0 33.2531 5.83083 3
-4 5 0 19.5043 7.28514 1
4 5 0 9.52221 9.68527 1
-5 -5 0 36.6751 12.8407 1
5 5 0 21.1284 12.0366 1
-5 5 0 5.91396 11.5621 1
5 5 0 26.4341 9.56802 6
5 -5 0 18.9202 4.53656 3
6 5 0 81.228 18.186 6
-6 -5 0 87.9438 10.4019 8
6 5 0 61.3311 12.0006 2
-6 5 0 79.5504 9.80321 5
7 5 0 551.887 56.3442 6
-7 -5 0 448.482 38.0825 5
7 5 0 394.83 41.988 2
7 -5 0 458.202 41.3969 2
-7 5 0 461.19 44.6399 2
-7 5 0 435.491 39.459 5
8 -5 0 465.479 42.2083 2
-8 5 0 437.012 40.4388 5
-8 5 0 417.814 44.7487 2
8 5 0 544.885 58.5689 6
8 5 0 451.546 44.0547 2
-8 -5 0 467.766 38.9099 5
9 -5 0 28.1685 26.6556 2
9 5 0 -23.88 17.5087 6
-9 5 0 11.4359 3.74767 5
9 5 0 5.76811 4.54653 2
9 5 0 10.2467 3.27845 5
-9 -5 0 14.7906 3.47913 5
-9 5 0 9.59671 4.24884 2
-10 5 0 514.797 48.9166 2
-10 -5 0 492.181 40.1875 5
-10 5 0 422.09 42.1548 5
10 -5 0 483.686 43.6158 7
10 5 0 514.694 46.2065 2
-11 5 0 126.54 18.3222 2
11 5 0 149.514 16.8218 2
11 -5 0 112.125 14.2682 7
-11 5 0 119.136 13.7252 5
-12 5 0 123.104 12.0722 5
-12 5 0 108.797 16.5015 2
12 5 0 95.5819 13.5969 2
13 5 0 -7.6666 4.53104 2
-13 5 0 5.4492 3.56225 2
-13 5 0 2.42155 1.7966 5
-14 5 0 17.6534 7.11481 2
0 -6 0 999.025 94.9624 1
0 6 0 1135.61 98.4078 1
0 -6 0 1116.36 95.4623 3
1 -6 0 2061.26 181.121 1
1 6 0 2332.86 185.921 1
-1 -6 0 1898.42 180.214 1
-1 6 0 2155.29 182.507 1
1 -6 0 2404.34 179.666 3
-1 -6 0 2186.48 181.733 3
2 -6 0 797.678 67.225 3
2 6 0 685.58 72.3836 1
-2 6 0 739.615 71.619 1
-2 -6 0 606.767 69.4642 1
-2 6 0 888.233 73.3763 3
2 -6 0 791.682 75.9078 1
3 -6 0 11.8579 8.11346 1
-3 -6 0 13.1125 7.74406 1
3 6 0 5.696 9.4805 1
-3 6 0 9.74076 18.3415 3
4 6 0 1917.08 156.948 6
-4 -6 0 1686.4 158.118 1
4 6 0 1860.91 161.767 1
4 -6 0 1750.7 146.552 3
5 6 0 1481.83 127.348 2
-5 -6 0 1542.68 125.416 8
5 6 0 1627 137.979 6
-6 -6 0 714.351 56.1385 5
-6 6 0 733.418 64.8563 2
-6 6 0 644.465 58.0918 5
6 6 0 668.778 60.9003 2
7 -6 0 13.1624 6.3793 2
7 6 0 14.8831 5.73202 2
7 6 0 16.5047 4.08032 5
7 6 0 25.0548 11.7199 6
-7 6 0 24.0004 5.74847 5
-7 6 0 12.756 5.59364 2
-8 6 0 10.4414 5.50259 2
8 6 0 8.93125 4.87983 2
8 6 0 -1.8415 12.5064 6
8 6 0 4.77386 2.77278 5
-8 6 0 2.00472 2.57863 5
-8 -6 0 6.40824 2.35474 5
8 -6 0 5.45829 5.01547 2
9 6 0 4.41848 2.30391 5
-9 -6 0 2.58892 2.02126 5
9 6 0 -0.3385 3.23275 2
-9 6 0 6.51786 5.72072 2
-9 6 0 -0.1995 2.38074 5
-10 6 0 71.4179 14.2034 2
-10 6 0 77.9583 9.95284 5
10 6 0 75.9196 12.404 2
10 -6 0 62.3385 11.424 7
-11 6 0 0.60255 2.04622 5
-11 6 0 -0.6263 3.77757 2
11 -6 0 -0.3975 3.26186 7
11 6 0 2.57948 3.24701 2
12 6 0 36.0494 10.2344 2
-12 6 0 47.4763 6.23708 5
-13 6 0 85.2996 13.7657 2
-13 6 0 126.458 10.2727 5
0 -7 0 13.9201 5.65584 3
-1 -7 0 145.206 21.5494 1
1 -7 0 106.389 17.576 3
2 -7 0 53.0729 10.9314 3
3 -7 0 153.436 20.2462 3
3 7 0 146.334 24.5741 6
4 7 0 65.1196 11.6253 2
4 7 0 74.8735 16.8782 6
4 7 0 76.688 8.86253 5
-4 7 0 80.3353 10.1903 5
-4 7 0 80.502 14.5684 2
-5 7 0 1063.36 92.7784 2
-5 7 0 1068.84 87.5732 5
5 7 0 1096.85 90.6302 2
-5 -7 0 1097.19 85.3036 5
5 7 0 975.678 86.0735 5
-6 -7 0 24.85 3.96268 5
6 7 0 16.4933 10.7346 6
-6 7 0 25.1178 6.0179 5
6 7 0 26.9811 7.88118 2
6 7 0 22.6687 5.40635 5
-6 7 0 24.1605 7.80017 2
7 7 0 26.4484 15.5301 6
-7 -7 0 1.00579 2.16313 5
7 -7 0 -6.3775 5.90079 2
7 7 0 4.04483 3.46011 5
7 7 0 -14.015 12.4227 2
-7 7 0 4.03551 7.50425 2
8 7 0 135.331 14.3356 5
8 7 0 125.387 76.0144 6
8 7 0 126.598 18.213 2
-8 7 0 138.479 15.9271 5
-8 7 0 181.176 22.1603 2
-9 7 0 1.85874 2.35132 5
9 7 0 -2.1426 1.75634 5
-9 7 0 -1.7095 3.37078 2
9 7 0 1.66394 3.89117 2
-10 7 0 1.25833 4.03083 2
10 -7 0 14.61 4.31013 7
10 7 0 9.67019 4.39456 2
-10 7 0 8.58394 3.10114 5
-11 7 0 -1.1987 3.12417 2
-11 7 0 0.02866 1.69534 5
11 -7 0 -0.7597 3.34321 7
11 7 0 4.19235 3.72461 2
-12 7 0 13.3534 2.85201 5
-12 7 0 8.82268 4.95377 2
12 7 0 7.81667 3.77608 2
-13 7 0 4.17793 2.83901 2
0 8 0 0.43395 2.66651 5
1 8 0 24.3877 5.53261 5
-1 8 0 25.0872 5.22875 5
-2 8 0 186.675 17.4226 5
-2 8 0 165.377 21.0272 2
2 8 0 151.311 19.0376 2
2 8 0 171.677 16.771 5
-3 8 0 7.86904 4.44208 5
-3 8 0 6.55719 8.14879 2
3 8 0 4.79048 4.21517 2
3 8 0 7.36147 2.99905 5
3 8 0 12.4423 8.03247 6
4 8 0 142.192 14.6806 5
-4 8 0 129.837 15.0331 5
4 8 0 135.547 18.1519 2
-4 8 0 162.832 19.7461 2
-5 8 0 33.6645 10.2084 2
5 8 0 109.39 26.3422 6
-5 8 0 60.1109 9.0732 5
5 8 0 55.7328 7.96245 5
5 8 0 80.1772 12.6809 2
-6 8 0 1141.78 113.822 2
6 8 0 1113.52 95.6367 5
-6 8 0 1207.3 101.566 5
6 8 0 1041.8 105.863 2
-7 8 0 10.7339 4.02473 5
7 8 0 14.2632 5.9618 2
7 8 0 11.5264 3.35465 5
7 8 0 -34.194 32.2666 6
-7 8 0 19.2741 8.0769 2
-8 8 0 51.4593 7.6927 5
8 8 0 45.6381 6.61946 5
8 8 0 36.1558 9.33325 2
-8 8 0 31.6772 8.95274 2
-9 8 0 62.781 13.3855 2
9 8 0 64.5238 13.792 2
9 8 0 41.6021 6.17585 5
-9 8 0 49.6227 8.74783 5
-10 8 0 0.15961 3.59242 2
10 -8 0 -1.7801 2.47688 7
-10 8 0 0.55207 2.05442 5
11 -8 0 -3.9282 2.15204 7
-11 8 0 -0.7445 1.22934 5
11 8 0 -4.6802 3.69897 2
-12 8 0 1.81527 2.58536 2
-12 8 0 2.37197 1.22679 5
12 8 0 0.46415 3.32781 2
-13 8 0 5.27013 2.43828 2
0 9 0 4.82855 3.64337 2
0 9 0 0.51996 2.04252 5
-1 9 0 8.64304 3.90174 2
-1 9 0 1.06513 2.54012 5
1 9 0 2.22844 2.58276 5
1 9 0 1.29489 3.22105 2
-2 9 0 95.311 11.9362 5
2 9 0 88.4334 11.3148 5
-2 9 0 125.344 15.8705 2
2 9 0 98.6103 14.5134 2
3 9 0 9.00196 3.20786 5
3 9 0 33.4551 14.2615 6
3 9 0 21.7029 6.32641 2
-3 9 0 11.668 4.0457 5
-3 9 0 3.64447 6.11251 2
4 9 0 16.2721 11.8479 6
4 9 0 1.05073 1.83121 5
-4 9 0 1.98485 4.43975 2
-4 9 0 1.18329 2.79767 5
4 9 0 0.39595 3.87513 2
5 9 0 -2.0298 2.61579 2
5 9 0 1.08009 2.30005 5
-5 9 0 -6.8208 4.14725 2
5 9 0 4.91366 15.1239 6
-6 9 0 1.45354 2.06057 5
6 9 0 0.16936 3.18034 2
-6 9 0 2.31683 5.12602 2
6 9 0 11.8325 23.9249 6
6 9 0 1.07934 2.12039 5
7 9 0 443.842 37.3476 5
7 9 0 410.35 42.0345 2
-7 9 0 433.891 38.9127 5
-7 9 0 417.829 44.3179 2
8 9 0 18.7227 4.12465 5
8 9 0 25.6475 14.6968 2
-9 9 0 4.58391 4.36504 2
9 9 0 4.72915 3.58121 5
9 9 0 1.20454 3.27914 2
-9 9 0 7.00492 2.93028 5
-10 9 0 -4.0472 3.09801 2
-10 9 0 4.29851 2.28978 5
10 -9 0 1.39251 2.38625 7
10 9 0 -0.3161 2.83155 2
11 -9 0 6.24696 2.38232 7
-11 9 0 3.14801 1.64889 5
11 9 0 4.09929 2.64943 2
-11 9 0 2.68063 2.01967 2
-12 9 0 26.0747 5.05064 2
0 10 0 92.7201 15.4819 2
0 10 0 96.3137 11.7024 5
-1 10 0 114.308 13.4386 5
1 10 0 120.794 14.1193 5
-1 10 0 95.0687 17.0047 2
1 10 0 112.259 15.7918 2
-2 10 0 10.8746 4.34883 5
2 10 0 1.59264 5.91226 2
2 10 0 3.69302 2.91577 5
-2 10 0 10.224 10.0112 2
2 10 0 16.2207 15.2735 6
-3 10 0 4.99674 3.24593 5
3 10 0 6.72333 2.67265 5
3 10 0 12.9913 19.0295 6
-3 10 0 -0.5633 4.62938 2
3 10 0 1.02099 3.79728 2
-4 10 0 37.6706 10.7421 2
4 10 0 21.7674 7.3653 2
4 10 0 59.6864 36.5775 6
4 10 0 23.9942 5.74776 5
-4 10 0 26.3138 6.20851 5
5 10 0 46.8507 7.2977 5
5 10 0 48.8847 11.4446 2
-5 10 0 47.8568 7.93803 5
-5 10 0 49.3743 12.8695 2
-6 10 0 29.9132 6.74989 5
6 10 0 42.5447 10.3293 2
-6 10 0 34.5292 10.8865 2
6 10 0 34.749 6.05361 5
-7 10 0 9.98054 5.38216 2
7 10 0 3.97267 4.80557 2
7 10 0 7.64483 2.85252 5
-7 10 0 4.13864 2.80987 5
8 10 0 16.8928 6.08022 2
-8 10 0 15.8668 4.50651 5
8 10 0 14.9615 3.19833 5
-8 10 0 10.1905 6.21685 2
9 10 0 -1.5836 2.18471 2
-9 10 0 -0.9082 3.55155 2
-9 10 0 2.79549 2.16218 5
-10 10 0 -1.0485 2.38424 2
10 -10 0 -2.69 1.52292 7
-10 10 0 -0.8556 1.37966 5
-11 10 0 6.51806 1.49376 5
11 -10 0 3.74803 1.97424 7
11 10 0 -1.4997 2.26737 2
-11 10 0 4.56972 1.94042 2
0 11 0 -0.2554 2.29944 5
0 11 0 3.00564 3.76842 2
1 11 0 42.6982 7.45187 5
-1 11 0 48.4167 10.3471 2
-1 11 0 44.2096 7.29136 5
1 11 0 32.4445 9.02191 2
2 11 0 -1.6573 3.6774 2
2 11 0 4.18952 3.18359 5
-2 11 0 6.70385 4.81495 2
-2 11 0 7.76937 3.5718 5
3 11 0 54.9904 11.4744 2
-3 11 0 51.2601 8.48323 5
3 11 0 41.5722 7.50947 5
-3 11 0 72.9882 14.7393 2
4 11 0 70.0067 12.0943 2
4 11 0 62.2531 8.6879 5
-4 11 0 55.3042 9.04526 5
-4 11 0 78.6882 14.7042 2
-5 11 0 99.8804 17.5616 2
5 11 0 104.926 12.026 5
5 11 0 106.243 15.6981 2
-5 11 0 97.4295 12.6561 5
6 11 0 241.085 21.2378 5
6 11 0 224.628 25.269 2
-6 11 0 206.219 27.2102 2
-6 11 0 212.18 22.113 5
-7 11 0 14.8198 6.9015 2
-7 11 0 12.5628 3.82957 5
7 11 0 11.7429 3.14101 5
7 11 0 7.38199 4.68475 2
-8 11 0 0.37487 1.73775 5
-8 11 0 -1.7401 3.08777 2
8 11 0 -0.8378 2.35266 2
9 -11 0 15.3035 4.13569 7
-9 11 0 12.1511 4.87021 2
9 11 0 12.4455 3.8207 2
-9 11 0 18.3777 3.30358 5
10 11 0 6.95071 2.79579 2
-10 11 0 2.32605 2.89533 2
10 -11 0 8.46832 2.84654 7
0 12 0 0.36579 4.02267 2
0 12 0 -2.079 2.40162 5
1 12 0 858.349 75.0687 2
-1 12 0 790.978 69.1886 5
-1 12 0 806.24 74.8868 2
-2 12 0 33.3046 9.14918 2
2 12 0 47.8798 7.39231 5
-2 12 0 35.4465 6.66783 5
2 12 0 27.6296 7.83242 2
-3 12 0 76.3168 12.9717 2
3 12 0 24.1079 11.129 2
-3 12 0 63.2722 9.36745 5
3 12 0 42.7784 7.39888 5
-4 12 0 121.391 19.9159 2
4 12 0 123.062 18.3555 2
-4 12 0 156.17 15.7578 5
-5 12 0 -0.8346 2.11842 5
-5 12 0 1.5773 5.0372 2
5 12 0 -1.5842 2.59522 2
5 12 0 -0.8384 1.97176 5
-6 12 0 102.983 14.9496 2
-6 12 0 80.2765 9.6985 5
6 12 0 88.8348 12.9513 2
6 12 0 65.8876 8.4759 5
7 12 0 0.04466 2.42338 2
-7 12 0 4.58552 3.475 2
-7 12 0 2.91935 1.80303 5
7 12 0 6.8838 5.69168 5
-8 12 0 29.4993 4.36625 5
-8 12 0 36.1105 7.56573 2
-9 12 0 38.9837 7.35103 2
9 -12 0 41.9327 5.67017 7
-9 12 0 38.0744 4.57109 5
9 12 0 29.4205 6.2947 2
0 13 0 -1.6029 4.18356 2
0 13 0 0.45994 1.90026 5
1 13 0 1.78482 2.41458 5
-1 13 0 0.90299 4.96972 2
1 13 0 3.15619 3.61082 2
-1 13 0 6.47157 3.4607 5
2 13 0 -0.2466 3.85865 2
2 13 0 1.6438 2.27483 5
-2 13 0 -3.0016 3.56174 2
-2 13 0 0.88439 2.05 5
3 13 0 0.60178 1.72393 5
3 13 0 -1.2781 3.68954 2
-3 13 0 -0.5887 3.83251 2
-3 13 0 0.10979 1.91948 5
4 13 0 10.9418 2.97581 5
-4 13 0 13.2093 3.63542 5
4 13 0 18.5151 6.46699 2
-4 13 0 7.40887 4.67689 2
5 13 0 123.829 14.907 2
5 13 0 92.7533 10.2565 5
-5 13 0 100.22 11.3581 5
-5 13 0 112.031 16.1715 2
-6 13 0 4.25268 3.87361 2
-6 13 0 0.37703 1.553 5
6 13 0 4.11839 3.8026 2
-7 13 0 0.91368 1.49361 5
-7 13 0 3.40948 3.02301 2
7 13 0 3.43241 2.94724 2
-8 13 0 2.17091 1.37829 5
8 -13 0 1.27255 1.28808 7
-8 13 0 -0.2566 2.37015 2
8 13 0 3.60983 2.56656 2
0 14 0 110.222 12.5135 5
0 14 0 134.125 17.2647 2
-1 14 0 4.66098 2.56715 5
1 14 0 0.58808 2.95583 2
-1 14 0 5.04814 4.27964 2
1 14 0 0.7328 2.0085 5
-2 14 0 22.4898 4.81301 5
-2 14 0 24.9791 7.16932 2
2 14 0 18.846 4.14578 5
2 14 0 16.7199 5.94754 2
3 14 0 10.3174 8.58096 2
-3 14 0 3.50049 2.18126 5
3 14 0 5.67497 2.30243 5
-3 14 0 6.50758 7.51394 2
4 14 0 -1.4789 2.11797 5
-4 14 0 1.62679 1.57404 5
4 14 0 -3.0498 2.26836 2
-4 14 0 -0.9944 3.23399 2
-5 14 0 28.3407 6.782 2
-5 14 0 20.5548 3.54091 5
5 14 0 22.635 5.93598 2
-6 14 0 84.2798 7.67471 5
-6 14 0 85.32 11.8006 2
6 14 0 73.4752 10.6036 2
-7 14 0 1.9711 2.36359 2
0 15 0 0.29171 1.71697 5
0 15 0 -1.2459 2.85066 2
-1 15 0 20.5792 6.57648 2
1 -15 0 27.2561 4.54485 7
1 15 0 16.39 5.76303 2
-1 15 0 19.6001 3.33713 5
1 15 0 14.5611 2.75469 5
2 15 0 -2.9284 2.68127 2
-2 15 0 3.13099 1.49426 5
-2 15 0 -0.225 3.04679 2
-3 15 0 14.2345 5.57097 2
3 15 0 21.5398 5.51411 2
-3 15 0 26.7418 3.15685 5
3 -15 0 22.2987 3.69951 7
-4 15 0 18.7425 5.85157 2
4 -15 0 17.0224 3.0662 7
-5 15 0 8.68665 3.46909 2
5 15 0 17.5096 3.78141 2
0 0 -1 4.46569 0.767 1
-1 0 -1 140.906 13.8292 1
-1 0 1 145.956 12.8055 6
-1 0 -1 124.16 13.5939 6
1 0 1 147.402 13.9589 1
1 0 1 147.688 14.0017 6
1 0 -1 147.261 13.0364 1
-1 0 1 155.738 13.1956 1
1 0 -1 135.439 12.5704 3
-1 0 1 151.706 12.6226 3
1 0 -1 144.199 12.5302 6
2 0 -1 1985.49 159.236 6
2 0 -1 2124.45 158.204 3
-2 0 1 2094.88 160.399 1
2 0 1 1979.09 161.355 1
-2 0 1 1993.11 159.844 6
-2 0 1 2074.86 158.409 3
-2 0 -1 1704.28 160.562 6
-2 0 -1 2110.91 161.793 1
-3 0 1 1259.52 96.0943 6
3 0 1 1254.47 97.8086 1
3 0 1 1120.23 96.4061 6
3 0 -1 1033.51 94.0324 6
3 0 -1 1048.87 91.9247 3
-3 0 -1 1174.46 96.5209 1
-3 0 1 1164.14 95.7564 1
4 0 -1 1065.07 90.4014 6
-4 0 1 1029.57 91.4844 1
4 0 1 861.336 91.1109 6
4 0 -1 1263.31 94.9407 1
-4 0 -1 1146.84 93.6752 1
5 0 1 1126.27 104.098 6
-5 0 1 1036.34 102.621 1
5 0 -1 1114.28 100.86 6
5 0 -1 1303.75 106.664 1
-5 0 -1 1281.79 105.732 1
5 0 -1 1089.03 97.1634 3
5 0 1 1407.37 108.736 1
6 0 -1 36.2499 7.86974 3
6 0 -1 42.0206 9.94294 6
6 0 1 30.7258 10.0493 3
6 0 -1 30.4754 12.0512 1
-6 0 1 19.0748 8.76315 1
-6 0 -1 10.6253 12.2155 1
6 0 1 36.6479 16.844 6
7 0 -1 723.894 67.2484 6
-7 0 -1 667.116 75.0281 1
-7 0 -1 630.868 71.6789 1
7 0 1 631.611 69.0905 6
-7 0 1 645.72 72.7414 1
7 0 -1 684.703 65.4964 3
8 0 -1 2.53331 4.10043 6
8 0 -1 12.5412 4.21193 2
8 0 1 -7.1979 5.16729 6
-8 0 1 3.25914 4.06966 5
-8 0 -1 -4.1879 4.56961 2
-8 0 -1 1.54268 2.03721 5
-9 0 1 108.911 12.3785 5
-9 0 -1 100.411 11.7839 5
9 0 -1 124.228 15.4268 2
9 0 1 89.8851 14.7883 2
-9 0 1 123.739 18.5204 2
9 0 -1 133.708 24.3986 6
9 0 1 106.833 25.6329 6
-9 0 -1 95.5886 16.3026 2
10 0 1 397.093 36.509 2
-10 0 -1 334.146 31.389 5
-10 0 -1 350.47 38.3301 2
-10 0 1 335.398 38.091 2
-10 0 1 336.458 32.0928 5
10 0 -1 392.515 38.8996 2
-11 0 1 165.051 25.3759 2
11 0 -1 206.633 22.6047 2
-11 0 -1 244.692 20.1775 5
11 0 1 235.759 24.2695 2
-11 0 1 192.901 20.1865 5
-11 0 -1 168.077 25.4934 2
12 0 1 635.596 52.6839 2
-12 0 1 621.488 50.2349 5
-12 0 1 508.405 56.3265 2
-12 0 -1 615.33 48.7975 5
-12 0 -1 540.367 56.6456 2
13 0 1 8.27417 4.19033 2
-13 0 -1 6.14339 5.06915 2
-13 0 1 7.7897 2.61579 5
-13 0 1 2.93795 3.32067 2
-14 0 -1 -3.0609 2.35687 2
-14 0 1 -2.1167 2.44926 2
0 1 -1 146.448 15.39 3
0 1 -1 169.172 15.0984 1
0 1 -1 146.581 14.3281 6
0 -1 1 137.798 15.0352 3
0 -1 -1 195.087 14.2284 1
0 -1 1 197.779 15.4392 1
-2 1 1 2537.76 196.311 1
-2 -1 -1 2502.72 197.88 6
-2 1 1 2652.77 196.548 1
2 1 -1 2505.23 195.369 3
2 -1 1 2197 196.486 6
2 1 -1 2220.62 194.498 6
-2 -1 -1 2721.56 197.11 1
2 -1 1 2329.65 196.217 3
2 1 -1 2707.92 197.12 1
-2 -1 1 2253.72 195.095 3
2 1 1 2232.21 196.854 6
-2 1 -1 2875.59 197.969 1
2 1 1 2739.96 197.255 1
-2 1 -1 2510.02 197.918 6
-2 -1 1 2484.53 196.558 1
2 -1 -1 2156.2 195.281 6
-2 -1 1 2328.23 194.85 6
3 1 -1 164.473 17.3362 3
3 -1 1 158.459 19.464 6
-3 -1 -1 207.475 20.5733 1
-3 1 1 193.747 19.7118 1
3 1 -1 144.751 17.404 6
3 -1 -1 160.755 14.5783 3
-3 -1 1 192.148 19.9757 1
3 -1 -1 157.764 17.9639 6
-3 1 -1 203.333 21.6661 1
-3 -1 1 177.677 18.4846 6
3 1 1 180.788 20.1505 6
4 -1 1 528.087 49.1857 6
4 1 -1 481.846 46.1246 6
4 1 -1 487.854 44.6702 3
4 1 1 478.902 48.5173 6
4 -1 -1 456.233 45.6821 6
-4 -1 1 638.33 50.3856 1
4 -1 -1 491.752 41.4365 3
-5 -1 -1 400.323 46.9395 1
5 -1 1 457.883 48.1595 6
5 1 -1 511.765 44.3452 3
5 1 -1 431.712 48.9189 1
5 1 -1 537.997 46.6239 6
5 1 1 509.002 49.2208 6
5 -1 -1 467.281 45.4901 6
5 -1 -1 556.029 40.4665 3
5 1 1 527.36 47.4141 3
-5 1 -1 437.222 47.9128 1
-5 -1 1 370.359 46.0116 1
5 1 1 450.289 51.2793 1
-5 1 -1 404.504 49.1187 1
6 1 -1 166.356 20.3618 3
-6 1 1 119.734 23.5906 1
6 1 -1 129.852 25.4762 1
-6 1 1 159.657 25.093 1
-6 -1 -1 162.502 23.5159 1
6 -1 1 153.633 23.1208 6
-6 1 -1 147.196 27.121 1
-6 -1 1 134.844 22.52 1
-6 1 -1 140.256 23.4638 1
6 1 1 140.498 25.846 1
6 -1 -1 172.991 22.0813 6
6 -1 -1 101.84 33.1393 3
6 1 1 202.616 38.3685 6
7 -1 1 23.4084 9.65362 3
-7 1 1 54.6502 36.8162 1
7 1 -1 17.782 18.1181 1
7 1 -1 13.5154 6.3034 6
-7 -1 -1 11.1615 13.3463 1
7 -1 -1 14.4211 8.21724 6
-7 -1 1 23.5399 14.739 1
-7 1 -1 33.6269 14.559 1
-7 1 -1 13.8197 12.37 1
7 1 1 18.9178 16.9619 1
7 -1 -1 4.63732 10.678 3
7 1 1 11.5714 7.47415 6
7 -1 -1 11.3016 6.3781 3
8 -1 1 434.674 44.4473 3
8 -1 1 299.302 43.0993 6
-8 -1 -1 390.794 36.348 2
8 1 -1 391.382 44.251 6
-8 -1 -1 323.891 30.6244 5
8 1 -1 400.932 34.6676 2
-8 1 1 305.609 32.2783 5
8 1 1 379.58 35.679 2
8 -1 -1 389.566 43.9381 6
-8 1 -1 365.93 30.8928 5
-8 1 -1 294.376 34.2388 2
8 -1 -1 387.726 34.7239 2
8 1 1 374.747 47.6839 6
-8 -1 1 290.726 35.8876 2
-8 -1 1 281.82 30.2134 5
-9 -1 -1 76.8801 15.4281 2
-9 -1 -1 80.7134 10.528 5
9 1 -1 124.454 15.3397 2
-9 1 1 102.778 15.032 2
-9 1 1 101.732 11.5406 5
9 -1 1 115.074 14.9036 2
-9 -1 1 106.06 11.6691 5
-9 -1 1 108.895 16.2959 2
9 1 1 95.2957 13.7789 2
9 1 1 132.683 27.4303 6
9 -1 -1 104.022 14.9705 2
-9 1 -1 86.4448 10.8635 5
-9 1 -1 70.8481 14.8664 2
-10 -1 -1 167.538 23.3939 2
10 1 -1 154.687 34.4431 6
-10 1 1 153.392 17.324 5
10 1 -1 198.738 20.3636 2
-10 1 1 175.16 23.0159 2
10 -1 1 182.448 21.3876 2
-10 -1 -1 192.509 17.224 5
-10 -1 1 160.082 23.1592 2
-10 1 -1 163.71 17.0427 5
10 1 1 215.753 39.2408 6
10 1 1 169.564 21.0159 2
-10 1 -1 154.347 22.7288 2
-10 -1 1 145.856 17.0532 5
-11 1 1 199.235 26.2931 2
-11 1 1 175.624 19.7435 5
-11 -1 -1 196.18 19.0767 5
11 -1 1 210.754 23.0813 2
11 1 -1 202.075 22.4135 2
-11 -1 -1 207.19 26.71 2
11 -1 -1 243.78 21.3692 2
-11 1 -1 199.783 19.4542 5
-11 1 -1 172.033 25.0973 2
11 1 1 232.325 23.9611 2
-11 -1 1 212.44 26.9592 2
-11 -1 1 164.3 19.2926 5
-12 -1 -1 71.6159 15.172 2
-12 1 1 101.113 11.5836 5
12 -1 1 96.4907 13.704 2
12 1 -1 96.7535 13.3517 2
-12 1 1 95.4518 16.0092 2
-12 -1 -1 106.678 10.1798 5
-12 -1 1 67.9569 16.1405 2
-12 -1 1 112.868 11.7978 5
12 1 1 94.3038 14.0261 2
-12 1 -1 119.447 11.3635 5
-12 1 -1 102.847 16.9374 2
-13 1 1 3.96198 4.60742 2
-13 -1 -1 10.5421 5.80476 2
-13 1 1 9.70295 2.86934 5
13 -1 1 -1.0447 6.38575 2
-13 1 -1 4.00472 3.96438 2
-13 -1 1 4.77285 2.12772 5
13 1 1 3.73893 4.87582 2
-13 -1 1 10.1639 5.09674 2
-14 1 1 4.14284 3.18348 2
-14 1 -1 5.2168 3.15718 2
0 2 1 7948.76 661.899 1
0 2 -1 9011.5 663.685 3
1 2 -1 2816.44 224.674 3
-1 -2 -1 2878.66 224.299 1
-1 2 1 2747.8 221.892 3
1 -2 1 2562.41 223.603 3
1 -2 1 2940.23 224.916 1
-1 2 1 2766.5 222.851 1
1 2 -1 3305.35 226.101 1
-1 2 -1 2595.61 224.656 3
-1 2 -1 2568.25 223.736 1
-1 2 -1 2957.72 225.884 6
1 2 1 2640.4 224.552 3
-1 -2 1 3011.98 225.279 1
1 2 1 2780.51 224.089 1
1 -2 -1 2858.98 223.162 1
-1 -2 1 3045.33 224.737 3
-2 -2 -1 4969.07 388.174 1
2 -2 1 4801.03 386.463 3
2 2 -1 5624.41 389.665 1
2 2 -1 4466.39 385.762 6
-2 2 1 4855.14 386.664 1
2 2 -1 4247.35 386.792 3
2 -2 1 4971.35 389.074 1
2 -2 1 5009.89 388.22 6
-2 -2 1 5381.67 387.882 3
-2 2 -1 5349.63 388.631 1
-2 -2 1 4890.75 388.356 1
2 2 1 4890.89 388.547 3
2 2 1 4773.66 388.767 6
2 2 1 4612.55 387.896 1
3 -2 1 469.527 45.7243 6
-3 -2 -1 496.802 46.1755 1
-3 2 1 565.601 46.2873 1
3 2 -1 469.289 43.8776 6
3 2 -1 485.686 44.5294 3
-3 2 1 522.417 46.6607 1
3 -2 1 552.829 44.3935 3
-3 2 -1 512.866 48.0673 1
3 2 1 410.175 44.9485 3
-3 -2 1 555.626 49.5048 1
3 2 1 516.499 47.1377 1
-3 -2 1 444.217 44.6446 3
3 2 1 473.676 46.25 6
-4 2 1 1851.03 163.583 1
-4 -2 -1 1764.95 162.786 1
4 -2 1 1745.47 162.26 6
4 -2 1 2064.49 159.913 3
4 2 -1 1684.67 159.956 6
4 2 -1 2230.81 166.019 1
4 2 -1 1919.32 160.994 3
-4 2 1 1718.68 161.875 1
-4 2 -1 2088.87 166.746 1
4 2 1 2091.24 164.685 6
4 2 1 2137.31 163.838 3
-4 -2 1 1964.85 163.824 1
-4 2 -1 2298.47 166.11 1
4 2 1 2202.36 166.387 1
4 -2 -1 1843.59 161.15 6
-5 -2 -1 1524.44 131.344 1
5 -2 1 1271.76 128.372 6
5 2 -1 1607.07 127.935 3
-5 2 1 1597.17 131.402 1
5 -2 1 1679.99 126.057 3
-5 2 1 1401.18 129.765 1
5 2 -1 1490.49 127.542 6
5 2 -1 1587.77 132.774 1
-5 2 -1 1700.8 133.663 1
5 2 1 1552.41 133.515 1
5 2 1 1593.15 132.116 6
5 -2 -1 1443.87 127.329 6
-5 -2 1 1276.05 129.219 1
-5 2 -1 1462.5 133.261 1
6 -2 1 336.521 41.895 6
-6 2 1 415.708 51.8566 1
-6 2 1 352.922 45.0861 1
6 -2 1 428.031 38.751 3
-6 -2 -1 408.765 44.5863 1
6 2 -1 395.437 41.31 6
6 2 -1 389.402 47.8587 1
6 2 1 413.09 44.7167 6
6 -2 -1 352.692 40.4841 6
6 2 1 348.486 46.5329 1
-6 2 -1 310.583 42.5363 1
-6 -2 1 368.043 44.4782 1
-6 2 -1 403.534 46.2436 1
7 2 -1 434.586 80.779 1
-7 -2 -1 348.158 49.1994 1
7 -2 1 280.891 40.1103 6
7 -2 1 356.649 37.046 3
7 2 -1 384.948 42.535 6
7 -2 -1 390.272 42.1061 6
-7 2 -1 311.317 47.5176 1
7 2 1 352.75 43.886 6
7 2 1 349.079 49.9137 1
-8 -2 -1 331.743 37.8893 2
-8 -2 -1 416.047 32.953 5
8 -2 1 424.012 37.1468 2
-8 2 1 341.278 33.1146 5
8 2 -1 346.227 39.7799 2
-8 2 1 358.868 36.6529 2
8 -2 1 424.849 49.5546 6
-8 -2 -1 396.841 34.2761 8
8 2 1 326.879 36.1317 2
-8 -2 1 359.527 32.9346 5
-8 2 -1 377.986 33.539 5
8 2 1 497.266 53.3463 6
-8 -2 1 358.615 38.4162 2
8 -2 -1 400.024 36.7138 2
-8 2 -1 401.039 38.0532 2
-9 2 1 173.941 22.2999 2
9 -2 1 168.955 31.5164 6
-9 -2 -1 190.938 24.5689 2
-9 -2 -1 176.695 17.7396 5
9 -2 1 204.103 22.0622 2
-9 2 1 171.97 18.5695 5
9 2 -1 195.84 21.5827 2
9 2 1 183.649 21.9668 2
-9 -2 1 191.384 24.2231 2
9 -2 -1 202.191 19.5882 7
9 -2 -1 199.435 21.229 2
9 2 1 243.101 37.716 6
-9 -2 1 169.068 18.0826 5
-9 2 -1 164.839 18.0141 5
-9 2 -1 199.578 23.4232 2
-10 2 1 598.654 56.3777 5
-10 2 1 703.646 62.9131 2
-10 -2 -1 709.052 55.7156 5
10 -2 1 756.681 60.6516 2
10 2 -1 790.577 76.6454 6
-10 -2 -1 656.801 63.3543 2
10 2 -1 766.528 60.3679 2
-10 -2 1 561.766 55.8233 5
10 2 1 677.183 60.8245 2
-10 2 -1 561.854 55.7188 5
10 -2 -1 703.343 61.6572 2
-10 -2 1 620.743 63.2302 2
10 2 1 718.472 89.0264 6
-10 2 -1 616.1 61.9399 2
-11 2 1 123.416 13.304 5
-11 -2 -1 88.0625 17.2982 2
-11 2 1 91.743 17.4869 2
11 2 -1 109.158 15.032 2
-11 -2 -1 124.755 11.855 5
11 -2 1 117.4 15.8351 2
-11 -2 1 106.654 18.6938 2
-11 -2 1 106.998 12.4297 5
11 2 1 115.868 16.0786 2
-11 2 -1 102.307 17.7115 2
-11 2 -1 106.938 12.251 5
-12 2 1 139.247 16.4028 5
-12 2 1 189.884 23.7517 2
12 2 -1 149.23 17.8967 2
12 -2 1 154.513 18.3491 2
-12 -2 -1 167.781 22.6185 2
12 2 1 186.299 20.2361 2
-12 -2 1 169.502 16.5019 5
-12 -2 1 189.508 23.876 2
-12 2 -1 184.297 16.5393 5
-12 2 -1 163.907 22.5916 2
-13 2 1 27.6944 4.6069 5
-13 2 1 21.7926 6.773 2
-13 2 -1 29.7459 4.29736 5
13 2 1 23.4551 6.57539 2
-13 2 -1 16.4681 6.48006 2
-13 -2 1 16.0185 6.67058 2
-14 2 1 14.7404 2.60241 5
-14 2 1 9.08162 4.16059 2
-14 2 -1 13.5689 4.62896 2
0 3 1 679.164 66.263 3
0 -3 1 771.455 67.2266 3
0 3 -1 724.802 67.7666 3
0 -3 -1 826.212 66.8515 1
0 -3 1 904.373 68.7992 1
0 3 -1 927.284 69.2026 1
0 3 1 784.148 67.3846 1
1 3 -1 8378.04 656.411 3
1 -3 1 8709.78 654.78 3
-1 -3 -1 8200.73 655.52 1
1 3 -1 8874.54 657.509 1
-1 3 1 8659.1 653.56 3
-1 3 1 7952.34 654.223 1
1 -3 1 8180.11 656.01 1
1 -3 -1 7912.59 654.159 1
1 3 1 7013.36 654.902 1
-1 -3 1 8744.63 657.133 1
-1 3 -1 8514.17 656.524 3
-1 3 -1 9168.49 656.279 1
1 3 1 8387.14 655.875 3
2 -3 1 7019.05 569.111 3
-2 3 1 7715.67 567.541 3
-2 3 1 7579.84 569.927 1
2 3 -1 8516.66 574.397 1
2 3 -1 6728.18 571.254 3
2 -3 1 7189.16 572.28 1
-2 -3 -1 7335.15 571.985 1
2 3 1 6829.47 571.71 3
-2 3 -1 7677.04 572.472 3
-2 3 -1 7534 571.641 1
-2 -3 1 6665.03 571.102 3
2 3 1 6310.19 571.932 6
2 3 1 7432.23 572.359 1
2 -3 -1 7121.92 570.776 1
-2 -3 1 7275.89 572.654 1
3 -3 1 954.083 88.5512 1
3 -3 1 1124.12 88.2618 6
3 3 -1 937.138 84.9855 6
3 3 -1 1178.52 90.3017 1
-3 -3 -1 1034.62 88.7268 1
3 -3 1 957.741 83.5899 3
3 3 -1 950.268 92.0864 3
-3 3 1 931.67 85.608 1
-3 3 1 994.321 88.0144 1
3 3 1 976.927 87.9014 6
-3 -3 1 1133.75 89.365 1
-3 -3 1 1004.33 87.606 3
3 3 1 838.317 86.4367 3
3 3 1 1218.08 96.6895 1
4 -3 1 822.114 80.3308 6
-4 3 1 776.307 81.4888 1
4 3 -1 1083.72 94.9003 3
4 3 -1 972.153 84.1414 1
-4 3 1 881.225 80.6711 1
4 -3 1 977.312 77.0789 3
4 3 -1 975.534 79.8567 6
-4 -3 -1 765.926 80.7647 1
-4 3 -1 923.743 82.4293 1
-4 3 -1 886.022 84.5696 1
4 3 1 975.685 84.2186 1
4 3 1 928.47 82.3862 6
-4 -3 1 935.139 83.1938 1
-5 -3 -1 83.0021 14.0143 1
-5 3 1 77.9167 13.8944 1
5 3 -1 58.0735 11.6446 6
5 -3 1 61.8693 9.29875 3
5 3 -1 66.0179 15.7033 1
-5 3 1 46.2404 14.8093 1
5 -3 1 34.0016 14.3842 6
-5 -3 1 48.4726 13.1328 1
5 3 1 39.6517 14.0971 1
5 3 1 62.7374 12.3611 6
-5 3 -1 52.5085 12.7695 1
-5 3 -1 78.7013 14.9039 1
-6 -3 -1 492.236 56.748 1
-6 3 1 567.357 59.8073 1
6 3 -1 584.629 62.4579 1
6 -3 1 427.512 52.5392 6
6 -3 1 569.638 47.6822 3
6 3 -1 538.625 52.7416 6
6 3 1 554.52 61.5308 1
-6 3 -1 562.954 59.0823 1
6 3 1 526.159 56.2273 6
-6 3 -1 500.69 58.3607 1
-6 -3 1 407.669 57.0233 1
-7 -3 -1 676.224 76.2978 1
7 -3 1 551.333 64.9169 6
7 -3 1 642.467 56.2973 3
7 3 -1 690.938 65.5716 6
-7 -3 -1 649.733 58.2234 2
7 3 -1 608.575 56.7392 2
7 3 1 705.454 69.6837 6
-7 3 -1 639.925 57.9906 2
-7 -3 1 579.245 52.8143 5
7 3 1 647.536 57.0861 2
-7 -3 1 688.158 58.9399 2
-7 3 -1 633.78 53.5227 5
8 3 -1 108.766 14.0374 2
-8 3 1 98.8708 15.3448 2
-8 3 1 89.9765 11.0266 5
8 -3 1 121.414 14.0906 2
-8 -3 -1 103 10.1523 5
8 3 -1 136.985 23.6865 6
-8 -3 -1 71.706 14.4762 2
8 -3 1 56.8947 19.7032 6
8 3 -1 100.818 10.1752 5
-8 -3 -1 89.6669 10.99 8
-8 -3 1 84.1969 10.5922 5
8 3 1 78.0104 14.1231 2
-8 -3 1 95.767 14.6835 2
-8 3 -1 115.927 15.3136 2
8 3 1 116.106 24.6835 6
8 -3 -1 71.0535 14.6493 2
-8 3 -1 91.3339 10.9498 5
9 3 -1 142.051 27.2096 6
-9 3 1 101.135 16.5745 2
9 3 -1 113.065 14.9582 2
-9 3 1 94.6826 11.9089 5
-9 -3 -1 100.059 10.8457 5
9 -3 1 131.736 15.6037 2
-9 -3 -1 84.3382 16.0792 2
9 3 1 84.803 14.6743 2
9 -3 -1 86.3338 12.6818 7
9 -3 -1 114.791 15.0692 2
-9 3 -1 103.097 11.8252 5
-9 3 -1 110.396 16.5454 2
9 3 1 130.757 26.5049 6
-9 -3 1 95.2878 17.9791 2
-9 -3 1 94.7528 11.6676 5
10 -3 1 278.866 27.1571 2
-10 -3 -1 240.637 29.3497 2
-10 3 1 261.519 28.7618 2
-10 -3 -1 242.418 22.0832 5
-10 3 1 225.659 23.3648 5
10 3 -1 266.316 27.0921 2
-10 -3 1 243.913 30.2416 2
10 3 1 262.968 46.9693 6
10 3 1 258.462 27.7439 2
-10 3 -1 200.008 22.7261 5
-10 3 -1 283.615 29.8053 2
-10 -3 1 228.407 23.0115 5
10 -3 -1 247.041 24.4663 7
-11 3 1 491.987 50.9554 2
-11 -3 -1 460.054 43.2929 5
-11 3 1 522.951 45.1601 5
11 3 -1 592.957 48.1022 2
11 -3 1 562.02 47.3055 2
-11 -3 1 555.839 44.643 5
-11 3 -1 444.876 44.0055 5
-11 -3 1 539.274 52.5431 2
-11 3 -1 491.676 50.9458 2
11 3 1 539.018 48.8366 2
-12 3 1 90.749 11.8236 5
12 -3 1 120.384 14.0579 2
12 3 -1 96.0521 13.9577 2
-12 3 1 103.149 17.1608 2
-12 3 -1 93.8498 16.4191 2
-12 -3 1 117.986 11.5255 5
-12 3 -1 114.877 11.6873 5
12 3 1 132.24 15.1704 2
-12 -3 1 90.7656 16.52 2
-13 3 1 0.87038 3.71785 2
-13 3 1 11.7452 3.07102 5
13 3 1 2.69567 3.19915 2
-13 3 -1 6.62217 3.94165 2
-13 3 -1 11.6906 2.36286 5
-14 3 1 18.6815 3.45846 5
-14 3 1 5.55168 3.28032 2
-14 3 -1 10.7387 3.98591 2
0 -4 1 765.416 68.9079 1
0 4 1 715.778 67.4122 3
0 4 1 802.633 68.8904 1
0 -4 1 773.235 67.988 3
0 4 -1 880.9 70.5324 1
0 -4 -1 749.499 67.3102 1
0 4 -1 843.409 70.1984 3
1 -4 1 787.435 74.0905 1
-1 4 1 771.938 72.8795 1
1 4 -1 796.486 75.0294 3
1 4 -1 947.471 76.5767 1
-1 4 1 881.133 72.1977 3
-1 -4 -1 839.971 74.1268 1
-1 4 -1 933.195 75.1446 1
-1 4 -1 941.112 75.8251 3
-1 -4 1 851.812 73.9911 3
-1 -4 1 833.682 74.632 1
1 -4 -1 745.246 73.1468 1
1 4 1 1004.16 75.8521 3
1 4 1 720.374 73.4278 1
1 -4 -1 924.429 72.3745 3
2 4 -1 3597.43 265.877 3
2 -4 1 3246.79 265.429 1
-2 -4 -1 3301.8 264.824 1
2 4 -1 3858.75 268.101 1
-2 4 1 2978.23 261.875 1
-2 4 1 2760.25 265.535 3
2 -4 1 3501.56 261.363 3
2 4 1 3149.78 264.304 3
-2 4 -1 3343.27 264.606 3
2 -4 -1 3437.52 259.685 3
2 4 1 3050.41 264.332 1
2 -4 -1 3037.9 262.524 1
-2 -4 1 3482.24 265.314 3
-2 -4 1 3208.64 264.949 1
3 4 -1 2013 159.188 1
3 -4 1 1730.54 157.257 1
-3 4 1 1859.4 154.046 1
-3 -4 -1 1638.81 155.55 1
3 4 -1 1909.16 154.137 6
3 -4 1 1875.68 151.207 3
3 4 1 1884.09 157.346 6
-3 4 -1 1924.18 155.768 1
3 4 1 1988.78 157.804 1
-3 -4 1 1814.39 156.437 3
-3 -4 1 1943.93 157.968 1
4 -4 1 1913.18 160.967 3
-4 4 1 2063.61 177.555 1
4 4 -1 2041.29 170.891 1
-4 -4 -1 2077.53 169.881 1
4 4 -1 1910.12 164.79 6
-4 4 -1 2113.39 168.858 1
4 4 1 1893.53 168.484 6
-4 -4 1 2220.01 171.623 1
4 4 1 2055.4 170.247 1
-4 4 -1 1741.89 170.363 1
5 4 -1 652.904 58.515 6
5 4 -1 590.796 63.0975 1
-5 -4 -1 542.411 61.0442 1
-5 4 1 589.094 63.6365 1
5 -4 1 583.052 52.122 3
5 4 1 672.912 66.376 6
-5 -4 1 573.078 60.7316 1
5 4 1 576.838 62.5361 1
-5 4 -1 588.764 64.6462 1
-5 4 -1 630.611 71.6939 1
6 4 -1 223.826 31.0729 6
6 4 -1 236.703 39.7378 1
6 -4 1 235.654 24.4529 3
-6 -4 -1 246.296 36.5534 1
-6 4 -1 292.274 41.6226 1
6 4 1 303.52 47.8387 1
6 4 1 280.944 34.8967 6
-6 -4 1 224.103 36.8629 1
7 4 -1 63.9181 11.9962 2
7 4 -1 71.8764 8.17011 5
-7 4 1 76.4384 9.33175 5
-7 -4 -1 69.541 8.00297 5
-7 -4 -1 67.6572 9.10715 8
-7 4 1 83.545 12.6982 2
-7 -4 -1 82.8575 13.3557 2
7 4 -1 89.5237 18.8269 6
-7 4 -1 67.9294 10.5152 5
-7 4 -1 55.6716 31.2481 2
-7 -4 1 61.6068 21.0245 2
7 4 1 38.4211 14.3372 2
7 4 1 108.625 21.2885 6
-7 -4 1 62.7255 10.2803 5
-8 -4 -1 23.9765 6.52872 2
8 4 -1 23.0057 7.04334 2
8 4 -1 28.1038 12.0585 6
-8 4 1 29.7735 6.07028 5
-8 -4 -1 18.5969 5.4666 8
-8 4 1 31.9392 7.59809 2
-8 -4 -1 25.1703 4.52653 5
8 4 -1 25.097 4.64154 5
-8 -4 1 22.214 4.76903 5
-8 -4 1 20.0987 7.05233 2
8 4 1 32.8887 14.8451 6
8 4 1 24.213 7.23755 2
-8 4 -1 26.2896 5.47839 5
8 -4 -1 24.216 6.88614 2
-8 4 -1 17.4943 6.09427 2
-9 4 1 1237.07 104.489 5
-9 -4 -1 1140.79 109.541 2
9 4 -1 1520.66 111.614 2
-9 4 1 1152.93 110.884 2
9 4 -1 1432.68 122.86 6
-9 -4 -1 1278.18 102.392 5
9 4 1 1556.44 130.763 6
9 4 1 1232.83 108.43 2
-9 4 -1 1294.05 104.401 5
9 -4 -1 1235.99 105.883 7
-9 4 -1 1335.69 111.123 2
-9 -4 1 1222.52 110.798 2
-9 -4 1 1129.21 103.16 5
10 4 -1 177.457 19.8961 2
10 -4 1 126.585 31.0145 7
-10 -4 -1 141.276 13.7336 5
-10 -4 -1 175.342 22.0235 2
10 -4 1 160.878 18.5644 2
-10 4 1 145.709 20.3868 2
-10 4 1 147.746 16.1165 5
-10 4 -1 174.016 22.0058 2
-10 -4 1 160.208 22.4381 2
10 -4 -1 140.818 16.626 7
10 4 1 131.318 18.5281 2
10 4 1 135.584 14.119 5
-10 -4 1 152.147 15.2515 5
-10 4 -1 121.78 14.9715 5
11 -4 1 133.64 17.0124 2
-11 4 1 156.141 17.0739 5
-11 4 1 113.561 37.0362 2
11 4 -1 131.761 20.1301 2
-11 4 -1 144.456 17.9617 5
11 4 1 112.199 41.2018 2
-11 4 -1 85.8715 23.8712 2
11 -4 -1 144.402 15.7352 7
-11 -4 1 174.666 17.9738 5
12 4 -1 184.691 20.4109 2
-12 4 1 200.68 25.2235 2
-12 4 1 200.623 19.5495 5
12 4 1 190.774 21.6745 2
-12 -4 1 212.131 17.6944 5
-12 4 -1 204.496 18.7124 5
-13 4 1 37.996 10.3998 2
-13 4 1 41.6779 5.88324 5
13 4 1 34.282 7.7954 2
-13 4 -1 35.3204 9.74413 2
-13 4 -1 48.7315 5.89069 5
-14 4 1 15.3244 5.11033 2
-14 4 -1 12.7202 4.81337 2
0 -5 1 338.189 36.0998 3
0 -5 1 367.784 37.7238 1
0 -5 -1 349.79 36.243 1
0 5 1 322.297 36.3279 1
0 5 -1 462.974 41.3924 3
0 5 -1 399.612 39.646 1
-1 -5 -1 321.449 33.8633 1
1 -5 1 299.656 34.2742 1
-1 5 1 284.89 31.7232 3
1 5 -1 367.309 37.0098 1
-1 5 1 310.131 33.376 1
1 -5 1 276.643 31.7555 3
-1 5 -1 396.139 36.991 1
-1 5 -1 337.749 35.7794 3
1 -5 -1 320.304 33.2743 1
-1 -5 1 284.033 33.252 3
1 5 1 373.511 41.7315 3
1 5 1 389.088 36.5021 1
-1 -5 1 338.17 35.2628 1
-2 5 1 2630.15 205.026 1
-2 -5 -1 2316.11 205.328 1
-2 5 1 2520.74 202.159 3
2 -5 1 2267.92 206.347 1
2 5 -1 2650.24 208.999 1
2 -5 1 2546.92 201.717 3
-2 -5 1 2127.58 204.608 3
-2 -5 1 2694.33 207.914 1
2 5 1 2714.46 207.862 1
-2 5 -1 2658.77 206.508 1
-2 5 -1 2873.76 213.499 3
2 -5 -1 2051.52 202.866 1
-3 -5 -1 7.2481 6.17218 1
3 -5 1 6.60436 4.86589 1
-3 5 1 14.5077 6.35142 1
3 5 -1 10.4968 6.76785 1
-3 5 1 17.0577 5.91198 3
3 -5 1 6.08257 3.84355 3
3 5 -1 8.35554 4.934 6
3 -5 -1 4.95179 4.39371 1
-3 5 -1 13.9626 7.18817 1
3 5 1 11.887 6.35766 6
-3 -5 1 1.4493 3.61916 3
-3 5 -1 26.2946 9.012 3
-3 -5 1 19.8698 7.38053 1
-4 5 1 496.24 57.1367 1
4 -5 1 487.489 55.0612 3
4 5 -1 571.37 59.7819 1
4 5 -1 559.03 53.9831 6
-4 -5 -1 617.909 58.8532 1
-4 5 -1 643.832 65.5246 1
-4 -5 1 533.2 56.5667 1
4 5 1 526.044 57.4187 1
5 5 -1 1599.76 151.729 1
5 5 -1 1752.28 145.173 6
-5 -5 -1 1593.82 150.538 1
-5 5 1 1696.77 153.686 1
5 -5 1 1669.69 137.62 3
-5 -5 1 1758.6 153.294 1
-5 5 -1 1701.05 156.449 1
5 5 1 1747.02 149.125 6
6 5 -1 124.203 15.2538 2
6 5 -1 103.306 11.4503 5
6 5 -1 126.53 21.2942 6
-6 -5 -1 125.058 13.2887 8
6 -5 1 95.45 13.0222 3
6 5 1 120.302 22.4202 6
6 5 1 114.363 15.3088 2
-6 5 -1 116.373 16.3699 2
-6 -5 1 108.715 11.6037 5
-6 5 -1 121.727 12.8161 5
-7 -5 -1 549.634 47.6571 5
-7 5 1 592.447 54.6597 2
7 5 -1 646.099 53.5444 2
7 5 -1 626.25 48.861 5
-7 5 1 502.597 49.5608 5
-7 -5 -1 649.924 51.7734 8
7 5 -1 645.374 63.0562 6
7 5 1 542.84 52.9089 2
7 5 1 701.351 68.9078 6
-7 -5 1 575.817 48.7362 5
-7 5 -1 508.623 49.4209 5
-7 5 -1 548.671 54.5773 2
8 5 -1 269.5 39.6067 6
8 -5 1 253.166 25.7183 2
-8 5 1 256.441 23.7892 5
8 5 -1 229.08 25.9811 2
8 5 -1 243.226 21.7437 5
-8 5 1 231.125 27.178 2
-8 -5 -1 237.359 21.0799 5
-8 5 -1 283.642 24.0463 5
-8 5 -1 200.255 27.3151 2
-8 -5 1 232.399 22.1861 5
8 5 1 217.579 26.0803 2
8 5 1 265.949 39.7572 6
9 5 -1 1047.31 89.1986 2
-9 -5 -1 1022.32 83.106 5
-9 5 1 1058.53 86.2258 5
-9 5 1 1040.72 91.7271 2
9 -5 1 1072.12 87.7119 2
-9 -5 1 1140.58 84.9217 5
9 5 1 1061.56 130.2 6
-9 5 -1 857.926 84.7499 5
9 5 1 931.064 89.0097 2
-9 5 -1 1221.14 93.7237 2
9 -5 -1 1016.62 87.7314 7
10 5 -1 104.415 15.4621 2
-10 5 1 109.334 17.0867 2
10 -5 1 110.665 13.9366 7
-10 5 1 106.932 13.1564 5
10 -5 1 106.348 15.1347 2
10 -5 -1 124.885 14.4961 7
-10 5 -1 98.8927 17.631 2
10 5 1 112.823 11.8188 5
-10 -5 1 137.105 12.5565 5
10 5 1 115.017 16.5443 2
-10 5 -1 114.242 13.0402 5
11 -5 1 80.1558 16.7695 2
-11 5 1 62.5974 8.40925 5
11 5 -1 65.3314 11.4889 2
-11 5 1 63.7565 11.9747 2
11 -5 -1 69.0549 8.96449 7
-11 5 -1 40.4277 10.6217 2
11 5 1 44.3515 9.61705 2
-11 -5 1 62.7354 7.13375 5
-11 5 -1 57.2146 7.9556 5
-12 5 1 57.5322 7.41165 5
12 5 -1 42.0353 10.8396 2
-12 5 1 30.7474 8.99848 2
12 5 1 54.0511 9.71935 2
-12 5 -1 38.7104 10.0457 2
-12 5 -1 65.2794 6.92672 5
-13 5 1 18.6238 5.69344 2
-13 5 1 26.735 4.24322 5
13 5 1 27.9158 6.02362 2
-13 5 -1 21.5108 7.0376 2
-14 5 1 10.2744 5.9592 2
-14 5 -1 7.54543 3.18737 2
0 6 -1 101.041 18.3183 1
0 -6 -1 83.1107 13.9188 1
0 -6 1 82.8538 14.4247 3
0 6 1 125.362 17.9498 1
0 -6 1 106.644 16.2879 1
-1 -6 -1 147.025 19.5327 1
-1 6 1 148.084 20.7189 1
1 -6 1 136.645 20.3115 1
-1 6 1 128.588 19.6707 3
1 6 -1 127.714 22.6474 1
1 -6 1 166.196 19.4629 3
-1 -6 1 139.688 20.7396 3
1 6 1 129.976 21.7841 1
1 -6 -1 141.868 21.3245 1
-1 6 -1 163.467 22.4271 1
-1 -6 1 121.369 19.8081 1
-2 -6 -1 2342.78 184.339 1
2 6 -1 2050.77 184.709 1
-2 6 1 2147.34 181.677 1
-2 6 1 2344.48 182.565 3
2 -6 1 2258.03 177.719 3
2 6 1 2147.61 183.836 1
-2 -6 1 2170.45 183.471 1
-2 -6 1 1896.46 181.505 3
2 -6 -1 2061.5 180.95 1
-2 6 -1 2239.44 184.579 1
3 -6 1 225.662 22.9815 3
-3 -6 -1 165.796 26.4131 1
3 6 -1 149.511 27.8116 1
3 6 -1 238.266 27.2932 6
3 -6 1 151.409 26.7673 1
3 6 1 187.547 30.7427 1
3 6 1 226.562 28.8147 6
-3 -6 1 186.006 27.883 1
-3 6 -1 126.728 26.0354 1
-3 -6 1 179.948 26.9322 3
4 6 -1 375.608 40.7967 6
4 -6 1 338.993 35.4634 3
-4 -6 1 366.122 46.7846 1
4 6 1 398.218 44.8215 6
5 6 -1 232.593 20.8814 5
5 -6 1 228.534 24.2624 3
-5 -6 -1 261.986 22.8519 8
5 6 -1 260.267 31.3018 6
5 6 -1 189.163 42.6278 1
5 6 -1 206.024 24.1549 2
-5 6 -1 220.624 25.4753 2
5 6 1 283.339 36.1336 6
5 6 1 210.598 24.2752 2
-5 -6 1 216.229 20.3014 5
-5 -6 1 177.936 35.0182 1
-5 6 -1 234.485 22.0553 5
-6 6 1 535.107 54.2175 5
6 6 -1 714.703 65.4201 6
6 6 -1 642.965 50.4675 5
6 6 -1 554.193 54.0292 2
-6 -6 -1 573.394 52.4463 8
-6 6 -1 557.884 55.7086 2
-6 -6 1 663.201 50.1982 5
6 6 1 597.955 54.8286 2
-6 6 -1 584.921 51.4478 5
7 6 -1 20.0423 12.8484 6
7 6 -1 22.2506 4.31909 5
-7 6 1 22.301 5.23413 5
-7 -6 -1 31.0521 7.13684 8
7 6 -1 19.1621 6.00366 2
-7 6 -1 26.3453 8.55391 2
-7 6 -1 22.9566 5.4489 5
7 6 1 19.9332 6.90063 2
7 6 1 18.5535 14.239 6
-7 -6 1 26.0859 4.84843 5
8 -6 1 114.601 15.4597 2
8 6 -1 96.91 35.1168 6
8 6 -1 89.421 14.609 2
-8 6 1 97.6713 17.0197 2
-8 6 1 110.132 13.0163 5
8 6 -1 98.6852 10.9267 5
8 6 1 96.7475 26.5641 6
-8 -6 1 113.889 11.421 5
-8 6 -1 102.752 16.9789 2
-8 6 -1 102.803 12.3012 5
8 6 1 105.139 16.0509 2
-9 6 1 44.3936 10.5648 2
-9 6 1 23.1673 5.77808 5
9 6 -1 30.1986 7.92411 2
9 -6 1 18.4208 6.21657 2
-9 6 -1 36.9683 10.9279 2
-9 -6 1 22.743 4.60136 5
9 6 1 30.6017 5.13279 5
9 6 1 14.4862 5.76197 2
9 -6 -1 20.9217 6.14896 7
-9 6 -1 22.1558 5.52754 5
10 6 -1 247.158 25.4404 2
-10 6 1 256.294 22.3955 5
10 -6 1 242.935 26.0688 2
10 -6 1 171.889 23.576 7
-10 6 1 235.599 26.8302 2
10 -6 -1 206.41 24.5842 7
-10 6 -1 224.66 21.4808 5
-10 6 -1 201.489 25.5929 2
10 6 1 186.984 24.0409 2
10 6 1 201.16 22.6129 5
-11 6 1 8.67058 5.88843 2
11 -6 1 15.2573 4.53695 7
-11 6 1 12.4221 3.5335 5
11 6 -1 10.2204 4.80817 2
-11 6 -1 4.3631 4.25606 2
11 6 1 4.42667 3.69545 2
-11 6 -1 11.3309 3.2461 5
11 -6 -1 15.7461 4.3507 7
12 6 -1 10.3926 4.43426 2
-12 6 1 20.677 4.15293 5
-12 6 1 12.1605 4.90628 2
12 6 1 14.4425 5.27715 2
-12 6 -1 17.4295 5.82689 2
-13 6 1 0.82031 1.27049 5
-13 6 1 -2.5184 2.37357 2
-13 6 -1 -2.698 2.3991 2
13 6 1 1.44007 3.27089 2
0 7 -1 277.988 38.8068 1
0 -7 1 280.631 34.2115 3
0 -7 1 319.353 36.5009 1
1 -7 1 810.549 73.1451 3
1 7 -1 746.311 79.3348 1
1 -7 1 790.42 77.5685 1
-1 -7 1 770.559 92.3985 3
-1 7 -1 746.656 79.1504 1
-1 -7 1 815.691 76.9251 1
2 -7 1 480.147 46.5218 3
2 7 -1 434.26 53.6269 1
-2 -7 1 454.242 51.2141 3
-2 -7 1 453.106 51.2808 1
3 -7 1 124.29 17.2565 3
3 7 -1 131.244 22.1399 6
-3 -7 1 82.8439 20.8171 1
3 7 1 124.626 22.6356 6
-4 -7 -1 25.254 5.4304 8
4 -7 1 19.7846 7.80407 3
4 7 -1 20.3206 6.59192 2
4 7 -1 27.5699 5.42738 5
4 7 -1 19.6236 9.962 6
4 7 1 35.0742 13.3712 6
4 7 1 27.6033 6.39652 2
-4 7 -1 23.3663 7.69719 2
-4 7 -1 33.1976 5.69588 5
-4 -7 1 29.5539 4.13852 5
-5 -7 -1 532.631 46.2756 8
5 7 -1 483.602 48.0751 2
-5 7 1 493.656 46.9385 5
5 7 -1 569.972 44.597 5
-5 -7 1 585.211 43.5656 5
-5 7 -1 525.775 50.7982 2
5 7 1 481.817 48.1131 2
-5 7 -1 493.82 45.2616 5
-6 7 1 41.3425 7.50794 5
6 7 -1 35.526 5.93598 5
6 7 -1 31.0153 14.2429 6
-6 -7 -1 53.0604 7.88189 8
6 7 -1 34.297 8.57517 2
-6 7 1 28.4054 8.9116 2
-6 7 -1 43.1224 7.01486 5
-6 -7 1 42.939 5.5607 5
-6 7 -1 28.0658 8.88056 2
6 7 1 30.1303 8.85091 2
7 7 -1 152.596 32.3562 6
7 7 -1 101.856 10.9285 5
-7 7 1 85.3538 15.7932 5
-7 7 1 123.202 18.602 2
7 7 -1 105.825 27.2675 2
-7 7 -1 158.523 44.2603 2
-7 -7 1 86.8009 9.79875 5
-7 7 -1 78.6886 11.2928 5
7 7 1 93.2004 25.0865 6
7 7 1 91.6094 17.29 2
-8 7 1 204.576 25.5968 2
8 -7 1 211.102 22.9657 2
8 7 -1 199.43 19.2782 5
-8 7 1 250.417 22.4152 5
8 7 -1 213.258 24.8372 2
-8 7 -1 214.601 21.4792 5
8 7 1 201.182 45.7315 6
-8 7 -1 223.499 26.8652 2
-8 -7 1 201.543 18.8913 5
8 7 1 201.384 20.344 5
8 7 1 220.939 24.7971 2
-9 7 1 24.0318 7.54107 2
9 -7 1 27.7254 5.7777 2
-9 7 1 22.0675 5.39903 5
9 7 -1 17.5218 6.38585 2
-9 7 -1 21.5137 5.20363 5
-9 7 -1 10.9349 6.3527 2
-9 -7 1 22.2811 3.86114 5
9 7 1 30.344 5.08015 5
9 7 1 18.186 6.70485 2
10 7 -1 129.224 15.9186 2
-10 7 1 117.559 17.2288 2
10 -7 1 106.264 13.1276 7
-10 7 1 94.5857 12.1637 5
-10 7 -1 113.046 12.6083 5
-10 7 -1 118.353 17.4117 2
10 7 1 106.579 10.7812 5
10 7 1 100.533 15.2107 2
10 -7 -1 99.6543 13.4372 7
11 -7 1 19.3961 4.83135 7
11 7 -1 14.3347 5.27996 2
-11 7 1 16.1055 5.79584 2
-11 7 1 25.8495 4.64384 5
-11 7 -1 8.65849 4.36001 2
-11 7 -1 24.0631 4.32642 5
11 -7 -1 21.3288 4.86428 7
11 7 1 16.335 4.94782 2
-12 7 1 67.3401 7.94284 5
-12 7 1 74.7379 11.7673 2
12 7 -1 87.5197 10.8878 2
-12 7 -1 69.8361 11.6734 2
-12 7 -1 71.3461 7.13581 5
12 7 1 63.0575 9.7556 2
12 -7 -1 61.4064 8.6171 7
-13 7 1 43.0502 4.33665 5
-13 7 1 34.3755 7.21533 2
13 7 1 44.8206 11.1476 2
-13 7 -1 33.5835 7.50857 2
0 8 -1 46.2784 9.64604 2
0 8 -1 46.4578 6.85098 5
0 -8 1 59.257 14.4042 3
1 -8 1 668.93 65.9327 3
1 8 -1 697.883 55.157 5
1 8 -1 677.354 58.4236 2
-1 -8 1 594.891 67.0123 3
-1 8 -1 689.076 59.3163 2
-1 8 -1 640.347 55.2099 5
1 8 1 621.332 56.7859 5
2 -8 1 63.3439 12.5642 3
2 8 -1 45.5694 8.48763 2
-2 8 1 46.6538 13.7815 2
2 8 -1 46.5881 7.19677 5
-2 8 1 43.4844 6.96855 5
2 8 1 35.146 9.45872 2
-2 8 -1 32.1372 6.65996 5
-2 8 -1 41.7344 9.08339 2
2 8 1 48.5624 6.6681 5
3 8 -1 149.713 17.4239 5
-3 -8 -1 216.465 19.0897 8
-3 8 1 239.963 24.3147 2
3 8 -1 179.182 21.114 2
3 8 -1 211.484 30.7181 6
-3 8 1 195.675 18.6711 5
3 -8 1 225.86 41.9777 3
-3 8 -1 187.959 23.0929 2
3 8 1 160.794 17.8842 5
-3 8 -1 161.938 18.2675 5
3 8 1 195.179 32.3354 6
-3 -8 1 185.698 16.4818 5
3 8 1 172.593 21.7561 2
4 -8 1 273.318 32.8622 3
-4 -8 -1 328.728 26.4007 8
-4 8 1 265.553 29.0777 2
-4 8 1 255.815 25.2122 5
4 8 -1 228.78 23.8405 5
4 8 -1 264.308 28.1823 2
4 8 -1 332.432 39.2516 6
4 8 1 243.74 24.3952 5
-4 -8 1 256.088 24.2407 5
-4 8 -1 226.513 29.3394 2
-4 8 -1 246.824 25.0225 5
4 8 1 310.95 42.5165 6
4 8 1 261.949 28.5236 2
5 8 -1 54.7848 7.72484 5
-5 8 1 55.7524 9.14814 5
-5 8 1 77.7496 14.6233 2
5 8 -1 58.2221 10.9019 2
5 8 1 67.8579 8.77384 5
-5 8 -1 55.9851 13.6752 2
-5 8 -1 64.4206 9.52594 5
5 8 1 55.8936 11.9088 2
-5 -8 1 63.0424 7.14337 5
5 8 1 100.312 21.5406 6
6 8 -1 47.5117 11.4502 2
6 8 -1 40.237 19.0856 6
-6 8 1 47.468 11.9412 2
-6 8 -1 67.0779 18.1735 2
6 8 1 58.6477 8.0691 5
-6 -8 1 54.6075 6.31578 5
6 8 1 38.5504 13.1956 2
-6 8 -1 64.5384 8.7589 5
6 8 1 84.6951 25.3832 6
-7 8 1 94.6204 11.7588 5
-7 8 1 108.75 15.3365 2
7 8 -1 71.4729 13.3806 2
7 8 -1 86.0031 9.71694 5
7 8 1 68.255 9.6687 5
7 8 1 109.795 32.811 6
-7 -8 1 74.226 8.14168 5
7 8 1 79.1055 14.0403 2
-7 8 -1 87.0321 16.9889 2
-7 8 -1 73.9832 10.379 5
8 8 -1 343.39 29.382 5
-8 8 1 338.117 31.901 5
8 8 -1 343.623 34.9189 2
-8 8 1 348.729 36.838 2
8 -8 1 355.726 32.1615 2
8 8 1 384.904 36.5269 2
8 8 1 325.111 30.452 5
-8 8 -1 314.207 31.2287 5
-8 8 -1 330.195 37.0577 2
9 8 -1 164.636 19.4378 2
-9 8 1 159.851 20.4894 2
-9 8 1 143.09 16.2663 5
-9 8 -1 158.708 22.3172 2
-9 8 -1 130.352 15.7188 5
9 8 1 157.517 22.2238 2
9 8 1 156.484 15.0358 5
-10 8 1 43.5155 11.0001 2
10 8 -1 51.586 9.85087 2
10 -8 1 41.7826 7.76005 7
-10 8 1 63.7369 8.28302 5
10 8 1 54.7084 6.72757 5
10 -8 -1 55.489 8.52343 7
10 8 1 50.8861 9.74286 2
-10 8 -1 61.7829 7.50794 5
-10 8 -1 46.5292 11.3271 2
-11 8 1 16.402 3.67314 5
11 8 -1 10.0288 3.77785 2
-11 8 1 10.7061 4.85001 2
11 -8 1 25.5352 4.61253 7
-11 8 -1 15.2242 3.26515 5
11 -8 -1 14.0943 3.63765 7
-11 8 -1 9.30188 4.41021 2
11 8 1 16.6972 4.28393 2
-12 8 1 8.25238 3.06386 2
-12 8 1 7.68515 2.27505 5
12 -8 -1 7.87661 3.48553 7
-12 8 -1 8.92061 4.41397 2
12 8 1 5.63568 2.43263 2
-13 8 1 3.47862 2.35139 2
0 9 1 147.521 17.9329 2
0 9 -1 139.232 14.9556 5
0 9 1 136.701 14.5753 5
0 9 -1 137.535 18.3696 2
-1 9 1 375.346 34.2007 5
-1 9 1 396.793 38.1082 2
1 -9 1 439.92 48.4143 3
1 9 -1 345.021 36.9162 2
1 9 -1 421.051 34.5356 5
-1 9 -1 364.761 38.0934 2
1 9 1 383.07 34.1548 5
-1 9 -1 379.27 34.3556 5
1 9 1 360.984 37.1652 2
2 9 -1 222.749 24.1117 2
2 -9 1 253.916 34.549 3
2 9 -1 207.038 20.7912 5
-2 9 1 206.997 21.2753 5
-2 9 1 212.195 26.2185 2
2 9 1 217.908 21.0808 5
-2 9 -1 214.127 25.2096 2
2 9 1 211.006 24.0023 2
-2 9 -1 220.408 21.4412 5
-3 9 1 1080.92 97.0773 2
-3 9 1 1055.26 92.0233 5
3 9 -1 1310.15 97.2567 2
3 9 -1 1031.37 134.654 6
3 9 -1 990.887 90.9843 5
3 9 1 1105.67 91.9068 5
-3 9 -1 1271.75 93.0658 5
-3 9 -1 1177.08 98.5321 2
3 9 1 1049.79 95.7847 2
4 9 -1 139.856 29.3893 6
-4 9 1 96.3782 17.1556 2
-4 9 1 105.929 12.7965 5
4 9 -1 92.9974 14.826 2
4 9 -1 84.5871 11.1649 5
-4 9 -1 94.2359 17.5493 2
4 9 1 98.5791 14.8386 2
-4 9 -1 108.582 12.8357 5
4 9 1 110.351 12.3905 5
5 9 -1 241.849 27.0277 2
-5 9 1 237.326 28.5205 2
-5 9 1 252.155 24.4345 5
5 9 -1 235.536 22.4507 5
5 9 1 236.687 27.5452 2
5 9 1 230.956 22.9634 5
-5 9 -1 222.523 28.977 2
-5 9 -1 243.638 23.8313 5
-6 9 1 40.0573 10.9601 2
6 9 -1 54.2094 10.8786 2
6 9 -1 49.1872 6.91293 5
-6 9 1 45.1866 7.84607 5
6 9 1 42.416 7.06049 5
-6 9 -1 38.3316 11.0628 2
6 9 1 43.2165 10.2122 2
-6 9 -1 37.4319 7.37003 5
7 9 -1 118.107 17.303 2
-7 9 1 117.296 19.4319 2
7 9 -1 126.545 12.8851 5
-7 9 1 137.231 15.0974 5
7 9 1 117.896 13.2847 5
-7 9 -1 108.959 13.771 5
-7 9 -1 114.274 19.9365 2
7 9 1 142.196 18.2648 2
-8 9 1 20.2155 7.70627 2
8 9 -1 5.20467 2.60737 5
-8 9 1 5.85671 2.91289 5
8 9 -1 3.51977 8.15229 2
8 9 1 5.19388 19.6871 2
8 9 1 7.18009 2.85212 5
-8 9 -1 5.05469 3.60029 5
-8 9 -1 4.47245 12.6985 2
9 9 -1 16.0475 5.60033 2
-9 9 1 12.8765 6.19979 2
-9 9 1 14.8236 4.00199 5
9 -9 -1 18.3107 5.61166 7
9 9 1 18.0854 3.70488 5
-9 9 -1 15.8606 3.98465 5
-9 9 -1 18.3862 7.76642 2
9 9 1 15.4698 5.91981 2
10 -9 1 28.83 7.39755 7
10 9 -1 15.6443 4.81171 2
-10 9 1 18.0409 6.35067 2
-10 9 -1 25.0055 4.04166 5
-10 9 -1 13.0815 5.08866 2
10 9 1 17.9259 5.20188 2
-11 9 1 7.73107 2.48072 5
11 -9 1 7.98295 2.89343 7
-11 9 1 2.00984 3.11008 2
11 9 1 3.85329 2.50238 2
-11 9 -1 4.72549 1.81535 5
-11 9 -1 2.31142 2.69464 2
11 -9 -1 4.70104 2.40114 7
-12 9 1 9.46322 1.76712 5
-12 9 1 6.59237 3.66186 2
12 9 1 8.19108 2.25702 2
-12 9 -1 5.35952 3.68806 2
0 10 -1 11.7178 6.12194 2
0 10 -1 10.0868 3.6683 5
0 10 1 11.666 3.78326 5
-1 10 1 38.5326 9.54016 2
-1 10 1 40.4914 7.04768 5
1 10 -1 49.6688 11.8715 5
1 10 -1 56.4521 10.3398 2
1 10 1 25.6865 7.60554 2
-1 10 -1 58.5 15.147 5
1 10 1 37.1698 6.943 5
-1 10 -1 30.9432 12.613 2
2 10 -1 48.1983 7.97654 5
-2 10 1 42.5665 16.7588 2
2 10 -1 66.8167 12.2042 2
-2 10 1 55.2593 10.0772 5
2 10 -1 45.9371 19.2917 6
-2 10 -1 35.1684 10.3388 2
2 10 1 70.9255 26.3695 2
-2 10 -1 57.3728 8.62823 5
2 10 1 63.4139 8.7458 5
2 10 1 63.6604 18.1534 6
-3 10 1 18.0125 5.35271 5
-3 10 1 13.8604 6.97836 2
3 10 -1 19.2947 4.60553 5
3 10 -1 27.7668 18.3188 6
3 10 -1 18.8922 6.68604 2
3 10 1 22.2482 6.72427 2
-3 10 -1 23.4219 6.01916 5
3 10 1 12.6153 17.6568 6
3 10 1 21.8302 5.11702 5
-3 10 -1 12.5459 6.50119 2
-4 10 1 201.662 20.4068 5
-4 10 1 207.872 25.3799 2
4 10 -1 183.404 18.9787 5
4 10 -1 165.982 22.172 2
-4 10 -1 183.107 24.6765 2
4 10 1 223.472 43.7876 6
4 10 1 159.735 22.4045 2
-4 10 -1 187.393 19.9178 5
4 10 1 229.592 20.4441 5
-5 10 1 18.8743 5.44191 5
5 10 -1 31.3405 5.33341 5
5 10 -1 20.0097 6.8177 2
-5 10 1 10.3776 6.77506 2
-5 10 -1 21.5135 8.8059 2
-5 10 -1 27.1626 6.43258 5
5 10 1 25.7431 5.42142 5
5 10 1 21.1791 7.59002 2
-6 10 1 122.812 18.9154 2
6 10 -1 127.733 13.3507 5
-6 10 1 117.224 14.7348 5
6 10 -1 121.811 17.5014 2
-6 10 -1 130.82 14.7731 5
-6 10 -1 123.562 19.9133 2
6 10 1 129.162 17.7597 2
6 10 1 130.393 14.1423 5
7 10 -1 25.86 7.5103 2
-7 10 1 16.3008 6.82605 2
7 10 -1 32.0686 5.22362 5
-7 10 1 28.5326 6.46494 5
7 10 1 26.5218 8.83467 2
-7 10 -1 24.3891 8.76495 2
7 10 1 33.3762 5.48873 5
-7 10 -1 36.7143 6.32313 5
8 10 -1 13.6206 5.43274 2
-8 10 1 19.2327 6.9622 2
-8 10 1 23.0219 5.40378 5
8 10 1 24.0266 4.37459 5
8 10 1 19.7827 7.09123 2
-8 10 -1 24.2122 5.25288 5
-8 10 -1 19.7022 7.50903 2
-9 10 1 22.5552 6.72827 2
9 10 -1 25.1419 6.66538 2
-9 10 1 36.7822 5.6708 5
-9 10 -1 32.7632 4.99113 5
9 -10 -1 35.854 7.42695 7
9 10 1 31.4185 4.37872 5
9 10 1 24.6125 6.55307 2
-9 10 -1 20.2319 6.55418 2
10 -10 1 8.31833 2.65 7
-10 10 1 5.68262 3.31042 2
-10 10 1 12.7038 3.10695 5
10 10 -1 5.36005 3.06356 2
10 -10 -1 10.7317 3.19751 7
-10 10 -1 8.48125 4.24066 2
10 10 1 8.38525 3.52086 2
-10 10 -1 7.80256 2.11165 5
-11 10 1 2.26491 1.68424 2
11 -10 1 3.15751 3.81261 7
-11 10 1 0.98664 1.45391 5
11 -10 -1 0.61081 1.82749 7
-11 10 -1 -1.1967 1.89395 2
11 10 1 -0.3103 2.88819 2
0 11 -1 247.852 27.9369 2
0 11 1 240.907 23.8131 5
0 11 1 216.41 26.9931 2
0 11 -1 241.3 23.3883 5
1 11 -1 37.7087 10.0065 2
-1 11 1 57.6469 12.7791 2
1 11 -1 56.8337 8.43366 5
-1 11 1 64.0156 9.00478 5
-1 11 -1 60.3958 13.4052 2
1 11 1 53.7259 8.54076 5
1 11 1 76.3925 12.8552 2
-1 11 -1 48.8035 8.19303 5
2 11 -1 25.0049 5.94923 5
2 11 -1 34.4784 9.08056 2
-2 11 1 34.5562 7.27312 5
-2 11 1 30.1857 9.68014 2
2 11 1 44.1466 6.99157 5
-2 11 -1 27.9461 9.45675 2
-2 11 -1 37.9222 6.77054 5
2 11 1 34.2223 10.0283 2
3 11 -1 14.6215 4.16268 5
-3 11 1 16.8412 5.41343 5
-3 11 1 18.6704 8.19668 2
3 11 -1 24.6865 7.97766 2
-3 11 -1 23.5714 8.68518 2
3 11 1 34.5802 6.18639 5
-3 11 -1 21.2387 5.38839 5
3 11 1 13.3029 6.0575 2
4 11 -1 23.6367 5.40623 5
4 11 -1 20.7056 7.04687 2
-4 11 1 19.9128 5.37189 5
-4 11 1 29.4234 9.40608 2
-4 11 -1 22.4258 8.21161 2
4 11 1 32.0042 5.84974 5
-4 11 -1 21.5712 5.77555 5
4 11 1 16.1845 5.60663 2
-5 11 1 138.38 25.8964 2
-5 11 1 120.769 15.2186 5
5 11 -1 136.85 15.2258 5
5 11 -1 112.834 17.2928 2
-5 11 -1 136.483 20.8507 2
-5 11 -1 112.8 14.4467 5
5 11 1 141.383 14.8413 5
5 11 1 131.409 18.6143 2
-6 11 1 24.8778 8.46785 2
6 11 -1 50.4318 6.45258 5
-6 11 1 56.5193 8.08473 5
-6 11 -1 38.7442 11.0937 2
-6 11 -1 40.0504 6.7747 5
6 11 1 48.8616 7.069 5
6 11 1 34.2295 9.25329 2
7 11 -1 84.4275 12.7386 2
-7 11 1 82.28 14.0412 2
7 11 -1 79.1762 10.0911 5
-7 11 1 90.4244 10.7045 5
-7 11 -1 66.9122 13.694 2
7 11 1 86.132 13.4124 2
-7 11 -1 78.5261 9.58047 5
7 11 1 77.9305 9.23904 5
-8 11 1 31.169 7.65824 2
-8 11 1 49.5633 6.62485 5
8 11 -1 41.325 8.21125 2
-8 11 -1 46.9823 6.23379 5
8 11 1 28.2974 7.31867 2
8 11 1 42.1038 5.96595 5
9 11 -1 3.12812 2.92854 2
-9 11 1 4.80037 2.12928 5
9 -11 1 4.10969 2.33826 7
-9 11 1 4.12809 3.68429 2
9 11 1 6.17901 3.56639 2
-9 11 -1 6.64731 3.73324 2
9 -11 -1 2.87251 1.84967 7
-9 11 -1 3.60491 1.98588 5
-10 11 1 13.2229 3.36733 2
-10 11 1 13.7959 2.45575 5
10 11 -1 12.4169 3.23844 2
10 -11 1 11.5448 2.53038 7
10 -11 -1 13.2786 3.24959 7
-10 11 -1 6.02738 3.01708 2
10 11 1 11.337 3.4233 2
0 12 -1 105.769 17.2603 2
0 12 1 111.432 18.2343 2
0 12 -1 119.247 13.4844 5
0 12 1 110.379 13.6152 5
-1 12 1 44.4228 7.37491 5
1 12 -1 36.6403 6.66799 5
-1 12 1 21.6415 8.88099 2
1 12 -1 33.159 9.65291 2
-1 12 -1 38.2581 6.95536 5
1 12 1 29.3159 8.23237 2
1 12 1 57.9391 8.26699 5
-1 12 -1 23.854 8.52742 2
-2 12 1 66.07 9.69731 5
2 12 -1 61.569 12.6451 2
-2 12 1 46.776 12.7325 2
2 12 -1 66.9772 9.57605 5
2 12 1 75.5675 9.8985 5
-2 12 -1 61.7475 9.67387 5
2 12 1 62.0432 13.1059 2
-2 12 -1 61.537 13.5358 2
-3 12 1 73.7129 9.50542 5
3 12 -1 37.2121 11.2909 2
-3 12 1 79.5534 13.1803 2
3 12 -1 69.0638 8.36396 5
3 12 1 58.9715 12.308 2
-3 12 -1 39.4773 10.7703 2
3 12 1 50.4385 7.97547 5
-3 12 -1 57.8042 8.61056 5
-4 12 1 283.483 32.0737 2
-4 12 1 262.875 25.9454 5
4 12 -1 314.171 24.9213 5
4 12 -1 275.065 29.7859 2
4 12 1 228.862 24.6012 5
4 12 1 248.354 28.7639 2
-4 12 -1 251.171 25.1929 5
-4 12 -1 269.609 31.2232 2
-5 12 1 32.6794 6.19264 5
5 12 -1 33.3328 8.47465 2
-5 12 1 23.6759 7.46858 2
5 12 -1 44.2835 5.83561 5
5 12 1 31.4654 8.77307 2
-5 12 -1 35.6264 6.32025 5
-5 12 -1 36.3986 10.5317 2
5 12 1 32.9117 5.86472 5
6 12 -1 53.9907 10.207 2
-6 12 1 55.6932 7.77454 5
-6 12 1 40.7872 9.74907 2
6 12 -1 49.4987 6.36199 5
-6 12 -1 69.1218 12.1696 2
-6 12 -1 44.1455 6.75619 5
6 12 1 55.2736 9.8919 2
6 12 1 43.9165 6.66678 5
-7 12 1 5.30756 2.53331 5
-7 12 1 9.54328 3.71636 2
7 12 -1 2.87154 2.99208 2
7 12 1 7.23362 2.16566 5
-7 12 -1 4.49664 2.47817 5
-7 12 -1 12.0341 3.5731 2
7 12 1 8.05952 2.86691 2
-8 12 1 15.0298 3.30508 5
-8 12 1 17.2892 5.0364 2
8 12 -1 11.6235 3.71612 2
-8 12 -1 10.1974 2.57662 5
8 12 1 8.31388 3.37196 2
8 -12 -1 9.6826 3.18099 7
-8 12 -1 14.7512 4.84595 2
-9 12 1 -1.0654 1.12715 5
9 -12 1 3.4122 1.89395 7
-9 12 1 -0.1045 2.36971 2
-9 12 -1 2.54545 2.89031 2
9 12 1 -2.6937 1.93499 2
9 -12 -1 3.36904 1.78973 7
0 13 1 63.5773 9.51684 5
0 13 -1 70.5662 9.1389 5
0 13 -1 76.4855 14.1812 2
0 13 1 85.9091 14.6011 2
1 13 -1 104.775 17.8573 2
1 13 -1 128.08 13.689 5
-1 13 1 142.95 14.9817 5
-1 13 1 136.585 19.8688 2
1 13 1 113.198 13.8335 5
-1 13 -1 127.709 14.0787 5
-1 13 -1 133.599 19.38 2
1 13 1 131.075 18.9979 2
-2 13 1 1.26018 2.38133 5
2 13 -1 2.71518 2.54156 5
2 13 -1 -3.7516 3.2981 2
-2 13 1 0.43402 4.6518 2
-2 13 -1 -1.229 2.10539 5
-2 13 -1 3.55866 4.869 2
2 13 1 3.41856 4.26669 2
2 13 1 0.88137 2.11007 5
-3 13 1 123.966 17.8521 2
3 13 -1 106.724 11.4853 5
3 13 -1 115.129 16.7297 2
-3 13 1 130.783 13.6224 5
-3 13 -1 115.407 18.104 2
3 13 1 104.922 16.0353 2
-3 13 -1 86.4101 11.5999 5
-4 13 1 42.6336 10.4682 2
-4 13 1 46.4408 7.16366 5
4 13 -1 49.6584 6.9987 5
4 13 -1 40.5124 9.91134 2
-4 13 -1 48.1148 6.80936 5
4 13 1 47.4683 9.81857 2
4 13 1 51.1388 7.05384 5
5 13 -1 0.27915 2.78155 2
-5 13 1 -1.2269 3.57317 2
-5 13 1 4.59314 2.64929 5
5 13 1 0.10328 2.02318 5
-5 13 -1 -0.0399 1.72088 5
5 13 1 -0.4098 2.83488 2
-5 13 -1 -1.6191 2.81131 2
-6 13 1 149.976 18.2405 2
-6 13 1 150.471 14.3724 5
6 13 -1 121.868 16.5968 2
6 13 1 139.431 12.9924 5
-6 13 -1 142.083 13.4484 5
6 13 1 159.616 17.7418 2
-6 13 -1 138.13 17.9381 2
-7 13 1 12.1442 2.75948 5
-7 13 1 10.4975 3.92199 2
7 13 -1 7.74041 3.24543 2
-7 13 -1 14.8546 2.65286 5
7 -13 -1 11.2454 3.45135 7
7 13 1 7.28392 3.43898 2
-7 13 -1 3.06615 3.00703 2
-8 13 1 8.05969 3.02663 2
8 13 -1 11.5469 2.90348 2
-8 13 1 7.60663 1.77697 5
8 -13 1 5.59309 2.76283 7
8 -13 -1 9.52927 2.85746 7
-8 13 -1 8.31717 2.96901 2
8 13 1 8.3161 4.87731 2
0 14 1 5.62344 2.835 5
0 14 1 4.49741 3.51488 2
0 14 -1 1.61773 3.29872 2
1 14 -1 -2.8338 3.3306 2
-1 14 1 1.77149 2.14527 5
1 14 -1 -0.8866 1.82098 5
-1 14 1 -3.442 3.18963 2
1 14 1 -0.1547 1.90309 5
1 14 1 -0.3845 2.95711 2
-1 14 -1 -4.6714 2.89403 2
2 14 -1 4.80258 3.98745 2
2 14 -1 0.31347 1.86575 5
-2 14 1 4.70181 5.26713 2
-2 14 1 0.38857 1.87215 5
2 14 1 7.08808 4.58184 2
-2 14 -1 4.07664 2.23706 5
-2 14 -1 -0.7676 3.13353 2
2 14 1 3.96469 2.23009 5
-3 14 1 10.7675 3.96486 5
3 14 -1 18.1035 3.44472 5
-3 14 1 9.57595 5.46208 2
3 14 1 10.1617 6.83451 2
3 14 1 9.48454 2.65213 5
-3 14 -1 -2.7875 10.6481 2
-3 14 -1 11.2732 2.89528 5
4 14 -1 22.5508 6.62845 2
-4 14 1 30.3097 4.86907 5
-4 14 1 27.9797 7.47757 2
-4 14 -1 20.0695 6.1808 2
-4 14 -1 24.1222 3.80745 5
4 14 1 25.585 4.00745 5
4 14 1 18.4631 5.97435 2
5 14 -1 28.6078 6.89209 2
-5 14 1 30.4597 4.3241 5
-5 14 1 24.0993 6.66913 2
-5 14 -1 24.403 6.29487 2
5 14 1 29.7139 3.8765 5
5 14 1 17.6662 5.31928 2
5 -14 -1 19.0996 4.68634 7
-5 14 -1 35.4973 4.16304 5
-6 14 1 0.2931 3.81422 2
-6 14 1 5.42986 1.80873 5
6 14 -1 5.50965 2.59155 2
-6 14 -1 0.73426 2.63073 2
6 14 1 4.70018 2.87891 2
-7 14 1 50.4619 5.9988 5
-7 14 1 37.2765 6.51174 2
7 -14 -1 37.2947 5.08392 7
7 14 1 37.43 6.50633 2
-7 14 -1 42.1723 6.84315 2
0 15 1 -4.1104 3.04126 2
0 15 1 0.16965 1.51563 5
0 15 -1 1.28702 2.82214 2
-1 15 1 35.2937 4.56266 5
1 15 -1 29.7367 7.79041 2
-1 15 1 43.4554 7.50665 2
1 15 1 37.4304 4.6049 5
1 15 1 24.6002 7.02219 2
-1 15 -1 24.0235 5.94013 2
-2 15 1 12.525 2.73737 5
-2 15 1 14.8724 5.40777 2
2 15 -1 14.0062 4.64316 2
2 -15 -1 9.97134 3.33787 7
2 15 1 14.3483 4.55825 2
2 15 1 18.9667 2.89032 5
-2 15 -1 10.9574 4.44706 2
3 15 -1 4.39773 3.61762 2
-3 15 1 12.4522 3.12191 5
-3 15 1 14.8041 4.48006 2
3 -15 -1 12.6582 2.75294 7
3 15 1 24.555 5.09965 2
-4 15 1 9.06594 3.6104 2
-4 15 1 7.2318 1.7024 5
4 15 -1 5.61844 2.99312 2
4 15 1 5.50878 4.61052 2
4 -15 -1 2.3662 1.5344 7
-4 15 -1 3.81813 4.42161 2
-1 0 -2 66.303 8.62203 1
1 0 -2 89.911 9.88526 3
-1 0 2 81.245 8.015 1
-1 0 -2 74.4002 9.20709 1
1 0 2 87.237 9.99944 6
1 0 -2 67.5314 7.84944 1
-1 0 -2 84.6434 9.83173 6
-1 0 2 92.9272 9.44176 3
2 0 -2 7894.62 681.913 3
2 0 2 9351.61 700.249 6
-2 0 -2 8838.81 685.223 1
-2 0 2 7712.17 682.439 1
2 0 -2 9999.99 683.845 1
-2 0 2 8668.37 682.392 6
3 0 -2 1002.57 79.3095 1
-3 0 2 1006.62 75.4966 3
3 0 -2 762.545 74.4968 3
-3 0 -2 747.829 78.3562 1
-3 0 2 815.525 77.2845 1
3 0 -2 1005.31 76.3344 6
-3 0 2 1091.14 78.6227 6
3 0 2 960.97 80.8793 6
-4 0 2 4162.39 329.139 1
4 0 -2 3881.75 323.715 3
4 0 -2 3828.27 325.631 6
-4 0 -2 4436.3 332.006 1
4 0 2 4290.88 331.715 6
5 0 -2 7065.01 565.931 3
5 0 2 7550.42 577.127 6
-5 0 2 6442.81 572.227 1
5 0 -2 6659.56 568.87 6
-5 0 -2 7443.82 576.025 1
5 0 -2 8183.68 576.636 1
6 0 -2 225.539 31.8991 1
6 0 -2 229.939 23.5594 3
-6 0 -2 217.666 30.7105 1
6 0 2 219.29 31.6853 6
-6 0 -2 222.18 33.4423 1
6 0 -2 244.16 27.3517 6
7 0 -2 516.072 46.1975 3
-7 0 -2 416.393 74.2854 1
7 0 -2 530.534 52.0944 6
-7 0 -2 546.223 63.4753 1
7 0 2 463.594 57.2389 6
-8 0 -2 149.12 14.9771 5
-8 0 2 139.231 15.0866 5
8 0 2 142.563 17.809 2
8 0 2 171.237 30.079 6
8 0 -2 174.231 25.6701 6
-8 0 -2 147.056 18.7067 2
-9 0 2 178.689 23.8315 2
9 0 2 178.809 35.372 6
-9 0 -2 203.755 24.9188 2
9 0 -2 216.227 22.2803 2
-9 0 -2 192.905 18.1151 5
-9 0 2 176.467 18.7192 5
9 0 2 182.32 21.9934 2
10 0 -2 385.456 43.6678 2
-10 0 2 393.568 35.5758 5
-10 0 2 422.112 42.3998 2
10 0 2 374.539 38.8276 2
-10 0 -2 395.732 41.5378 2
-10 0 -2 404.087 34.3367 5
-11 0 2 2.68943 2.29717 5
-11 0 -2 1.0056 2.6149 5
11 0 2 5.95801 4.2985 2
-11 0 -2 0.41021 4.69195 2
-11 0 2 2.90379 4.86061 2
-12 0 2 15.202 4.17422 5
12 0 2 16.1495 5.51559 2
-12 0 2 10.6082 5.90858 2
-12 0 -2 8.97454 5.81661 2
13 0 2 -2.6771 6.15973 2
-13 0 2 -2.0778 1.37751 5
-13 0 -2 2.05741 4.04166 2
-13 0 2 -0.9218 3.57103 2
-14 0 2 10.5763 2.20004 5
-14 0 2 -1.1306 2.56621 2
0 1 2 72.8223 6.62076 1
0 -1 2 79.3969 9.88075 3
0 -1 2 79.7715 7.82814 6
0 1 -2 74.2964 10.1224 3
0 -1 2 72.7795 8.36491 1
0 1 -2 86.1074 8.69204 1
0 1 -2 64.5071 7.31005 6
0 -1 -2 71.1227 6.52839 1
-1 1 -2 9766.31 763.109 6
2 -1 2 2077.94 187.218 6
2 1 -2 2140.73 185.663 3
2 -1 2 2317.14 188.504 3
-2 1 2 2318.66 184.839 1
2 1 -2 2545.01 188.03 1
2 1 -2 1967.73 182.699 6
-2 1 2 2392.43 183.349 3
-2 -1 -2 2348.05 186.556 1
-2 1 -2 2406.98 188.762 1
-2 -1 2 2425.03 185.924 3
-2 1 -2 2673.05 188.232 1
2 1 2 2314.7 188.335 6
2 1 2 2259.07 187.156 1
-2 -1 2 2290.1 183.186 6
-2 -1 2 2548.16 187.001 1
-3 1 2 390.884 33.6144 1
3 1 -2 330.799 31.216 6
3 -1 2 337.585 35.0431 6
3 1 -2 308.256 31.8886 3
-3 -1 -2 370.583 34.9938 1
3 1 2 363.184 36.141 6
3 1 2 391.067 36.4109 1
-3 -1 2 380.535 32.9216 3
-3 1 -2 346.634 35.9994 1
-3 -1 2 364.92 31.8804 6
-3 -1 2 343.458 34.0111 1
4 1 -2 333.239 36.6874 6
4 1 -2 472.906 42.0652 1
-4 1 2 377.255 39.0381 1
4 -1 2 376.814 40.9278 6
-4 -1 -2 384.456 40.8356 1
-4 1 -2 426.453 43.1728 1
4 1 2 430.964 42.7869 1
-4 1 -2 476.753 44.0106 1
4 1 2 436.701 43.29 6
-4 -1 2 401.475 40.2377 1
5 1 -2 232.122 22.9473 3
5 -1 2 218.269 27.8689 6
-5 1 2 192.46 25.0882 1
-5 -1 -2 150.36 24.4987 1
5 1 -2 224.649 23.3669 6
5 1 -2 215.919 28.3266 1
5 1 2 208.685 28.7342 1
-5 1 -2 175.917 26.7891 1
5 -1 -2 201.89 23.1181 6
-5 -1 2 154.627 23.672 1
5 1 2 254.952 29.9988 6
6 -1 2 1369.74 132.086 6
6 1 -2 1626.65 126.981 6
-6 -1 -2 1349.65 131.121 1
6 1 -2 1599.7 135.763 1
-6 1 2 1482.13 131.554 1
6 1 -2 1500.73 124.629 3
6 -1 -2 1631.32 127.835 6
-6 1 -2 1429.92 132.88 1
6 1 2 1457.86 134.884 1
6 1 2 1348.86 131.71 6
-6 1 -2 1534.35 135.757 1
-6 -1 2 1451.18 132.068 1
7 -1 2 278.349 38.7446 6
7 1 -2 306.279 38.3131 6
7 -1 2 341.888 38.5049 3
-7 -1 -2 268.002 40.7634 1
7 1 2 262.629 38.4361 6
-8 -1 -2 222.603 24.6769 2
-8 1 2 172.236 19.3508 5
8 1 -2 220.11 21.8507 2
-8 1 2 201.38 60.0233 2
8 -1 2 234.13 34.0225 3
8 -1 2 213.501 33.6563 6
8 1 -2 231.431 29.7863 6
8 -1 2 203.566 22.0606 2
8 1 2 230.341 35.9579 6
-8 -1 2 172.228 23.1769 2
-8 1 -2 186.167 22.4458 2
8 1 2 173.124 21.7086 2
-8 -1 2 164.551 18.4032 5
-8 1 -2 184.226 18.1608 5
-9 1 2 119.809 14.461 5
-9 -1 -2 131.996 13.88 5
9 1 -2 177.638 26.6152 6
-9 1 2 154.298 19.5994 2
-9 -1 -2 156.185 19.5603 2
9 -1 2 159.335 28.2249 6
9 1 -2 154.817 17.5596 2
9 -1 2 114.961 17.1283 2
9 1 2 176.516 32.6822 6
-9 1 -2 154.773 20.1224 2
-9 1 -2 144.758 14.5533 5
9 1 2 126.016 18.1339 2
-9 -1 2 127.914 20.0876 2
9 -1 -2 141.786 18.7638 2
-9 -1 2 115.978 14.5913 5
9 -1 -2 163.322 16.3471 7
-10 -1 -2 139.185 21.071 2
-10 1 2 139.263 15.659 5
10 1 -2 175.869 18.3703 2
10 -1 2 135.83 18.2724 2
-10 1 2 153.239 22.2635 2
-10 -1 -2 167.101 14.8737 5
-10 1 -2 178.3 15.5684 5
10 1 2 122.185 18.5089 2
-10 -1 2 142.33 15.7021 5
10 1 2 137.28 35.4796 6
-10 -1 2 111.869 20.1658 2
-10 1 -2 139.666 21.6321 2
11 -1 2 71.4588 12.9422 2
-11 1 2 75.011 9.57074 5
-11 1 2 60.1384 12.524 2
-11 -1 -2 73.4906 8.01912 5
-11 -1 2 77.5126 9.64879 5
-11 1 -2 77.9613 8.7339 5
-11 -1 2 43.8112 12.8757 2
11 1 2 62.509 12.1332 2
-11 1 -2 43.854 12.2962 2
12 -1 2 93.835 12.954 2
-12 1 2 80.2364 10.1814 5
-12 -1 -2 63.9896 13.9018 2
-12 1 2 72.8099 15.23 2
-12 1 -2 70.5828 14.2832 2
12 1 2 81.6691 13.0817 2
-12 -1 2 75.5324 15.1689 2
-12 1 -2 90.4323 8.7592 5
-12 -1 2 84.9481 10.1668 5
-13 1 2 69.9861 12.9925 2
-13 1 2 62.515 7.83041 5
13 -1 2 58.4763 9.81181 2
-13 -1 -2 56.5273 11.1056 2
13 1 2 48.3247 11.1762 2
-13 1 -2 71.839 12.6275 2
-13 -1 2 61.0332 7.40163 5
-13 -1 2 65.4578 12.4632 2
-14 1 2 17.5784 5.65838 2
-14 1 2 21.491 3.19404 5
0 -2 2 429.322 41.6927 3
0 -2 -2 520.907 39.2435 1
0 2 2 504.908 39.4582 1
0 2 -2 401.719 39.9228 6
0 -2 2 504.407 41.6868 1
0 2 -2 522.606 42.3123 1
0 2 -2 436.64 42.8729 3
1 2 -2 740.847 60.7844 1
1 2 -2 615.732 60.19 3
1 -2 2 729.434 59.7938 6
1 -2 2 643.715 59.8417 1
-1 2 2 670.309 56.9252 1
-1 -2 -2 704.032 59.0862 1
1 -2 2 698.965 60.7063 3
-1 -2 2 670.148 59.8884 3
1 2 2 706.741 58.8838 1
-1 2 -2 757.659 60.8737 6
1 -2 -2 742.747 57.3884 1
-1 -2 2 723.983 60.4602 1
-1 2 -2 730.511 62.6284 3
-1 2 -2 743.792 59.9121 1
2 -2 2 1758.45 158.763 3
2 -2 2 2207.65 161.355 1
2 2 -2 1742.78 158.244 3
-2 2 2 1976.92 156.239 1
-2 -2 -2 2057.17 158.657 1
-2 2 2 2039.03 157.261 1
2 2 -2 1759.76 154.639 6
2 -2 2 1949.73 159.044 6
2 2 2 1985.68 158.849 1
-2 -2 2 2016.35 159.354 1
2 2 2 1944.83 160.475 6
-2 -2 2 2103.8 158.812 3
-3 2 2 4035.52 327.699 1
3 2 -2 3874.69 321.304 3
3 2 -2 4687.9 324.745 1
3 -2 2 4279.27 322.742 3
3 2 -2 3527.13 318.112 6
-3 -2 -2 4442.98 323.637 1
3 -2 2 3636.81 322.322 6
-3 2 2 3919.7 320.611 1
-3 -2 2 3820.23 322.356 1
3 2 2 3659.74 323.645 6
-3 -2 2 4505.5 322.059 3
3 2 2 3434.84 322.407 1
-3 2 -2 4175.52 325.925 1
-3 2 -2 4663.32 324.587 1
4 2 -2 1473.59 117.744 1
4 -2 2 1212.01 104.967 6
4 2 -2 1288.91 102.732 3
4 2 -2 1217.04 101.955 6
-4 -2 -2 1091.25 103.933 1
-4 2 2 1084.48 102.462 1
4 -2 2 1209.11 102.912 3
-4 2 2 990.166 101.469 1
4 2 2 1299.57 107.131 1
4 2 2 1181.95 106.004 6
-4 2 -2 1366.72 109.335 1
-4 -2 2 1112.42 104.527 1
-4 -2 2 1104.18 105.257 3
-4 2 -2 1398.26 107.808 1
5 2 -2 1203.48 100.332 1
-5 2 2 1137.28 97.0676 1
-5 2 2 949.151 95.2325 1
-5 -2 -2 1130.38 99.4304 1
5 -2 2 1030.11 97.567 6
5 2 -2 1007.93 93.9241 3
5 2 2 1008.7 98.8453 6
5 2 2 1192.64 102.082 1
-5 -2 2 1053.24 99.1933 1
-5 2 -2 1233.45 104.054 1
-6 -2 -2 1347.89 128.982 1
-6 2 2 1306.34 126.84 1
6 -2 2 1438.56 129.026 6
6 2 -2 1564.1 134.189 1
6 -2 2 1634.07 125.496 3
6 2 -2 1583.72 124.628 6
6 2 2 1262.86 128.393 6
-6 -2 2 1418.99 130.929 1
-6 2 -2 1371.99 130.434 1
6 2 2 1372.81 131.816 1
-6 2 -2 1539.34 132.798 1
7 2 -2 483.344 50.3791 6
7 -2 2 531.055 51.8693 3
-7 2 -2 544.286 61.9991 1
-7 2 -2 528.155 47.8621 2
-7 2 -2 469.452 60.1713 1
7 2 2 410.432 55.1317 6
-7 2 -2 501.744 43.8155 5
7 2 2 459.776 45.8051 2
-8 2 2 509.552 50.0802 2
8 2 -2 534.035 54.8404 2
-8 -2 -2 570.62 46.208 8
8 -2 2 619.898 88.8383 6
-8 2 2 450.495 45.1103 5
8 2 -2 633.118 58.3179 6
-8 -2 -2 615.51 51.8325 2
8 -2 2 545.618 49.2328 2
8 -2 2 607.806 58.63 3
-8 -2 2 473.855 45.1065 5
-8 2 -2 500.374 49.8892 2
8 -2 -2 609.195 47.8349 7
-8 2 -2 485.745 44.6439 5
8 2 2 497.792 62.0306 6
8 2 2 494.502 48.8945 2
-8 -2 2 520.172 51.2865 2
-9 -2 -2 11.7335 3.07939 5
9 2 -2 17.3144 10.46 6
-9 -2 -2 12.7468 6.80524 2
9 2 -2 6.1119 4.5061 2
-9 2 2 7.49916 3.38964 5
9 -2 2 6.8069 9.57358 6
9 -2 2 3.33017 4.41195 2
-9 2 2 10.0357 5.48808 2
-9 -2 2 9.93168 3.45052 5
-9 2 -2 3.47545 2.74278 5
9 2 2 1.85007 4.27057 2
9 -2 -2 5.69645 4.04581 7
9 2 2 21.5381 15.6469 6
-9 2 -2 16.0043 6.72004 2
-9 -2 2 11.8862 6.74091 2
-10 2 2 407.29 39.0536 5
10 2 -2 493.262 41.5322 2
10 -2 2 450.632 42.9894 2
-10 -2 -2 458.604 45.7944 2
-10 2 2 462.032 45.4773 2
-10 -2 -2 403.097 36.9116 5
-10 -2 2 409.599 38.93 5
10 -2 -2 442.52 39.9305 7
-10 2 -2 459.397 45.4622 2
10 2 2 405.214 42.8491 2
-10 2 -2 483.453 38.8125 5
-10 -2 2 484.18 46.8298 2
11 -2 2 277.565 26.797 2
11 2 -2 231.431 23.8317 2
-11 2 2 230.584 29.1368 2
-11 -2 -2 243.099 28.5557 2
-11 2 2 221.143 22.7362 5
11 2 2 206.102 24.9412 2
-11 2 -2 266.093 22.1761 5
-11 -2 2 222.873 22.7255 5
-11 2 -2 228.113 28.7062 2
-11 -2 2 222.276 28.6708 2
-12 2 2 46.2208 6.68197 5
-12 2 2 29.2995 9.16712 2
-12 -2 -2 28.5209 8.62026 2
-12 2 -2 34.0503 8.79927 2
-12 -2 2 28.8094 8.88372 2
-12 -2 2 48.3489 6.50237 5
12 2 2 29.6534 7.28079 2
13 -2 2 3.00882 4.17407 2
-13 2 2 8.83967 2.68389 5
-13 2 2 7.5142 5.47821 2
-13 -2 2 7.30759 2.94281 5
-13 2 -2 6.11061 5.09184 2
13 2 2 8.952 6.0109 2
-14 2 2 11.367 4.11867 2
-14 2 -2 13.129 4.04137 2
0 -3 -2 4346.08 367.153 1
0 3 2 4463.03 369.197 3
0 -3 2 4727.51 370.404 1
0 3 2 4393.19 368.201 1
0 3 -2 5335.74 371.792 1
0 3 -2 4563.47 372.061 3
0 -3 2 4936.94 370.726 3
1 -3 2 204.638 22.6206 1
1 3 -2 170.514 22.3765 3
1 -3 2 190.426 21.7784 3
-1 -3 -2 211.129 21.3706 1
1 3 -2 249.993 24.3203 1
-1 3 2 210.259 21.8105 1
-1 3 2 202.78 19.6601 3
-1 3 -2 240.064 23.0092 1
1 3 2 209.548 21.9337 1
-1 -3 2 207.6 22.6108 1
1 -3 -2 178.893 19.3592 1
1 3 2 224.258 23.1007 3
-1 3 -2 220.253 24.0856 3
-1 -3 2 233.561 23.0384 3
-2 -3 -2 1956.48 159.442 1
2 -3 2 1798.46 159.308 1
-2 3 2 2056.92 156.002 1
2 3 -2 1941.42 155.156 6
2 3 -2 1774.07 158.878 3
2 -3 2 2013.6 158.275 3
-2 3 2 2029.21 153.097 3
2 -3 2 2076.91 159.213 6
-2 -3 2 2076.5 162.01 3
2 -3 -2 1673.33 155.94 1
-2 -3 2 2045.5 159.901 1
2 3 2 1723.39 157.754 1
2 3 2 1826.66 159.757 3
-2 3 -2 2103.7 159.048 1
2 3 2 1989.89 160.905 6
-2 3 -2 1985.15 162.009 3
3 -3 2 1498.42 141.634 1
3 3 -2 1839.43 141.318 3
3 -3 2 1733.01 138.911 3
3 3 -2 1931.84 143.72 1
-3 3 2 1680.14 137.47 1
3 3 -2 1645.76 136.142 6
-3 -3 -2 1635.63 140.458 1
-3 3 2 1564.07 138.985 1
3 -3 2 1536.45 139.686 6
3 3 2 1583.03 140.473 1
-3 -3 2 1614.56 141.055 1
-3 3 -2 1853.5 141.39 1
3 3 2 1954.77 143.84 3
-3 -3 2 1518.67 139.192 3
3 3 2 1711.35 142.385 6
4 3 -2 2659.56 247.687 6
-4 3 2 2888.67 254.434 1
4 -3 2 2776.04 252.123 6
4 3 -2 3658.57 257.745 1
-4 3 2 3293.6 251.51 1
-4 -3 -2 2709.1 252.437 1
4 3 2 3394.5 255.906 1
-4 3 -2 3678.23 256.803 1
4 3 2 2879.63 254.066 6
-4 -3 2 3191.12 254.46 1
-4 -3 2 3026.18 252.379 3
-4 3 -2 3202.78 257.825 1
-5 3 2 1586.67 136.383 1
5 3 -2 1464.31 121.379 6
-5 -3 -2 1313.24 126.031 1
5 -3 2 1483.1 126.735 6
5 -3 2 1533.4 122.248 3
5 3 -2 1510.74 129.879 1
5 3 2 1349.69 129.33 6
-5 -3 2 1383.8 126.905 1
-5 3 -2 1555.66 129.139 1
-5 3 -2 1201.16 138.207 1
5 3 2 1466.76 130.089 1
6 -3 2 466.881 54.4937 6
6 -3 2 500.14 49.8728 3
-6 3 2 495.466 56.905 1
-6 -3 -2 513.844 57.7901 1
6 3 -2 525.378 59.3135 1
6 3 -2 491.863 50.2355 6
6 3 2 449.437 55.7096 6
-6 3 -2 658.798 63.2501 1
-6 3 -2 591.829 64.9035 1
-6 -3 2 556.226 60.5911 1
-7 -3 -2 68.162 9.02313 8
7 -3 2 69.482 19.7172 6
7 3 -2 73.7551 18.9689 2
-7 -3 -2 52.3534 11.5764 2
-7 -3 2 53.1239 11.1985 2
7 3 2 51.9753 16.4363 6
-7 3 -2 44.4038 10.5263 2
7 3 2 73.1042 10.3518 2
-7 3 -2 65.0688 7.98738 5
-7 -3 2 52.142 7.23316 5
8 -3 2 478.464 58.2039 6
8 -3 2 520.977 46.0281 2
-8 -3 -2 496.481 43.0895 8
-8 3 2 438.223 46.4662 2
8 3 -2 608.961 56.0408 6
8 3 -2 515.019 44.987 2
-8 3 2 427.597 42.0369 5
8 3 2 486.132 46.2556 2
-8 -3 2 478.568 42.0916 5
8 -3 -2 492.984 44.1381 7
-8 3 -2 480.05 41.9337 5
-8 -3 2 481.377 47.8307 2
-8 3 -2 494.035 47.4843 2
-9 3 2 39.9439 6.54785 5
9 3 -2 37.6219 8.32279 2
-9 3 2 39.1993 10.4456 2
9 -3 2 38.7204 18.1062 6
-9 -3 -2 45.058 11.6879 2
9 -3 2 43.3834 9.77485 2
-9 -3 -2 42.2348 6.06501 5
9 3 -2 80.7493 37.6425 6
9 -3 -2 42.0454 8.95229 7
-9 3 -2 43.2086 6.87362 5
9 3 2 44.0195 32.7152 2
-9 -3 2 76.915 27.8813 2
-10 -3 -2 63.244 14.7905 2
10 -3 2 111.782 15.0342 2
-10 3 2 98.0378 11.6365 5
10 3 -2 96.9813 13.6506 2
-10 3 2 86.0602 14.5661 2
10 -3 -2 109.091 12.5516 7
-10 -3 2 89.7846 11.4008 5
-10 3 -2 104.32 11.3546 5
-10 -3 2 78.5 15.8298 2
10 3 2 102.475 34.6361 6
10 3 2 91.8811 14.5372 2
11 3 -2 -14.19 23.9931 2
-11 3 2 9.80592 4.62032 2
11 -3 2 4.6941 3.60442 2
-11 -3 -2 4.99362 3.96022 2
-11 3 2 1.06041 1.75661 5
11 3 2 -4.3765 2.68846 2
-11 3 -2 0.74761 3.77133 2
-11 3 -2 0.26558 2.04722 5
-11 -3 2 2.26359 1.91316 5
-11 -3 2 5.47305 6.07482 2
11 -3 -2 3.7775 4.73801 7
12 -3 2 9.05899 4.4392 2
-12 3 2 10.9495 3.52121 5
-12 3 2 4.11533 5.22617 2
12 3 2 7.33533 3.98309 2
-12 3 -2 9.07841 2.84591 5
-12 3 -2 5.11042 4.35074 2
-12 -3 2 14.7479 3.4094 5
-13 3 2 60.0427 7.63021 5
-13 3 2 67.7788 12.2984 2
13 3 2 61.0248 10.4837 2
-13 3 -2 66.712 11.8926 2
-13 -3 2 65.9253 6.87645 5
-14 3 2 23.2201 3.32409 5
14 -3 -2 17.7485 4.85533 4
-14 3 -2 13.7163 3.88661 2
0 4 2 28.3446 6.70522 1
0 -4 -2 24.0304 5.78163 1
0 4 2 16.6394 5.70715 3
0 4 -2 24.1763 7.29579 3
0 4 -2 40.1878 7.97726 1
0 -4 2 20.8425 6.62031 3
0 -4 2 24.3275 6.92222 1
1 -4 2 294.069 34.5412 1
1 4 -2 354.842 35.9873 1
1 -4 2 416.754 34.9654 3
-1 4 2 290.78 31.9645 1
-1 -4 -2 310.736 33.0274 1
-1 4 2 388.882 32.4685 3
-1 -4 2 367.473 35.7021 1
-1 -4 2 417.933 36.1689 3
-1 4 -2 341.312 34.8663 1
1 4 2 275.446 32.5625 1
2 -4 2 93.2197 14.5879 1
-2 4 2 60.342 10.1001 1
2 4 -2 80.1723 14.2978 1
-2 -4 -2 65.4555 11.383 1
2 -4 2 86.5973 11.7176 3
-2 -4 2 64.2135 12.3787 1
-2 4 -2 68.0044 11.6328 1
2 4 2 49.9309 11.0514 1
2 -4 -2 54.1469 10.04 1
-2 -4 2 73.5419 12.1579 3
-3 4 2 1043.01 102.301 1
3 -4 2 1253.77 107.549 1
-3 -4 -2 1032.23 102.72 1
3 4 -2 1115.47 99.1799 6
3 4 -2 1284.67 107.059 1
-3 4 2 1298.45 101.537 1
3 4 2 1299.47 104.972 1
3 4 2 1260.66 106.808 6
-3 -4 2 1129.63 103.749 3
-3 -4 2 1170.07 105.173 1
-3 4 -2 1309.26 110.766 1
-4 -4 -2 610.043 58.6736 1
4 4 -2 491.183 51.9221 6
4 -4 2 650.794 54.1301 3
-4 4 2 607.089 55.189 1
-4 4 2 467.723 55.9129 1
4 4 -2 613.227 60.9822 1
4 4 2 536.626 58.5811 6
4 4 2 673.253 63.2415 1
-4 -4 2 566.962 58.0364 1
-4 -4 2 623.408 58.7662 3
-4 4 -2 608.686 58.319 1
5 4 -2 862.579 85.3195 1
5 -4 2 941.872 84.0284 6
-5 -4 -2 895.898 85.8304 1
5 4 -2 937.144 78.6355 6
-5 4 2 774.831 85.7003 1
5 -4 2 941.392 77.4388 3
5 4 2 780.024 83.0017 6
-5 4 -2 850.534 83.9072 1
-5 4 -2 918.491 90.1694 1
5 4 2 831.82 85.2298 1
6 -4 2 457.698 43.2677 3
6 -4 2 431.515 49.7877 6
6 4 -2 466.382 46.3073 6
6 4 2 410.678 50.8705 6
-6 4 -2 408.117 56.478 1
7 4 -2 1071.83 91.3347 6
7 -4 2 1162.9 86.4947 3
-7 4 2 1046.19 84.8434 2
-7 4 2 1080.96 80.355 5
-7 -4 -2 912.766 83.7564 8
-7 4 -2 909.254 79.2396 5
-7 4 -2 916.568 83.852 2
7 4 2 972.918 97.9986 6
7 4 2 877.938 82.9591 2
-7 -4 2 943.914 85.1612 2
-7 -4 2 808.879 78.6783 5
-8 -4 -2 755.995 62.5255 2
-8 -4 -2 668.45 59.9017 5
8 4 -2 698.915 59.7725 2
-8 4 2 676.808 61.7552 2
-8 -4 -2 592.161 57.3338 8
8 -4 2 687.369 60.0678 2
-8 4 2 601.946 56.4758 5
8 4 -2 789.939 69.4197 6
8 4 2 680.18 61.1646 2
-8 4 -2 602.772 55.8904 5
-8 4 -2 634.659 61.671 2
8 -4 -2 670.756 58.8729 7
-8 -4 2 618.558 56.0423 5
8 4 2 740.463 78.4147 6
-8 -4 2 735.953 63.7353 2
9 4 -2 386.522 35.4826 2
9 -4 2 378.789 35.2564 2
-9 -4 -2 411.255 37.7899 2
-9 4 2 312.88 31.3662 5
-9 4 2 317.62 36.0453 2
-9 4 -2 339.473 30.9058 5
-9 -4 2 326.817 30.8032 5
-9 4 -2 343.655 36.696 2
9 4 2 398.326 54.1818 6
9 4 2 314.699 35.0917 2
-9 -4 2 313.916 36.9648 2
9 -4 -2 331.033 36.6963 7
-10 4 2 111.23 13.0234 5
10 4 -2 116.041 15.2218 2
-10 4 2 110.8 17.0535 2
10 -4 2 115.344 15.1243 2
10 4 2 97.6453 15.7809 2
-10 -4 2 96.3267 18.0046 2
-10 4 -2 113.528 12.1806 5
-10 4 -2 93.9321 16.6231 2
10 -4 -2 91.2081 12.9626 7
-10 -4 2 107.284 12.297 5
-11 4 2 49.4922 13.5945 2
11 -4 2 73.2984 11.6661 2
-11 4 2 71.9895 9.85829 5
11 4 -2 55.3614 11.472 2
11 -4 -2 74.5488 9.32498 7
-11 -4 2 70.2549 8.97734 5
-11 4 -2 82.1569 9.17553 5
11 4 2 82.9231 15.1133 2
-11 4 -2 73.1249 16.0679 2
11 4 2 69.6963 7.9827 5
-12 4 2 9.29882 5.37322 2
12 -4 2 11.3875 5.93598 2
-12 4 2 7.91532 3.14882 5
12 4 2 8.54019 3.91819 2
-12 -4 2 12.9073 3.14918 5
-12 4 -2 12.7728 5.78464 2
-12 4 -2 10.1795 3.06964 5
-13 4 2 113.027 11.2091 5
-13 4 2 114.714 16.3987 2
13 4 2 98.9262 12.0111 2
-13 4 -2 79.2258 15.0042 2
-14 4 2 24.9011 3.04028 5
-14 4 2 15.1973 4.22177 2
-14 4 -2 25.4632 7.35696 2
0 5 2 501.464 53.5065 1
0 5 -2 636.367 57.6714 1
0 5 2 675.658 55.3388 3
0 -5 2 584.463 54.5287 3
0 -5 -2 493.556 51.4147 1
0 -5 2 624.048 56.665 1
-1 5 2 401.772 37.6468 3
-1 -5 -2 370.76 38.4856 1
-1 5 2 417.985 39.4466 1
1 5 -2 413.17 42.3749 1
1 -5 2 435.359 42.5359 1
1 -5 2 358.22 38.0293 3
-1 -5 2 345.058 39.1893 3
1 -5 -2 348.007 37.033 1
1 5 2 343.361 38.5505 1
-1 5 -2 450.016 43.9612 1
-1 -5 2 458.127 42.0088 1
2 -5 2 1975.43 173.589 1
-2 -5 -2 1964.28 168.757 1
-2 5 2 2156.98 168.005 1
-2 5 2 2164.71 164.629 3
2 5 -2 2128.67 173.212 1
2 -5 2 1829.54 165.843 3
-2 -5 2 1908.73 169.172 3
-2 5 -2 2072.65 170.457 1
-2 -5 2 2053.24 170.684 1
2 5 2 2049.87 170.105 1
-3 5 2 1439.97 107.626 3
3 5 -2 1299.29 111.98 6
-3 -5 -2 1422.19 132.106 1
3 -5 2 1378.36 120.54 1
-3 5 2 1322.06 113.608 1
3 -5 2 1309.74 111.844 3
3 5 -2 1424.33 120.4 1
3 5 2 1360.66 118.213 1
-3 5 -2 1406.94 117.545 1
-3 -5 2 1261.34 117.615 1
3 5 2 1195.22 122.29 6
-3 -5 2 1153.7 115.688 3
4 5 -2 361.244 34.3927 6
4 5 -2 334.679 41.198 1
-4 5 2 264.653 36.6006 1
4 -5 2 361.979 33.467 3
4 5 2 276.351 37.6072 6
-4 5 -2 347.09 39.8618 1
-4 -5 2 289.872 37.4194 3
-4 -5 2 300.444 39.9976 1
5 -5 2 332.719 35.6738 3
5 5 -2 341.166 38.0657 6
5 5 -2 356.596 47.5098 1
5 5 2 321.727 42.5871 6
-5 5 -2 385.342 45.4942 1
-5 5 -2 415.613 52.4528 1
-5 -5 2 425.816 48.1143 1
-6 -5 -2 738.564 65.2239 8
6 5 -2 849.752 74.2533 6
6 -5 2 767.122 69.3057 3
6 5 -2 811.158 67.6258 2
-6 5 -2 723.491 69.5783 2
6 5 2 807.007 81.4226 6
-6 5 -2 843.936 65.0805 5
-6 -5 2 806.618 64.3519 5
6 5 2 684.841 67.6231 2
7 5 -2 42.9323 12.6297 6
-7 5 2 38.1466 6.30747 5
-7 5 2 17.3798 6.41891 2
-7 -5 -2 45.5273 6.12658 8
7 5 -2 21.8808 4.75059 5
7 5 -2 28.3659 7.02053 2
-7 5 -2 30.071 5.38009 5
7 5 2 14.8653 6.33848 2
-7 -5 2 32.1021 5.1282 5
8 -5 2 644.81 55.8858 2
-8 -5 -2 583.739 53.8386 8
-8 5 2 569.765 52.6423 5
-8 5 2 571.888 57.1017 2
8 5 -2 696.646 56.2336 2
8 5 2 722.783 76.5513 6
-8 5 -2 618.822 58.3361 2
8 5 2 643.137 57.2572 2
-8 -5 2 546.628 51.5033 5
-8 5 -2 612.702 52.3763 5
9 -5 2 245.549 26.2441 2
-9 5 2 214.966 27.0014 2
-9 5 2 233.575 23.2139 5
9 5 -2 240.201 25.8181 2
9 5 2 224.792 25.6613 2
9 5 2 330.86 51.3901 6
-9 5 -2 210.48 27.0351 2
9 -5 -2 239.549 24.582 7
-9 5 -2 227.64 22.5067 5
-9 -5 2 230.279 22.1671 5
10 5 -2 107.908 14.1663 2
-10 5 2 74.7938 10.5247 5
10 -5 2 89.3816 13.4637 2
-10 5 2 102.058 16.0822 2
10 -5 2 91.1844 11.8773 7
10 -5 -2 83.2124 11.6405 7
-10 5 -2 78.2738 10.1438 5
10 5 2 79.7828 13.7843 2
-10 5 -2 87.9278 15.3973 2
-10 -5 2 77.4432 10.0471 5
-11 5 2 7.30935 3.07914 5
11 5 -2 4.56878 4.77817 2
11 -5 2 5.8445 4.42847 2
-11 5 2 2.50459 3.64715 2
11 -5 -2 7.83753 4.53809 7
-11 -5 2 5.1358 2.42287 5
-11 5 -2 9.06269 3.00516 5
-11 5 -2 -0.1951 3.83257 2
11 5 2 4.24016 3.39552 2
11 5 2 5.86506 2.37995 5
-12 5 2 97.7854 11.4537 5
-12 5 2 113.383 16.6632 2
12 -5 -2 90.076 11.3372 7
-12 -5 2 109.724 9.80243 5
-12 5 -2 112.199 10.1033 5
12 5 2 101.196 13.3693 2
-12 5 -2 86.382 15.2907 2
-13 5 2 0.70633 2.45837 2
-13 5 2 -0.5996 1.25445 5
-13 5 -2 3.6386 3.99191 2
13 5 2 3.19807 2.65821 2
-14 5 2 11.9824 4.24889 2
-14 5 -2 12.2585 3.36936 2
0 -6 -2 113.88 15.3192 1
0 6 2 93.376 16.654 1
0 6 -2 81.0104 18.4694 1
1 6 -2 1645.24 145.67 1
1 -6 2 1670.89 144.809 1
-1 -6 -2 1674.41 140.547 1
-1 6 2 1717.6 140.335 3
1 -6 2 1695.88 140.753 3
-1 6 -2 1687.84 144.929 1
1 -6 -2 1496.05 138.88 1
1 6 2 1954.17 156.503 1
-1 -6 2 1629.06 143.478 1
-1 -6 2 1527.07 141.342 3
2 -6 2 723.319 78.2972 1
-2 -6 -2 893.211 79.5306 1
2 6 -2 796.798 79.6292 1
2 -6 2 894.027 74.1236 3
-2 6 -2 807.37 78.8658 1
-2 -6 2 763.576 76.5258 3
-2 -6 2 803.829 77.2189 1
3 6 -2 807.34 78.4005 1
3 -6 2 834.172 79.1883 1
3 -6 2 742.462 68.8063 3
3 6 -2 780.921 70.3147 6
-3 6 2 817.529 69.5848 3
3 6 2 675.505 74.8004 6
-3 -6 2 763.113 76.0234 1
-3 -6 2 682.604 74.0876 3
-3 6 -2 761.882 88.138 1
4 6 -2 310.528 32.8906 6
4 -6 2 269.216 29.7576 3
4 -6 2 222.935 35.8357 1
4 6 -2 328.357 42.447 1
-4 -6 2 264.921 36.9723 3
4 6 2 264.157 35.7961 6
-4 -6 2 272.727 40.3541 1
5 6 -2 63.9915 11.622 2
5 6 -2 74.8122 14.0731 6
5 6 -2 59.11 7.54527 5
5 -6 2 73.4553 12.8541 3
-5 -6 -2 72.6603 9.01225 8
5 6 2 49.2841 10.4536 2
5 6 2 44.06 14.9489 6
-5 6 -2 77.5683 11.5661 2
-5 -6 2 61.3704 7.85526 5
6 6 -2 41.6955 8.60866 2
-6 6 2 31.0403 9.24782 5
-6 6 2 33.6177 9.29451 2
-6 -6 -2 24.0124 6.11458 8
6 6 -2 17.2988 6.42082 5
6 6 -2 50.3093 14.9981 6
6 -6 2 11.4383 9.31766 3
-6 -6 2 24.5276 4.62871 5
-6 6 -2 30.3001 5.55424 5
-6 6 -2 20.6622 6.99188 2
6 6 2 20.9792 7.72146 2
6 6 2 37.446 13.3716 6
-7 6 2 8.85056 7.26359 2
-7 -6 -2 21.6224 5.65117 8
7 6 -2 1.48599 29.9627 6
-7 6 2 19.0302 4.83779 5
7 6 -2 19.1375 3.59832 5
7 6 -2 14.0678 5.65074 2
-7 -6 2 19.3877 4.08736 5
-7 6 -2 14.6138 6.64454 2
-7 6 -2 14.036 4.29078 5
7 6 2 47.7769 18.6399 6
7 6 2 12.1103 6.15861 2
-8 -6 -2 39.0446 7.35403 8
-8 6 2 40.0675 7.34374 5
-8 6 2 36.5111 9.46344 2
-8 6 -2 54.5075 11.838 2
-8 -6 2 45.1574 6.57481 5
-8 6 -2 37.2773 6.54501 5
8 6 2 56.9513 10.906 2
8 6 2 44.8302 19.3984 6
-9 6 2 761.329 68.1021 2
9 -6 2 762.467 64.6381 2
-9 6 2 760.54 62.7476 5
9 6 -2 810.632 65.4472 2
9 6 2 672.814 66.1066 2
-9 6 -2 731.33 68.5979 2
-9 6 -2 639.551 60.9988 5
-9 -6 2 766.891 60.9063 5
9 -6 -2 698.174 64.0163 7
10 -6 2 233.928 25.4178 2
-10 6 2 252.576 25.0553 5
10 -6 2 210.016 22.9826 7
10 6 -2 285.809 33.4439 2
-10 -6 2 243.492 23.7876 5
10 6 2 242.866 24.3913 5
-10 6 -2 223.341 32.1668 2
10 -6 -2 224.649 28.0185 7
10 6 2 192.57 28.6177 2
-11 6 2 2.18093 1.78207 5
-11 6 2 1.03282 3.42177 2
11 -6 2 2.13021 6.20181 2
11 6 -2 -5.3123 3.56411 2
11 6 2 3.54017 2.2068 5
-11 6 -2 4.46793 1.899 5
11 -6 -2 6.00333 3.06532 7
-11 6 -2 -2.0934 2.92953 2
-11 -6 2 5.73753 2.16388 5
11 6 2 1.68217 2.82063 2
-12 6 2 3.51957 3.3202 2
-12 6 2 5.44 2.47065 5
12 -6 -2 12.9287 3.34396 7
-12 6 -2 -1.2733 3.59202 2
12 6 2 2.38006 2.32895 2
-13 6 2 39.9614 4.98579 5
-13 6 2 35.8393 7.54979 2
-13 6 -2 50.8397 7.861 2
13 6 2 34.0141 6.17567 2
0 -7 2 64.2279 15.9036 1
0 7 -2 34.767 13.8722 1
0 -7 2 51.308 26.1014 3
1 -7 2 395.92 50.7203 1
1 -7 2 422.816 42.4084 3
1 7 -2 448.139 68.1039 1
-1 7 -2 382.913 48.4459 1
-1 -7 2 344.017 43.1217 3
-1 -7 2 379.328 46.0662 1
2 -7 2 1337.24 103.093 3
2 7 -2 1172.24 111.593 1
2 -7 2 1111.67 109.519 1
-2 7 -2 945.025 119.889 1
-2 -7 2 1119.34 108.316 1
-2 -7 2 1153.37 107.451 3
3 7 -2 379.411 35.7949 2
3 -7 2 367.103 39.6391 3
3 7 -2 334.851 50.04 1
3 7 -2 381.516 33.2787 5
3 7 2 374.821 47.1378 6
-3 -7 2 327.944 34.2744 5
-3 7 -2 417.008 39.0142 2
-3 7 -2 395.158 33.2353 5
-3 -7 2 325.718 46.5951 1
-3 -7 2 373.913 46.1789 3
4 7 -2 642.506 82.3036 2
-4 -7 -2 729.193 60.8661 8
4 7 -2 670.796 59.0368 5
4 7 -2 829.196 71.5825 6
4 -7 2 706.998 66.9578 3
-4 -7 2 730.102 58.9836 5
-4 7 -2 742.089 78.1679 2
4 7 2 717.55 76.9184 6
-4 7 -2 652.594 69.0177 5
4 7 2 751.931 63.9992 2
-5 7 2 496.076 47.4119 2
-5 -7 -2 332.575 34.6046 8
5 -7 2 385.982 40.4714 3
5 7 -2 398.561 44.5879 6
-5 7 2 359.561 43.3904 5
5 7 -2 414.523 33.3603 5
5 7 -2 309.645 36.0698 2
-5 7 -2 362.202 38.8633 2
-5 7 -2 420.735 34.8626 5
5 7 2 364.441 37.2784 2
-5 -7 2 389.674 32.9127 5
5 7 2 454.708 54.5071 6
-6 7 2 207.685 21.16 5
-6 7 2 177.929 24.8326 2
6 7 -2 177.418 23.0104 2
6 7 -2 216.759 19.178 5
-6 -7 -2 233.195 22.3283 8
-6 7 -2 211.675 20.6872 5
-6 7 -2 234.087 26.0325 2
6 7 2 285.121 41.0905 6
6 7 2 196.585 23.337 2
-6 -7 2 182.232 18.7427 5
-7 7 2 629.778 57.6889 5
-7 7 2 558.723 69.6717 2
7 7 -2 600.099 55.5343 2
-7 -7 -2 590.06 53.7044 8
7 7 -2 617.869 49.967 5
7 7 2 563.204 55.7592 2
-7 7 -2 571.99 51.8444 5
-7 7 -2 617.396 58.5823 2
-7 -7 2 684.208 50.7879 5
8 -7 2 259.907 25.6713 2
8 7 -2 226.629 25.7196 2
-8 7 2 221.02 23.122 5
-8 7 2 226.524 27.4465 2
-8 7 -2 260.857 29.2661 2
-8 -7 2 231.952 21.208 5
8 7 2 219.024 26.1028 2
8 7 2 272.707 70.5891 6
-8 7 -2 226.888 22.7118 5
9 7 -2 110.084 15.5115 2
-9 7 2 75.8176 16.0118 2
-9 7 2 110.869 13.1514 5
9 -7 2 118.605 15.1778 2
-9 7 -2 73.0736 16.0894 2
-9 7 -2 105.181 12.0856 5
-9 -7 2 120.662 11.3563 5
9 -7 -2 122.852 14.7401 7
9 7 2 101.919 15.6125 2
9 7 2 117.676 12.3549 5
10 7 -2 107.549 13.7264 2
-10 7 2 76.2482 15.0475 2
10 -7 2 106.459 13.2045 2
-10 7 2 96.7332 11.7329 5
10 -7 -2 94.7887 12.4515 7
10 7 2 73.8938 13.5611 2
-10 -7 2 92.3608 9.22773 5
-10 7 -2 98.7549 15.7796 2
10 7 2 102.902 10.4451 5
-10 7 -2 91.4952 10.6047 5
-11 7 2 2.67449 2.89702 2
11 7 -2 -0.119 4.58698 2
11 -7 2 6.80657 6.52156 7
-11 7 2 2.11015 1.75345 5
11 -7 -2 6.45471 3.49897 7
-11 7 -2 -0.4274 3.44609 2
11 7 2 2.1457 2.89693 2
-11 7 -2 2.7234 1.97235 5
-12 7 2 9.86909 2.8265 5
-12 7 2 4.29968 2.81059 2
12 -7 -2 14.5207 3.23008 7
-12 7 -2 8.57268 4.41691 2
12 7 2 5.42158 3.29484 2
-13 7 2 73.7908 12.7858 2
-13 7 2 78.5707 7.76932 5
13 7 2 89.9176 8.74293 2
0 8 -2 95.183 10.7635 5
0 8 -2 77.2041 12.1516 2
0 -8 2 102.051 19.723 3
1 8 -2 549.537 53.1652 2
1 -8 2 584.888 59.8021 3
1 8 -2 591.346 49.184 5
-1 -8 2 567.061 62.7031 3
-1 8 -2 620.587 49.7773 5
-1 -8 2 540.059 47.5925 5
-1 8 -2 627.012 54.0783 2
2 -8 2 59.7765 14.4893 3
2 8 -2 34.2217 8.84254 2
2 8 -2 41.9757 6.95447 5
-2 -8 -2 52.3511 7.25183 8
-2 8 -2 57.7753 10.5107 2
2 8 2 60.3618 10.3273 2
-2 8 -2 44.8139 7.12943 5
2 8 2 60.3781 7.76442 5
-2 -8 2 55.5811 6.20459 5
-3 8 2 95.2031 15.9371 2
3 -8 2 105.212 18.4617 3
3 8 -2 104.526 21.7971 6
3 8 -2 85.6915 10.1234 5
-3 8 2 89.8712 11.0657 5
-3 -8 -2 97.3718 11.2371 8
3 8 -2 69.4868 12.678 2
3 8 2 76.7015 15.2541 2
-3 -8 2 88.6927 9.51777 5
-3 8 -2 81.2779 13.4827 2
3 8 2 101.624 23.7331 6
-3 8 -2 93.649 11.0165 5
4 -8 2 77.0596 20.0062 3
-4 8 2 88.3157 11.7801 5
-4 -8 -2 113.919 12.6496 8
4 8 -2 94.8055 10.9735 5
-4 8 2 99.9775 15.7006 2
4 8 -2 109.954 23.9107 6
4 8 -2 96.055 14.963 2
-4 -8 2 105.148 10.2828 5
-4 8 -2 81.8774 15.8105 2
-4 8 -2 95.5738 11.8858 5
4 8 2 105.49 14.5538 2
4 8 2 149.746 27.2476 6
5 8 -2 10.3183 3.34666 5
5 8 -2 15.6515 14.4604 6
-5 8 2 13.8958 6.94886 2
5 8 -2 7.76031 5.20311 2
-5 -8 -2 9.61611 4.3792 8
-5 8 2 15.2542 4.80253 5
5 8 2 17.1425 10.9236 6
-5 8 -2 4.83828 3.17338 5
-5 -8 2 11.1722 2.85348 5
-5 8 -2 11.6426 6.59273 2
5 8 2 11.6775 5.38617 2
6 8 -2 55.3974 11.8709 2
-6 8 2 62.6388 11.2226 5
6 8 -2 62.7992 9.64265 5
-6 -8 -2 56.9469 9.34061 8
-6 8 2 93.2294 28.0213 2
6 8 2 55.0313 12.1618 2
-6 8 -2 47.4158 8.28042 5
-6 -8 2 63.6137 7.52194 5
-6 8 -2 63.4978 13.9492 2
-7 8 2 55.657 11.4199 2
7 8 -2 27.9964 5.49622 5
-7 8 2 28.0887 6.70159 5
7 8 -2 36.9385 9.4723 2
7 8 2 52.501 25.6289 6
7 8 2 37.7365 6.39094 5
-7 -8 2 37.5464 5.14102 5
-7 8 -2 26.5887 8.24065 2
7 8 2 40.8198 10.2674 2
-7 8 -2 33.9052 7.05585 5
-8 8 2 20.6319 7.83321 2
-8 8 2 22.431 5.69379 5
8 -8 2 19.4125 6.24971 2
8 8 -2 22.1696 7.0822 2
-8 -8 2 17.1195 3.39012 5
8 8 2 16.4602 4.54416 5
-8 8 -2 20.5237 4.9631 5
8 8 2 21.1982 7.20146 2
-8 8 -2 13.6934 6.10013 2
9 8 -2 29.5808 7.35324 2
-9 8 2 18.5562 7.72687 2
-9 8 2 34.3897 7.29493 5
9 -8 2 30.2717 6.84446 2
-9 8 -2 29.0854 9.33835 2
9 -8 -2 43.7402 9.27769 7
-9 -8 2 33.4955 4.43215 5
-9 8 -2 39.5219 6.17097 5
9 8 2 36.3847 5.57488 5
9 8 2 27.4342 8.03535 2
-10 8 2 11.3491 3.95084 5
10 -8 2 16.0855 4.40362 7
-10 8 2 20.8889 6.17001 2
10 8 -2 15.7261 5.27387 2
10 8 2 7.13319 3.94411 2
10 8 2 14.9868 3.14353 5
-10 8 -2 13.8855 3.00465 5
-10 8 -2 22.1638 7.03023 2
10 -8 -2 13.204 4.87196 7
11 8 -2 33.7412 6.8709 2
-11 8 2 48.5068 9.67057 2
11 -8 2 24.5427 5.31679 7
-11 8 2 23.0756 4.56517 5
11 -8 -2 27.2807 6.05045 7
11 8 2 17.7616 5.75351 2
-11 8 -2 32.2548 3.96316 5
-12 8 2 16.4668 3.99991 2
-12 8 2 15.3035 2.89268 5
12 -8 -2 22.8936 3.87257 7
-12 8 -2 8.88483 3.95213 2
12 8 2 12.0434 3.5002 2
0 -9 2 303.684 39.1873 3
0 9 2 280.36 24.8471 5
0 9 -2 230.611 23.9861 5
0 9 -2 276.199 28.702 2
0 -9 2 230.247 22.0715 5
0 9 2 265.758 27.3636 2
-1 9 2 210.108 19.0938 5
1 9 -2 183.32 22.5186 2
1 9 -2 189.38 18.935 5
1 -9 2 170.802 20.6655 5
1 -9 2 166.168 35.4662 3
-1 9 2 176.894 21.689 2
-1 -9 2 195.554 17.1088 5
-1 -9 2 233.586 34.9673 3
-1 9 -2 190.036 22.9079 2
-1 9 -2 179.988 19.0207 5
1 9 2 193.29 22.3583 2
1 9 2 198.032 19.1459 5
2 9 -2 115.727 15.2544 2
2 9 -2 130.295 24.3459 6
2 9 -2 111.528 12.5761 5
-2 -9 -2 111.14 13.1491 8
-2 9 2 128.904 16.703 2
2 -9 2 163.991 29.3805 3
-2 9 2 91.7375 12.1118 5
2 9 2 112.82 16.5058 2
2 9 2 104.821 12.611 5
-2 9 -2 101.59 12.6101 5
-2 -9 2 115.033 11.0791 5
2 9 2 116.144 29.8641 6
-2 9 -2 104.141 17.0594 2
3 9 -2 28.8864 7.41633 2
3 -9 2 33.3843 17.5656 3
-3 -9 -2 66.0607 8.75769 8
-3 9 2 36.4278 9.87926 2
3 9 -2 40.0395 6.57252 5
3 9 -2 64.655 20.6683 6
-3 9 2 41.8982 8.18519 5
-3 9 -2 51.5624 11.8584 2
-3 -9 2 48.928 5.87795 5
3 9 2 51.7961 7.54978 5
-3 9 -2 42.0437 7.1509 5
3 9 2 29.7132 8.71243 2
-4 9 2 3.10088 3.06694 5
4 9 -2 -28.688 23.2254 6
-4 -9 -2 6.52555 3.22392 8
-4 9 2 6.68173 6.46845 2
4 9 -2 0.35011 13.7198 2
4 9 -2 5.11314 3.09014 5
-4 9 -2 0.24431 7.90147 2
4 9 2 13.3406 12.7361 6
-4 -9 2 8.18408 2.63109 5
-4 9 -2 -1.4909 6.25242 5
4 9 2 3.79215 3.02896 5
4 9 2 10.7461 4.3043 2
5 9 -2 248.914 21.372 5
-5 9 2 234.336 23.1903 5
-5 9 2 212.051 27.8932 2
5 9 -2 201.975 25.1023 2
-5 9 -2 239.078 28.7999 2
5 9 2 236.382 26.7876 2
-5 9 -2 201.618 21.9632 5
5 9 2 212.823 22.05 5
-5 -9 2 235.295 19.904 5
-6 9 2 176.769 23.3345 2
-6 9 2 170.349 18.3435 5
6 9 -2 175.554 16.2357 5
6 9 -2 155.482 20.3809 2
-6 -9 2 165.333 14.9455 5
6 9 2 144.792 16.8743 5
-6 9 -2 157.208 17.3074 5
6 9 2 176.776 22.2017 2
-6 9 -2 173.217 23.2501 2
7 9 -2 70.8358 12.4421 2
-7 9 2 90.4056 15.859 2
7 9 -2 81.2238 9.08022 5
-7 9 2 83.5763 11.1541 5
-7 9 -2 94.7693 17.07 2
-7 -9 2 76.9052 7.69271 5
7 9 2 71.8327 9.89699 5
-7 9 -2 72.2264 9.8676 5
7 9 2 71.426 14.014 2
-8 9 2 63.1643 9.12692 5
8 9 -2 61.4588 11.3929 2
-8 9 2 66.3301 12.7439 2
8 -9 2 54.4535 11.2509 2
8 9 2 57.3913 11.8563 2
-8 9 -2 74.6796 14.0868 2
8 9 2 57.4861 8.22723 5
-8 9 -2 70.5236 8.64393 5
9 9 -2 107.505 14.3993 2
-9 9 2 101.295 16.5613 2
-9 9 2 129.082 13.5214 5
-9 9 -2 105.917 17.1389 2
-9 9 -2 113.545 11.9255 5
9 9 2 116.041 15.6719 2
9 9 2 112.999 11.7923 5
9 -9 -2 107.766 14.1062 7
10 -9 2 14.9495 4.483 7
-10 9 2 16.3619 3.88534 5
-10 9 2 15.4099 5.053 2
10 9 -2 10.0231 4.84593 2
10 9 2 16.8389 5.16078 2
10 -9 -2 13.3325 4.35403 7
10 9 2 17.4261 3.10845 5
-10 9 -2 18.4323 5.74207 2
-10 9 -2 18.3963 3.69188 5
-11 9 2 7.64143 2.4881 2
-11 9 2 13.544 3.05212 5
11 -9 2 12.6929 3.25359 7
11 -9 -2 13.734 3.06453 7
-11 9 -2 8.99907 4.47357 2
11 9 2 8.77462 3.26749 2
-12 9 2 0.90901 1.21359 5
-12 9 2 7.17601 2.49533 2
-12 9 -2 1.2776 2.10316 2
12 9 2 -1.962 1.70175 2
0 10 2 362.77 31.128 5
0 10 2 342.532 34.7635 2
0 10 -2 281.948 43.4623 2
0 10 -2 320.942 32.0533 5
-1 10 2 -0.2619 3.62247 5
1 10 -2 5.80856 4.95261 2
1 10 -2 6.58778 3.15579 5
-1 10 2 11.5838 4.99015 2
1 10 2 10.2471 5.37146 2
-1 10 -2 0.97859 2.74531 5
-1 10 -2 9.1374 5.89724 2
2 10 -2 537.063 47.1249 5
2 10 -2 530.613 51.5547 2
-2 10 2 530.183 47.7888 5
2 10 -2 679.097 68.4401 6
-2 10 -2 518.092 52.6149 2
2 10 2 523.311 47.5607 5
2 10 2 519.189 52.0414 2
-2 10 -2 511.552 47.4331 5
2 10 2 684.82 75.0432 6
3 10 -2 7.96853 2.94719 5
3 10 -2 5.61746 4.44677 2
-3 10 2 10.2095 6.96357 2
-3 10 2 6.4862 3.18857 5
-3 10 -2 11.7398 6.67933 2
-3 10 -2 6.92916 3.79004 5
3 10 2 9.56287 5.61375 2
3 10 2 10.8363 3.68128 5
3 10 2 9.83453 19.2058 6
4 10 -2 8.51385 4.87262 2
-4 10 2 2.95652 3.12267 5
-4 10 2 6.58546 5.92546 2
4 10 -2 10.7449 3.25614 5
4 10 2 3.58768 15.6454 6
-4 10 -2 9.75876 5.18384 2
4 10 2 7.12689 5.18592 2
4 10 2 8.7051 3.77398 5
-4 10 -2 3.03652 3.06294 5
-5 10 2 145.926 15.7957 5
5 10 -2 131.442 18.1069 2
-5 10 2 153.105 20.5881 2
5 10 -2 131.264 13.7422 5
-5 10 -2 118.661 14.4772 5
5 10 2 128.934 14.7141 5
-5 10 -2 115.589 19.5016 2
5 10 2 130.399 18.5293 2
6 10 -2 65.2191 7.59711 5
6 10 -2 56.0335 10.7928 2
-6 10 2 67.3572 14.3693 2
-6 10 2 58.9224 9.36763 5
6 10 2 70.726 13.0083 2
-6 10 -2 47.0553 12.1352 2
-6 10 -2 48.1123 8.12105 5
6 10 2 68.7096 8.94108 5
7 -10 2 159.32 26.487 2
-7 10 2 199.805 20.6085 5
7 10 -2 225.418 23.2931 2
-7 10 2 207.594 24.9777 2
7 10 2 206.638 24.1701 2
-7 10 -2 200.698 25.7953 2
7 10 2 194.466 19.6114 5
-7 10 -2 197.602 19.5301 5
-8 10 2 66.7857 12.5293 2
8 10 -2 70.2123 11.7039 2
-8 10 2 83.4087 10.4271 5
8 -10 -2 82.3333 11.4704 7
8 10 2 69.3442 12.4015 2
8 10 2 85.2691 9.3134 5
-8 10 -2 76.6094 14.0747 2
-8 10 -2 75.957 9.07849 5
9 10 -2 45.3105 7.58084 2
-9 10 2 24.0779 7.33206 2
-9 10 2 29.6163 5.46831 5
-9 10 -2 29.9936 8.27919 2
-9 10 -2 33.6286 5.41997 5
9 10 2 42.9565 8.13549 2
9 -10 -2 32.8929 7.2271 7
10 -10 2 26.5686 5.09531 7
-10 10 2 12.737 4.56733 2
-10 10 2 26.6892 4.2981 5
10 10 -2 26.0384 4.94516 2
10 -10 -2 18.1333 4.06109 7
10 10 2 21.3259 5.10321 2
-10 10 -2 15.5367 5.10339 2
-11 10 2 18.6876 4.595 2
-11 10 2 23.9945 3.38674 5
-11 10 -2 23.9226 5.1143 2
11 -10 -2 20.7462 3.43929 7
0 11 -2 13.3151 4.02142 5
0 11 2 20.6637 5.48784 5
0 11 -2 8.68255 6.77423 2
0 11 2 12.9984 6.5966 2
-1 11 2 22.157 7.89074 2
1 11 -2 18.3392 4.52941 5
-1 11 2 14.5767 4.58872 5
1 11 -2 15.1603 5.4959 2
1 11 2 18.2805 4.64345 5
-1 11 -2 11.2183 4.3074 5
1 11 2 24.8574 8.40774 2
-1 11 -2 15.4559 7.00246 2
-2 11 2 171.006 23.8067 2
-2 11 2 186.643 19.2131 5
2 11 -2 175.855 18.0798 5
2 11 -2 169.862 22.3556 2
2 11 2 191.331 22.9245 2
2 11 2 170.632 18.5357 5
-2 11 -2 169.02 18.6087 5
-2 11 -2 209.014 25.6442 2
-3 11 2 50.4499 12.6747 2
-3 11 2 82.674 10.4231 5
3 11 -2 68.5778 13.1479 2
3 11 -2 77.1854 9.22573 5
-3 11 -2 66.9846 9.52379 5
3 11 2 79.1847 12.3498 2
-3 11 -2 53.4305 13.7899 2
3 11 2 65.2027 9.41008 5
-4 11 2 35.0555 10.0717 2
-4 11 2 56.9556 8.29677 5
4 11 -2 42.6835 6.20566 5
4 11 -2 38.9275 9.66799 2
4 11 2 27.1573 7.87644 2
-4 11 -2 42.474 6.99106 5
4 11 2 42.4171 7.17599 5
-4 11 -2 33.6448 11.1306 2
-5 11 2 3.83502 5.4832 2
5 11 -2 -2.1208 2.55428 5
-5 11 2 -0.3453 2.76683 5
5 11 -2 0.02967 13.1351 2
5 11 2 2.91854 3.81713 5
-5 11 -2 -2.8127 2.46341 5
5 11 2 -2.4372 7.37446 2
6 11 -2 39.1831 9.33791 2
-6 11 2 51.4861 7.665 5
-6 11 2 48.6205 11.3024 2
-6 11 -2 21.5301 9.10031 2
6 11 2 42.9796 6.73782 5
-6 11 -2 34.6488 6.06204 5
6 11 2 34.6367 9.1089 2
-7 11 2 24.2264 5.2749 5
7 11 -2 16.8915 5.20752 2
-7 11 2 15.2061 5.48196 2
7 11 2 13.1054 3.49337 5
-7 11 -2 19.5704 7.30464 2
-7 11 -2 15.8494 3.75813 5
7 11 2 16.8793 6.75748 2
-8 11 2 4.5908 2.51088 5
8 11 -2 -3.7702 2.62078 2
-8 11 2 2.85212 3.29573 2
8 11 2 2.40242 1.72315 5
8 11 2 0.96735 2.5616 2
-8 11 -2 -3.681 2.51115 2
8 -11 -2 -0.3413 1.99951 7
-8 11 -2 0.03153 1.66059 5
-9 11 2 52.4503 6.6589 5
-9 11 2 41.1921 9.14667 2
9 11 -2 44.8866 8.15607 2
9 11 2 52.1037 8.91386 2
9 -11 -2 59.8912 8.0738 7
-9 11 -2 48.3598 9.4417 2
-9 11 -2 63.0546 6.04502 5
10 -11 2 68.8804 7.32649 7
-10 11 2 60.7575 11.1134 2
-10 11 2 73.1261 6.86844 5
-10 11 -2 56.3712 8.96996 2
10 -11 -2 49.5453 7.22615 7
10 11 2 51.867 8.10596 2
0 12 2 103.432 13.1653 5
0 12 -2 107.33 12.5285 5
0 12 -2 95.5727 16.9407 2
0 12 2 110.446 18.0747 2
-1 12 2 239.674 36.0175 2
1 12 -2 220.32 29.7371 2
-1 12 2 271.239 27.1517 5
1 12 -2 327.048 29.5075 5
1 12 2 278.588 35.4607 2
-1 12 -2 296.873 32.5465 2
-1 12 -2 285.636 27.5319 5
1 12 2 304.105 27.5025 5
-2 12 2 13.6092 6.73842 2
-2 12 2 9.16851 5.02239 5
2 12 -2 5.02878 18.389 2
2 12 -2 11.0235 3.18001 5
-2 12 -2 9.97613 4.02882 5
2 12 2 2.50875 9.39583 2
-2 12 -2 12.6759 21.2963 2
2 12 2 6.4995 4.38334 5
3 12 -2 65.1128 13.0687 2
3 12 -2 66.5626 8.6079 5
-3 12 2 65.7198 9.72022 5
-3 12 2 88.8639 15.2842 2
3 12 2 65.5048 9.46241 5
-3 12 -2 69.7453 14.7435 2
-3 12 -2 69.8429 9.28343 5
3 12 2 70.1905 12.95 2
-4 12 2 150.024 16.0683 5
4 12 -2 140.265 13.5228 5
-4 12 2 135.672 19.4069 2
4 12 -2 131.204 18.4377 2
-4 12 -2 139.278 20.3432 2
4 12 2 155.036 15.5781 5
-4 12 -2 116.518 14.1163 5
4 12 2 138.923 18.6733 2
-5 12 2 53.1773 8.05462 5
-5 12 2 35.5162 9.27866 2
5 12 -2 48.593 10.5637 2
-5 12 -2 45.5006 6.52133 5
5 12 2 43.1989 6.86219 5
-5 12 -2 41.664 10.9273 2
5 12 2 47.7387 10.2357 2
-6 12 2 20.4471 4.75128 5
6 12 -2 13.5781 5.304 2
-6 12 2 10.8198 4.75125 2
6 12 2 15.8483 3.64244 5
-6 12 -2 12.2352 3.13657 5
6 12 2 14.2066 4.38746 2
-6 12 -2 8.92742 5.85321 2
-7 12 2 56.3619 10.788 2
-7 12 2 63.242 7.68475 5
7 -12 -2 53.6035 8.80767 7
-7 12 -2 47.3129 10.3265 2
7 12 2 52.0671 6.83916 5
-7 12 -2 60.1795 6.40709 5
7 12 2 46.7648 9.48065 2
8 12 -2 15.524 4.98855 2
-8 12 2 29.2186 4.55551 5
-8 12 2 23.6804 5.78428 2
8 12 2 33.4561 4.11646 5
-8 12 -2 21.1331 5.92856 2
8 12 2 29.8424 6.29555 2
8 -12 -2 28.9775 5.31005 7
9 -12 2 2.67233 2.01216 7
9 12 -2 2.53925 4.99023 2
-9 12 2 7.87218 2.97077 2
-9 12 2 8.9823 2.22834 5
-9 12 -2 9.6138 3.10777 2
9 -12 -2 9.55326 2.45464 7
9 12 2 4.42689 3.08144 2
0 13 -2 9.83078 3.29579 5
0 13 2 9.02316 3.55749 5
0 13 -2 7.63203 5.15416 2
0 13 2 0.03915 4.8705 2
-1 13 2 57.8406 8.55405 5
1 13 -2 60.0641 7.03307 5
-1 13 2 33.7435 9.44511 2
1 13 -2 52.5711 11.2566 2
1 13 2 46.6461 7.48636 5
1 13 2 36.7174 9.97448 2
-1 13 -2 52.3199 7.13928 5
-1 13 -2 51.8297 11.5366 2
2 13 -2 96.1226 10.1894 5
2 13 -2 76.591 14.5212 2
-2 13 2 95.1234 11.7162 5
-2 13 2 80.8665 15.8238 2
-2 13 -2 92.1574 10.5729 5
-2 13 -2 108.862 16.9221 2
2 13 2 104.347 12.0348 5
2 13 2 95.7608 15.2526 2
3 13 -2 14.7606 3.59171 5
-3 13 2 10.0469 3.41759 5
3 13 -2 8.43785 3.72652 2
-3 13 2 13.7574 5.75482 2
3 13 2 8.26855 3.26081 5
-3 13 -2 9.18761 2.76566 5
3 13 2 15.8452 5.45837 2
-3 13 -2 5.42343 4.34849 2
4 13 -2 5.16147 4.08013 2
-4 13 2 7.52924 3.81822 2
-4 13 2 3.56335 2.1542 5
4 13 2 2.40222 2.55472 5
-4 13 -2 6.39105 4.11675 2
4 13 2 4.20517 4.23663 2
-4 13 -2 0.40653 1.80255 5
-5 13 2 2.43473 4.82038 2
5 13 -2 1.09007 3.29399 2
-5 13 2 5.13338 2.46245 5
-5 13 -2 3.99679 1.85269 5
-5 13 -2 2.16061 3.90723 2
5 13 2 7.15915 3.25521 2
5 13 2 7.32637 2.48249 5
6 13 -2 59.0654 9.71604 2
-6 13 2 68.2266 7.97062 5
-6 13 2 54.3912 10.7868 2
6 13 2 60.2669 7.05721 5
6 -13 -2 64.0717 9.06156 7
6 13 2 56.3124 10.2582 2
-6 13 -2 67.9663 6.57229 5
-6 13 -2 65.1464 10.9108 2
-7 13 2 16.7649 4.59202 2
7 13 -2 28.5185 5.48462 2
-7 13 2 24.7306 3.94543 5
7 -13 -2 15.012 3.9032 7
7 13 2 25.738 3.51726 5
-7 13 -2 13.8032 4.99372 2
7 13 2 19.8474 5.67152 2
8 -13 2 12.0116 3.07062 7
-8 13 2 11.114 2.14233 5
-8 13 -2 10.2984 4.99353 2
8 -13 -2 8.85197 2.7457 7
8 13 2 13.8682 4.15348 2
0 14 2 9.72727 3.16326 5
0 14 2 22.7033 8.54373 2
0 14 -2 15.2624 2.83073 5
0 14 -2 4.46227 4.25777 2
-1 14 2 9.87108 3.24517 5
1 14 -2 11.2747 5.8591 2
-1 14 2 21.7453 8.11286 2
1 -14 -2 7.54476 3.23335 7
1 14 2 5.17342 2.71706 5
-1 14 -2 10.4668 4.97925 2
1 14 2 16.6368 6.91846 2
-1 14 -2 9.11041 2.45879 5
-2 14 2 39.0432 9.20926 2
2 14 -2 36.1333 9.63878 2
-2 14 2 38.8912 7.24797 5
2 14 2 43.628 7.19194 5
2 -14 -2 30.9056 5.60497 7
2 14 2 31.7046 11.7514 2
-2 14 -2 45.5031 4.89224 5
-2 14 -2 27.0063 9.16698 2
3 14 -2 -0.6099 3.28971 2
-3 14 2 5.38616 2.47626 5
-3 14 2 -0.8237 3.76054 2
-3 14 -2 1.78075 2.01751 5
-3 14 -2 1.63165 3.69227 2
3 -14 -2 -0.0871 1.63992 7
3 14 2 1.80885 2.05823 5
3 14 2 2.0124 2.98324 2
-4 14 2 58.567 10.7587 2
4 14 -2 59.7939 10.2466 2
-4 14 2 76.2665 8.26133 5
4 14 2 68.5392 11.1321 2
-4 14 -2 56.0481 10.8142 2
4 -14 -2 51.6817 7.72264 7
4 14 2 66.5693 7.38635 5
-5 14 2 58.9232 10.1832 2
5 14 -2 58.466 9.54092 2
5 -14 -2 58.8455 7.63356 7
-5 14 -2 58.6761 10.4315 2
5 14 2 75.3816 10.5983 2
5 14 2 61.7511 6.8261 5
-6 14 2 43.238 5.7662 5
-6 14 2 57.017 8.05007 2
6 14 -2 40.1606 6.57875 2
-6 14 -2 51.8999 8.04871 2
6 -14 -2 59.5797 6.99558 7
6 14 2 51.3627 8.14355 2
0 15 2 15.2245 3.19346 5
0 15 2 17.6913 6.49825 2
0 15 -2 17.3894 5.05446 2
1 15 -2 -1.9554 2.62917 2
-1 15 2 7.90647 4.05204 2
-1 15 2 -1.0381 1.41224 5
1 15 2 1.04304 1.46125 5
-1 15 -2 1.81224 2.7831 2
-2 15 2 9.40911 5.72426 2
-2 15 2 22.2724 3.63593 5
2 15 -2 16.4276 5.3037 2
2 15 2 34.3909 6.32958 2
-2 15 -2 35.8005 6.53049 2
2 15 2 19.4303 3.62992 5
-3 15 2 3.88884 3.38285 2
3 15 -2 11.2587 3.8826 2
-3 15 2 11.5955 2.86854 5
3 15 2 14.4487 2.43804 5
3 15 2 7.70545 4.95655 2
-3 15 -2 8.56749 4.28278 2
-4 15 2 6.55161 3.17821 2
-4 15 2 6.07365 1.55795 5
4 15 -2 9.68614 2.53058 2
-4 15 -2 4.75989 2.5632 2
4 15 2 8.49164 3.14128 2
0 0 3 3.22809 1.81128 6
0 0 3 1.70467 1.19376 1
0 0 -3 0.81062 0.91391 1
0 0 3 -1.3134 1.87239 3
-1 0 -3 1839.05 135.98 6
1 0 -3 1962.77 132.407 1
-1 0 -3 1412.12 132.61 1
-1 0 -3 1775.79 134.41 1
-1 0 3 1559.22 131.498 1
1 0 3 1537.47 134.676 6
-1 0 3 1590.41 134.749 3
2 0 -3 1137.78 108.636 3
-2 0 -3 1293.47 109.929 1
-2 0 3 1255.6 106.818 1
-2 0 -3 1459.81 110.02 1
2 0 3 1375.79 111.241 6
-2 0 3 1433.31 107.874 3
-2 0 3 1311.61 106.411 6
2 0 -3 1364.68 107.467 1
3 0 -3 58.4104 9.61852 1
-3 0 3 65.1302 9.14523 6
-3 0 3 69.4988 9.34909 1
-3 0 -3 62.2385 11.6001 1
-3 0 3 54.6415 7.61275 3
3 0 3 50.2673 10.4173 6
-3 0 -3 58.6089 10.8454 1
-4 0 3 685.817 57.6887 3
4 0 -3 593.068 57.4904 3
-4 0 -3 684.122 64.1612 1
-4 0 -3 809.133 67.3702 1
4 0 3 641.254 64.6325 6
-4 0 3 702.135 61.3941 1
-5 0 3 543.008 60.8528 1
5 0 -3 725.296 65.356 1
5 0 3 764.848 69.0127 6
-5 0 -3 573.301 64.1278 1
5 0 -3 713.729 57.7124 3
-5 0 -3 691.504 67.7483 1
6 0 -3 1897.64 157.195 1
-6 0 -3 1932.43 161.828 1
-6 0 3 1644.91 152.754 1
6 0 3 1560.29 155.665 6
6 0 -3 1864.26 144.24 3
7 0 3 1190.76 95.7139 2
-7 0 -3 1134.45 92.2492 4
7 0 3 1068.84 110.112 6
8 0 3 0.73171 3.369 2
8 0 3 6.96332 14.8318 3
-8 0 3 11.4763 6.25566 2
-8 0 -3 9.80895 4.90277 2
-8 0 -3 -0.8845 2.24298 4
-8 0 -3 -1.5818 2.10829 5
-8 0 3 1.78027 2.10205 5
8 0 3 1.63237 9.08021 6
8 0 -3 0.50378 3.57543 7
9 0 3 60.0171 11.4803 2
9 0 3 42.2627 31.7851 3
-9 0 3 62.5093 8.60872 5
-9 0 -3 63.4061 7.81438 5
-9 0 3 51.1046 12.9082 2
9 0 -3 87.5552 10.1583 7
9 0 3 69.4861 21.543 6
-9 0 -3 59.199 13.0919 2
-10 0 -3 17.4921 3.65101 5
-10 0 3 13.257 4.13494 5
-10 0 3 16.5889 7.42022 2
-10 0 -3 18.1208 8.2754 2
10 0 3 10.9543 5.19605 2
10 0 3 16.0942 16.8898 6
-11 0 3 2.72916 2.11899 5
11 0 3 -0.6332 2.70678 2
-11 0 -3 -5.3909 3.81959 2
-12 0 3 8.33535 5.64718 2
-12 0 3 11.8869 3.82751 5
-12 0 -3 15.108 5.84824 2
12 0 3 20.6851 5.98096 2
-13 0 -3 1.61532 4.25595 2
-13 0 3 -1.6254 3.84212 2
-13 0 3 1.06498 1.64706 5
13 0 3 0.44091 3.55617 2
-14 0 3 194.798 16.8569 5
0 -1 3 119.491 12.4495 6
0 -1 3 127.427 15.6783 3
0 -1 3 146.57 13.7726 1
0 1 -3 145.484 13.7098 1
0 1 -3 112.3 12.3985 6
0 1 -3 121.081 16.1722 3
-1 -1 -3 1165.45 81.6051 1
1 -1 3 915.027 82.5556 6
-1 1 3 993.487 83.035 3
1 -1 3 940.344 83.0442 1
1 -1 3 1008.81 85.488 3
1 1 -3 893.363 83.9199 3
1 1 -3 917.923 81.9023 1
-1 -1 3 1039.55 81.9582 1
1 1 3 943.639 83.8099 6
-1 1 -3 1011.41 82.2289 1
-1 -1 3 1153.06 84.6073 3
-1 1 -3 1024.37 83.0578 6
2 1 -3 942.956 83.4807 3
2 1 -3 1118.33 83.517 1
2 -1 3 925.217 85.7828 3
-2 -1 -3 900.919 81.9748 1
-2 1 3 1028.67 80.4373 3
-2 1 3 943.006 79.5304 1
2 -1 3 1035.15 84.7566 6
2 1 3 982.275 85.4494 1
-2 -1 3 984.002 82.4059 3
-2 1 -3 935.951 84.6431 1
2 1 3 1020.63 85.2715 6
-2 1 -3 1104.51 83.9919 1
-2 -1 3 949.662 82.1033 1
3 -1 3 337.262 37.7753 6
3 -1 3 347.904 39.4662 3
-3 1 3 377.977 31.7051 3
-3 -1 -3 381.142 37.0654 1
3 1 -3 421.883 37.3536 1
-3 1 3 394.905 35.0325 1
3 1 -3 303.423 34.7503 3
-3 1 -3 386.856 39.6052 1
3 1 3 377.54 39.0538 6
-3 1 -3 443.542 39.2642 1
-3 -1 3 403.844 35.7259 3
3 1 3 386.831 38.3771 1
-3 -1 3 394.795 36.5597 1
-3 -1 3 389.697 32.2153 6
4 1 -3 6161.41 569.503 6
4 -1 3 7621.96 579.653 6
4 1 -3 8141.69 577.803 1
4 1 -3 6453.85 572.509 3
-4 1 3 6439.87 573.388 1
-4 -1 -3 6816.72 576.706 1
4 -1 3 7420.92 579.245 3
-4 -1 3 8036.68 574.247 6
-4 1 -3 8202.72 579.82 1
4 1 3 7100.09 579.72 6
-4 1 -3 7085.92 579.777 1
4 1 3 7973.88 580.183 1
-4 -1 3 7613.59 573.454 3
-4 -1 3 6931.93 576.074 1
-5 -1 -3 827.45 86.8547 1
-5 1 3 819.086 83.8804 1
5 1 -3 1075.38 97.9596 1
5 1 -3 881.4 80.0639 6
5 -1 3 1003.89 94.5 6
5 1 -3 1082.56 83.4338 3
-5 1 -3 1066.74 90.9549 1
5 1 3 1060.16 99.1772 6
-5 -1 3 808.431 85.0314 1
-5 1 -3 996.802 90.4131 1
6 -1 3 1763.97 158.446 6
-6 1 3 1730.27 171.934 1
6 1 -3 2026.67 148.358 6
-6 -1 -3 1642.32 155.371 1
6 1 -3 1809.2 154.473 3
6 1 3 1779.59 158.188 6
-6 -1 3 1793.42 156.688 1
-6 1 -3 1684.27 158.079 1
-6 1 -3 1749.16 157.668 1
-7 -1 -3 492.799 41.1879 4
7 -1 3 538.356 57.1833 3
7 -1 3 422.566 55.1336 6
7 1 3 399.447 55.0803 6
-7 1 -3 486.001 44.265 2
-7 1 -3 537.504 42.9775 4
7 1 3 444.526 43.5085 2
-8 1 3 132.13 18.2814 2
-8 -1 -3 117.077 12.5625 5
-8 -1 -3 143.242 14.173 8
8 -1 3 136.297 28.5269 6
-8 1 3 122.531 13.8931 5
8 -1 3 143.843 17.8502 2
8 -1 3 167.842 32.2449 3
-8 -1 -3 130.624 14.6098 4
-8 -1 3 119.247 13.7697 5
-8 -1 3 142.177 19.175 2
8 1 3 166.148 37.5329 6
-8 1 -3 120.637 12.898 5
-8 1 -3 111.197 13.61 4
-8 1 -3 163.199 16.4986 2
8 -1 -3 161.586 15.4894 7
8 1 3 115.921 16.5326 2
-9 -1 -3 66.7255 8.87031 8
-9 1 3 86.3576 14.2178 2
-9 -1 -3 72.3993 14.8031 2
9 -1 3 54.8406 12.2169 2
-9 1 3 71.5835 9.26194 5
-9 -1 -3 71.5662 7.88756 5
9 -1 3 70.7227 23.5137 6
-9 1 -3 85.323 13.2814 2
9 1 3 100.147 26.1123 6
9 1 3 69.1306 12.1919 2
9 -1 -3 80.1682 10.4238 7
-9 -1 3 68.2306 13.1826 2
-9 -1 3 73.9241 9.66649 5
-9 1 -3 68.5539 8.27896 5
-10 -1 -3 11.4788 7.65145 2
10 -1 3 23.0087 7.40694 2
-10 1 3 19.5357 4.89277 5
10 -1 3 11.4253 17.5556 6
-10 1 3 23.1462 8.19661 2
10 1 3 24.1241 20.9451 6
-10 -1 3 22.0964 8.5933 2
-10 -1 3 25.7426 4.82081 5
-10 1 -3 19.6773 4.36883 5
10 1 3 14.7553 6.78506 2
-10 1 -3 14.4818 7.38487 2
10 -1 -3 25.0674 6.24022 7
-11 -1 -3 16.6649 7.55792 2
-11 1 3 12.6882 6.51405 2
-11 1 3 9.08671 3.51981 5
11 -1 3 7.85711 4.75845 2
11 1 3 11.2618 5.36563 2
-11 -1 3 23.1991 8.13851 2
-11 -1 3 19.2072 4.94862 5
-11 1 -3 13.3294 6.26939 2
12 -1 3 11.3765 4.8158 2
-12 1 3 7.97499 6.87022 2
-12 -1 -3 14.2303 6.54421 2
-12 1 3 12.899 3.87791 5
-12 -1 3 16.0795 4.19336 5
12 1 3 9.84182 4.30802 2
-12 -1 3 20.1508 7.35036 2
-12 1 -3 11.4097 6.22194 2
-13 1 3 82.506 13.1219 2
-13 1 3 69.4639 8.52135 5
13 -1 3 60.708 10.5455 2
13 1 3 61.4713 13.4885 2
-13 1 -3 50.1755 13.7835 2
-13 -1 3 65.27 11.9631 2
-13 -1 3 80.3256 8.41412 5
-14 1 3 6.08604 3.43245 2
-14 1 3 7.85739 2.26405 5
-14 -1 3 7.19672 2.20416 5
0 -2 -3 4329.6 330.285 1
0 2 -3 4327.61 338.513 3
0 2 -3 3946.69 332.405 6
0 -2 3 4218.93 334.675 1
0 2 3 4164.08 330.742 1
0 -2 3 4426.02 336.947 3
1 -2 3 2967.04 245.126 3
1 -2 3 3135.43 243.007 6
1 2 -3 2791.15 245.436 3
1 -2 3 3062.45 244.309 1
-1 -2 -3 3223.51 241.496 1
-1 2 -3 3234.21 243.642 6
-1 -2 3 3186.99 243.374 1
-1 2 -3 3197.17 248.583 3
-1 -2 3 2980.32 244.002 3
1 2 3 2930.37 241.336 1
1 2 3 2844.57 244.801 6
2 2 -3 406.492 40.2287 3
2 -2 3 387.751 40.4938 1
-2 2 3 386.281 34.9107 1
-2 -2 -3 390.214 38.234 1
2 -2 3 455.952 41.8998 3
-2 2 3 459.032 35.7993 3
2 -2 3 411.967 39.3861 6
-2 2 3 391.033 35.2639 1
-2 2 -3 440.88 39.5355 1
2 2 3 508.209 42.8871 6
-2 -2 3 439.901 39.6206 1
2 2 3 371.178 38.4927 1
3 -2 3 985.113 83.7883 6
3 2 -3 934.507 82.0809 3
3 -2 3 873.903 82.6193 3
-3 2 3 874.591 78.3059 1
-3 2 3 892.511 78.5109 1
-3 -2 -3 904.724 81.7398 1
3 2 3 1020.87 85.2787 6
-3 2 -3 946.156 85.4756 1
-3 -2 3 930.778 82.1484 1
-3 2 -3 1077.8 84.1025 1
3 2 3 969.51 83.2848 1
-4 2 3 601.564 54.1978 1
-4 -2 -3 596.229 57.2664 1
-4 2 3 565.935 53.9317 1
4 2 -3 597.067 55.6968 3
4 2 -3 522.703 49.7252 6
4 2 -3 712.477 59.2088 1
4 -2 3 564.95 56.6137 3
4 -2 3 498.753 56.2083 6
-4 2 -3 655.341 58.9302 1
4 2 3 584.825 59.1249 6
-4 2 -3 661.877 61.6267 1
-4 -2 3 555.485 56.1441 1
4 2 3 634.018 58.979 1
-4 -2 3 639.145 55.6619 3
5 -2 3 550.542 60.2588 6
5 2 -3 650.295 54.221 6
-5 -2 -3 688.476 63.5773 1
5 2 -3 676.143 63.375 1
-5 2 3 558.543 57.5357 1
5 -2 3 629.784 60.3398 3
5 2 3 512.222 61.4118 6
-5 2 -3 654.755 63.3721 1
-5 2 -3 618.028 64.6247 1
-5 -2 3 627.534 61.8167 1
5 2 3 604.246 62.8884 1
6 2 -3 534.734 51.4838 6
6 -2 3 601.927 58.3001 3
6 2 -3 640.042 66.58 1
6 -2 3 461.714 57.8415 6
-6 2 3 542.332 57.7751 1
-6 2 -3 606.743 64.4195 1
-6 -2 3 585.051 62.4299 1
-6 2 -3 697.489 65.5646 1
6 2 3 464.72 59.5364 6
7 2 -3 509.864 46.8404 6
-7 -2 -3 491.158 40.2724 4
7 -2 3 553.35 53.6216 3
7 -2 3 380.681 52.6666 6
-7 -2 -3 526.318 46.6329 2
7 2 3 407.661 54.0113 6
-7 -2 3 436.361 39.2392 5
-7 2 -3 417.106 38.2349 5
-7 2 -3 487.838 44.4969 2
7 2 3 411.918 42.177 2
-7 2 -3 422.084 40.6088 4
-7 -2 3 501.809 45.7051 2
8 2 -3 60.1643 11.3912 2
-8 2 3 57.0212 10.8905 2
8 -2 3 44.3437 18.5882 3
-8 2 3 39.5096 6.81787 5
-8 -2 -3 44.1828 6.75907 8
-8 -2 -3 61.5545 10.8528 2
8 -2 3 62.1008 20.6682 6
8 -2 3 34.5637 8.82914 2
8 2 3 38.8946 8.62769 2
-8 -2 3 69.5517 10.5436 2
-8 -2 3 47.1714 6.80029 5
8 -2 -3 58.8407 8.62918 7
-8 2 -3 37.6621 9.60433 2
8 2 3 46.1748 17.951 6
-8 2 -3 52.9714 6.357 5
-9 2 3 95.6211 16.9996 2
-9 2 3 109.629 12.8778 5
9 2 -3 110.67 15.3122 2
-9 -2 -3 137.86 18.9224 2
-9 -2 -3 89.8771 11.9814 8
9 -2 3 114.367 31.4442 6
9 -2 3 145.649 27.1774 2
-9 -2 3 90.575 14.3136 5
9 2 3 110.048 27.8317 2
-9 -2 3 119.771 18.7864 2
-9 2 -3 122.154 11.8635 5
-9 2 -3 101.768 20.2409 2
9 2 3 164.02 31.2764 6
9 -2 -3 92.9728 13.4379 7
-10 2 3 11.8602 3.75015 5
10 -2 3 9.20833 5.37472 2
-10 2 3 13.5076 6.87346 2
-10 -2 -3 16.937 7.40804 2
-10 -2 3 8.91013 3.24548 5
-10 -2 3 7.8401 6.66651 2
10 -2 -3 5.83025 4.15753 7
10 2 3 5.52975 4.83794 2
-10 2 -3 9.68353 7.13979 2
-10 2 -3 13.6623 3.48192 5
-11 -2 -3 86.4929 14.5236 2
-11 2 3 65.6408 9.16767 5
-11 2 3 61.7747 13.9767 2
11 -2 3 68.7224 12.2597 2
-11 2 -3 82.3324 9.81845 5
-11 -2 3 65.5443 9.20054 5
11 -2 -3 69.6421 12.0626 7
-11 -2 3 45.7842 12.2535 2
11 2 3 60.2893 11.5499 2
-12 2 3 -1.0071 4.17626 2
12 -2 3 7.46451 4.54443 2
-12 -2 -3 4.35012 5.04854 2
-12 2 3 6.77803 2.96432 5
-12 2 -3 1.32323 4.54084 2
-12 -2 3 5.66436 4.57599 2
-12 -2 3 6.23934 3.10608 5
-13 2 3 80.9683 13.5095 2
13 -2 3 62.4167 9.84645 2
-13 -2 3 65.6922 8.56208 5
-14 2 3 19.1082 6.26636 2
14 2 3 24.3307 4.35036 2
-14 2 -3 34.3882 5.79847 2
14 -2 -3 22.1359 3.81243 4
0 -3 -3 1452.16 124.758 1
0 3 -3 1764.6 128.083 6
0 -3 3 1457.24 129.65 3
0 -3 3 1533.7 129.512 1
0 3 -3 1664.13 135.415 3
0 3 3 1394.34 125.213 1
0 3 -3 1739.3 130.734 1
-1 -3 -3 1054.89 84.6716 1
1 3 -3 1215.52 89.5868 1
1 3 -3 817.301 90.3377 3
-1 3 3 958.367 84.5056 3
-1 3 3 955.047 82.3146 1
1 -3 3 1048.19 88.314 3
1 3 -3 1010.96 83.0226 6
1 -3 3 1004.57 87.7698 1
1 3 3 1102.24 84.8858 1
-1 3 -3 1170.79 88.6236 1
-1 -3 3 1068.26 87.9766 3
-1 3 -3 976.528 99.8794 3
-1 -3 3 1007.21 87.0486 1
1 -3 -3 925.977 82.168 1
2 -3 3 3328.55 285.853 1
2 -3 3 3713.4 284.836 6
2 3 -3 3220.22 277.974 6
-2 3 3 3231.7 279.373 1
-2 3 3 3274.46 280.534 1
2 3 -3 4106.95 287.406 1
2 3 -3 3192.28 277.94 6
-2 3 3 3896.92 278.939 3
-2 -3 -3 3691.7 284.095 1
2 -3 3 3459.3 285.305 3
2 3 -3 4052.17 288.484 3
-2 -3 3 3420.97 285.041 1
-2 3 -3 3949.72 285.595 1
2 3 3 3866.59 288.366 6
-2 -3 3 3479.7 284.911 3
2 3 3 2998.71 282.551 1
-3 3 3 1367.82 125.174 1
-3 3 3 1439.73 127.122 1
3 -3 3 1555.75 133.822 1
3 -3 3 1851.88 132.719 6
3 3 -3 1706.9 133.179 1
3 3 -3 1365.86 122.889 6
-3 -3 -3 1578.54 130.298 1
3 3 3 1833.53 135.198 6
-3 3 -3 1593.82 130.928 1
3 3 3 1440.63 130.665 1
-3 -3 3 1506.69 129.777 3
-3 -3 3 1408.1 130.228 1
-4 3 3 1301.56 98.2498 1
4 -3 3 1247.68 101.197 3
-4 3 3 1098.98 98.3346 1
-4 -3 -3 1184.65 101.766 1
4 3 -3 1327.86 108.082 1
4 3 -3 1158.2 93.7455 6
4 -3 3 1020.28 100.513 6
-4 -3 3 1017.53 100.798 1
-4 3 -3 1233.01 103.016 1
4 3 3 1115.5 117.078 1
-4 -3 3 1060.63 99.9194 3
-4 3 -3 1234.63 107.308 1
4 3 3 962.082 101.665 6
-5 3 3 93.4935 16.1208 1
5 -3 3 106.518 16.762 3
5 3 -3 100.782 13.6915 6
5 3 -3 105.833 21.7168 1
5 -3 3 66.3417 14.4733 6
-5 -3 -3 98.8381 18.8356 1
-5 3 -3 100.448 21.3478 1
-5 -3 3 89.7524 16.6623 3
5 3 3 92.3964 18.1158 6
5 3 3 101.555 27.6097 1
-5 -3 3 94.3406 22.3019 1
-5 3 -3 131.031 20.7528 1
6 -3 3 219.835 32.1438 6
6 3 -3 250.815 26.6378 6
6 -3 3 269.321 31.4452 3
6 3 3 223.3 34.7267 6
-6 3 -3 235.96 35.9472 1
-6 3 -3 223.002 40.7109 1
7 3 -3 261.763 29.3187 6
7 -3 3 295.213 33.5683 3
7 -3 3 187.161 33.6718 6
-7 -3 -3 294.915 27.3256 2
-7 -3 -3 282.613 28.9084 4
-7 -3 -3 242.371 23.3222 8
-7 -3 3 195.679 26.442 5
7 -3 -3 259.073 24.8166 7
-7 3 -3 287.91 35.3002 2
7 3 3 201.86 36.377 6
-7 -3 3 236.376 27.7034 2
-7 3 -3 229.259 21.9946 5
-7 3 -3 226.152 22.2522 4
8 3 -3 743.834 60.2181 2
-8 -3 -3 683.441 58.585 8
8 -3 3 798.193 83.1623 3
-8 3 3 619.248 57.8369 5
8 -3 3 635.131 76.157 6
-8 3 3 741.747 64.8368 2
8 3 3 634.958 61.6407 2
8 -3 -3 707.098 60.18 7
8 3 3 673.642 79.6024 6
-8 3 -3 700.672 57.1087 5
-8 -3 3 665.508 57.8836 5
-8 3 -3 691.846 63.2108 2
-8 -3 3 712.997 64.7128 2
-9 3 3 204.144 22.6059 5
-9 3 3 159.076 71.1437 2
9 -3 3 219.615 25.6422 2
9 -3 3 275.168 43.8438 6
-9 -3 -3 246.058 37.1744 2
9 3 -3 233.4 24.3798 2
-9 -3 -3 237.533 23.7592 8
9 3 3 191.753 25.0863 2
-9 -3 3 220.01 21.9608 5
-9 -3 3 202.375 27.2487 2
-9 3 -3 220.176 26.3767 2
9 -3 -3 218.388 23.5082 7
-9 3 -3 247.218 23.4346 5
9 3 3 315.821 46.3036 6
10 -3 3 7.66233 5.17769 2
10 3 -3 -0.9255 5.43451 2
-10 -3 -3 2.03248 3.91966 2
-10 3 3 7.96779 3.37417 5
-10 3 3 11.5632 6.73174 2
10 -3 -3 17.2637 5.36059 7
-10 3 -3 12.6492 3.46339 5
-10 3 -3 1.86312 4.56543 2
-10 -3 3 10.7197 3.66506 5
-10 -3 3 -3.2234 5.08274 2
10 3 3 8.35021 4.91241 2
11 -3 3 33.828 13.9185 2
-11 3 3 65.9844 18.2306 2
-11 -3 3 64.669 10.8841 5
-11 -3 3 38.3459 30.1557 2
-11 3 -3 74.5594 7.52369 5
11 -3 -3 53.9758 8.48857 7
11 3 3 69.0334 24.0807 2
-12 3 3 19.8382 4.78123 5
12 -3 3 19.3712 5.77842 2
-12 3 3 18.9851 6.44563 2
-12 -3 3 16.5197 3.41679 5
12 3 3 9.64334 4.61627 2
-12 3 -3 21.7627 7.07466 2
-13 3 3 19.5523 7.03856 2
-13 3 3 22.1604 5.65307 5
13 3 3 17.2955 4.97645 2
-13 3 -3 21.1228 6.48196 2
-13 -3 3 27.3189 3.94373 5
-14 3 3 25.3142 6.44147 2
-14 3 3 32.2222 4.32987 5
14 3 3 23.357 4.48224 2
0 4 3 44.991 8.07978 1
0 -4 3 69.5545 11.3155 1
0 -4 3 50.5865 10.1131 3
0 4 3 52.8967 9.79435 3
0 4 -3 62.3508 11.8587 1
0 -4 -3 48.468 7.37007 1
-1 -4 -3 1230.78 114.831 1
1 4 -3 1582.23 116.226 6
1 -4 3 1599.4 119.777 3
1 -4 3 1309.24 119.232 1
-1 4 3 1160.33 113.389 1
1 4 -3 1514.74 120.936 1
-1 4 3 1483.6 115.287 3
1 4 3 1326.76 115.624 1
-1 -4 3 1347.56 118.632 3
-1 -4 3 1321.55 118.314 1
1 4 3 1602.01 120.953 3
-1 4 -3 1547.52 119.988 1
1 -4 -3 1236.34 113.393 1
-2 4 3 62.653 9.32089 1
2 4 -3 55.1792 8.36228 6
2 -4 3 60.6978 12.7762 1
2 -4 3 67.3841 11.9221 3
2 4 -3 93.0871 16.0291 6
-2 -4 -3 51.3762 10.7509 1
2 4 -3 85.4177 14.5168 1
-2 4 -3 68.0418 12.6039 1
-2 -4 3 52.6733 12.4231 1
2 4 3 50.8483 10.5856 1
-2 -4 3 74.2307 13.0622 3
2 4 3 69.8039 14.0954 6
3 4 -3 5250.09 393.636 1
3 -4 3 5039.02 389.06 3
-3 4 3 5345.4 385.717 1
3 -4 3 4966.17 394.603 1
-3 -4 -3 4410.87 388.637 1
-3 4 3 4235.09 386.188 1
3 4 -3 4914.73 382.697 6
-3 4 -3 5091.9 391.11 1
-3 -4 3 4740.2 389.714 3
3 4 3 5082.2 390.908 1
3 4 3 4374.85 391.794 6
-3 -4 3 4914.14 391.667 1
-4 -4 -3 882.31 77.5831 1
-4 4 3 732.345 72.7922 1
4 4 -3 828.829 78.5256 1
4 4 -3 799.611 68.1617 6
4 -4 3 812.998 73.0884 3
-4 4 -3 838.954 76.6586 1
4 4 3 724.155 77.2479 6
4 4 3 858.456 83.5391 1
-4 -4 3 749.547 76.573 1
-4 -4 3 793.12 75.6954 3
5 -4 3 93.4687 15.6827 3
5 -4 3 68.7255 15.5567 6
-5 4 3 97.1956 18.7297 1
5 4 -3 128.585 22.4817 1
5 4 -3 99.3588 13.8612 6
-5 4 -3 82.9619 20.4301 1
-5 -4 3 83.2546 19.6117 1
-5 4 -3 123.112 27.7954 1
5 4 3 102.385 19.9035 6
-5 -4 3 92.5638 17.5928 3
6 -4 3 575.828 53.8253 3
-6 -4 -3 561.289 45.3698 8
6 4 -3 574.094 50.3022 6
6 -4 3 465.941 55.9335 6
6 4 3 449.276 58.5148 6
-6 -4 3 498.249 43.9911 5
-6 4 -3 535.339 49.1965 2
-6 4 -3 506.728 66.3313 1
-6 4 -3 490.646 43.6177 5
6 4 3 553.458 58.5635 2
-6 4 -3 430.111 62.725 1
-6 -4 3 566.402 50.1295 2
-7 -4 -3 862.225 106.646 2
7 -4 3 1099.8 89.3455 3
7 4 -3 857.429 112.374 2
-7 -4 -3 876.09 76.6127 8
-7 4 3 999.351 81.0408 2
7 -4 3 817.369 104.852 6
-7 4 3 1019.37 76.6456 5
-7 4 -3 841.071 80.2426 2
7 4 3 959.274 103.864 6
-7 -4 3 858.343 75.4544 5
7 4 3 891.841 79.8359 2
7 -4 -3 926.519 78.4411 7
-7 4 -3 994.403 75.3483 5
-7 -4 3 828.071 80.9242 2
-8 4 3 103.433 11.4674 5
-8 -4 -3 82.3422 11.6686 8
-8 4 3 70.6802 14.4194 2
8 4 -3 91.4712 13.7209 2
-8 -4 -3 89.4135 14.9076 2
-8 4 -3 114.261 11.4313 5
8 4 3 84.3977 15.2311 2
-8 -4 3 97.0178 11.3939 5
8 4 3 96.4212 25.7869 6
-8 -4 3 80.1474 15.6417 2
8 -4 -3 91.3348 12.6672 7
-8 4 -3 117.693 16.9819 2
-9 4 3 95.4397 15.6789 2
-9 4 3 71.4989 10.2165 5
9 4 -3 78.6214 12.9051 2
-9 -4 -3 70.8427 10.2872 8
9 -4 3 80.3289 13.1707 2
-9 -4 3 74.2701 16.0769 2
-9 -4 3 66.049 9.54919 5
-9 4 -3 81.8791 15.2488 2
9 -4 -3 98.0233 12.4156 7
9 4 3 78.8385 13.833 2
-9 4 -3 92.8027 10.0484 5
9 4 3 93.4048 29.3953 6
-10 4 3 169.627 22.2269 2
10 -4 3 192.213 20.5156 2
10 4 -3 168.932 19.0783 2
-10 4 3 145.851 16.9998 5
-10 4 -3 158.254 15.689 5
10 4 3 178.779 21.1963 2
-10 4 -3 162.84 21.8649 2
-10 -4 3 130.822 16.126 5
10 -4 -3 150.559 17.7966 7
-11 4 3 19.8962 4.8777 5
11 -4 3 20.2361 6.40651 2
-11 4 3 14.3643 6.61568 2
-11 -4 3 27.5479 5.59776 5
11 4 3 15.1702 5.5754 2
-11 4 -3 15.1313 7.17872 2
11 -4 -3 20.476 5.00112 7
-11 4 -3 29.3313 4.62684 5
-12 4 3 7.65639 5.74471 2
12 -4 3 5.64836 3.96893 2
-12 4 3 10.182 3.27616 5
-12 4 -3 5.02851 4.49221 2
12 -4 -3 6.51334 4.10603 7
12 4 3 7.10557 3.47831 2
-12 -4 3 10.4471 2.86679 5
-13 4 3 34.3146 5.38381 5
-13 -4 3 42.2614 4.41422 5
13 4 3 30.6949 6.95615 2
13 -4 -3 28.3419 5.51024 4
-14 4 3 56.3765 5.66747 5
-14 4 3 45.8447 8.2689 2
-14 4 -3 60.0605 7.49115 2
0 -5 3 7.00079 5.62047 1
0 -5 3 8.13085 5.56143 3
0 5 -3 20.6774 8.82098 1
0 5 3 22.5973 6.81504 1
0 5 3 18.296 5.66386 3
-1 5 3 138.151 16.3198 3
1 -5 3 135.103 19.7645 1
-1 5 3 98.8458 14.9638 1
1 5 -3 116.919 19.9563 1
1 -5 3 115.549 17.8043 3
-1 -5 3 150.354 20.1402 3
-1 -5 3 118.954 19.0154 1
1 5 3 127.761 17.2682 1
-1 5 -3 105.728 19.2356 1
-2 -5 -3 607.216 65.603 1
2 -5 3 710.933 67.0014 3
-2 5 3 847.551 63.5312 3
-2 5 3 711.003 64.7583 1
2 -5 3 598.35 69.0384 1
2 5 -3 802.942 72.9522 1
2 5 3 737.586 68.1803 1
-2 5 -3 750.494 70.7551 1
-2 -5 3 744.077 69.8802 1
2 5 3 815.834 79.3764 6
2 -5 -3 691.645 65.3497 1
-2 -5 3 761.278 69.6236 3
3 5 -3 405.567 46.5328 1
-3 5 3 373.797 41.7435 1
3 -5 3 427.961 48.1503 1
-3 -5 -3 516.989 58.1575 1
3 5 -3 445.27 38.9003 6
3 -5 3 470.667 43.3786 3
-3 -5 3 346.813 42.984 3
-3 5 -3 388.799 44.9694 1
-3 -5 3 440.54 47.0071 1
3 5 3 349.339 45.5209 6
4 -5 3 1678.53 129.125 3
-4 5 3 1386.76 129.683 1
4 5 -3 1524.15 136.235 1
4 5 -3 1641.18 124.338 6
-4 5 -3 1500.09 134.277 1
-4 -5 3 1213.74 132.266 1
4 5 3 1557.83 136.048 6
-4 -5 3 1440.86 143.096 3
5 -5 3 261.419 30.8381 3
5 5 -3 265.849 28.7457 6
-5 5 -3 396.203 70.9473 2
-5 -5 3 253.31 35.1956 3
-5 5 -3 219.379 34.954 1
5 5 3 244.011 36.3097 6
-5 5 -3 295.637 44.287 1
-5 -5 3 298.551 34.372 5
6 5 -3 785.338 63.9671 2
6 -5 3 778.716 70.1581 3
-6 -5 -3 713.264 62.1546 8
-6 -5 3 635.397 60.449 5
6 5 3 733.418 112.469 2
-6 5 -3 758.191 66.7911 2
-6 5 -3 766.372 61.0064 5
6 5 3 719.689 79.0378 6
7 5 -3 237.773 24.0838 2
-7 -5 -3 228.061 22.1516 8
-7 5 3 218.981 24.7214 2
-7 5 3 219.185 21.5377 5
-7 -5 3 203.236 20.6184 5
-7 5 -3 209.413 20.4832 5
7 5 3 206.491 37.3781 6
7 5 3 229.793 25.2013 2
-7 5 -3 203.128 25.496 2
-8 -5 -3 1187.79 94.1841 8
8 5 -3 1166.07 91.8054 2
-8 5 3 1011.88 93.775 2
-8 5 3 1113.58 89.7911 5
-8 5 -3 1098.94 96.3237 2
-8 -5 3 920.913 88.2269 5
8 -5 -3 1031.62 97.2351 7
8 5 3 989.066 98.8514 2
8 5 3 1328.69 120.001 6
9 -5 3 100.109 15.0298 2
-9 -5 -3 109.144 13.4181 8
9 5 -3 110.883 14.7822 2
-9 5 3 92.3777 16.8314 2
-9 5 3 111.971 12.9527 5
9 -5 -3 116.592 14.6458 7
-9 5 -3 86.4071 16.0781 2
9 5 3 156.306 81.5901 6
-9 5 -3 124.343 12.0987 5
9 5 3 93.5593 15.3139 2
-9 -5 3 98.9413 12.0052 5
10 5 -3 678.721 61.7239 2
-10 5 3 681.766 58.1855 5
-10 5 3 648.607 63.0389 2
10 -5 3 775.1 61.7052 2
10 5 3 632.143 61.8845 2
-10 5 -3 613.122 62.5445 2
-10 -5 3 648.539 57.3611 5
10 -5 -3 693.29 59.9256 7
-10 5 -3 769.476 57.001 5
11 -5 3 289.002 26.1854 2
-11 5 3 288.516 24.1295 5
-11 5 3 251.032 28.2176 2
-11 -5 3 229.28 22.4731 5
11 5 3 240.44 21.921 5
-11 5 -3 224.516 27.4107 2
-11 5 -3 241.507 21.2052 5
11 5 3 242.419 26.9915 2
11 -5 -3 219.179 23.8438 7
-12 5 3 9.27231 4.45439 2
-12 5 3 3.86338 2.37969 5
12 5 3 6.46756 3.51423 2
12 -5 -3 9.60276 3.49068 7
-12 -5 3 5.96202 2.5212 5
-12 5 -3 6.32815 4.36701 2
-13 5 3 67.496 7.48401 5
-13 5 3 68.8207 11.307 2
13 5 3 60.9886 8.76177 2
-13 5 -3 57.2263 9.69729 2
14 5 -3 21.1043 2.99915 4
-14 5 3 15.4691 4.01628 2
0 6 -3 800.021 77.668 1
0 -6 3 767.985 73.4894 3
1 6 -3 277.774 35.7143 1
1 -6 3 270.189 31.9793 3
-1 6 3 331.207 32.439 3
1 -6 3 263.84 34.8574 1
-1 -6 3 233.192 32.9676 1
-1 6 -3 258.727 35.1901 1
-1 -6 3 294.062 34.1804 3
2 -6 3 391.786 48.1005 1
2 6 -3 408.599 48.1583 1
-2 6 3 428.242 40.5536 3
2 -6 3 469.976 44.3953 3
-2 6 -3 418.055 48.3605 1
-2 -6 3 408.739 46.9664 3
-2 -6 3 305.395 48.5827 1
3 6 -3 10.5599 5.4179 6
3 6 -3 21.6284 11.7617 1
3 -6 3 16.4909 11.8142 1
3 -6 3 7.1828 5.18238 3
-3 6 3 21.148 9.17841 1
-3 6 -3 -10.859 10.3635 1
3 6 3 11.5293 9.09403 6
-3 -6 3 4.80645 6.13706 3
-3 -6 3 21.6334 10.2596 1
4 -6 3 72.4175 23.1074 1
-4 -6 -3 103.767 12.0044 8
4 6 -3 121.423 16.6945 6
4 -6 3 124.057 18.5529 3
-4 -6 3 116.157 11.7881 5
-4 6 -3 103.492 11.8869 5
-4 6 -3 108.107 17.1633 2
-4 -6 3 130.174 23.1761 3
-4 6 -3 172.529 29.6848 1
4 6 3 84.3218 20.9665 6
5 -6 3 49.8848 21.8062 3
5 6 -3 38.1591 8.84607 2
-5 -6 -3 55.9508 7.4241 8
5 6 3 50.0691 10.5977 2
-5 6 -3 28.1925 8.65174 2
-5 -6 3 40.9909 6.12663 5
5 6 3 31.7698 13.0898 6
6 -6 3 370.588 42.2708 3
-6 6 3 428.164 39.746 2
6 6 -3 398.804 36.4155 2
-6 -6 -3 416.114 34.872 8
-6 6 3 374.181 39.7277 5
-6 -6 3 324.133 32.5762 5
6 6 3 361.726 36.8811 2
-6 6 -3 399.945 40.1539 2
-6 6 -3 329.807 32.5287 5
6 6 3 384.502 50.9135 6
-7 6 3 11.3772 4.00902 5
7 6 -3 19.4977 6.57282 2
-7 -6 -3 17.473 5.24096 8
-7 6 3 21.497 7.3922 2
7 6 3 25.8817 14.3369 6
-7 6 -3 20.6624 4.43078 5
7 6 3 21.0254 7.02089 2
-7 -6 3 20.7443 4.91093 5
-7 6 -3 13.1362 6.35221 2
-8 6 3 164.992 22.1235 2
-8 6 3 182.383 18.8168 5
8 6 -3 205.468 21.6467 2
-8 -6 -3 184.888 19.9278 8
-8 6 -3 167.427 23.158 2
8 -6 -3 181.088 20.9776 7
8 6 3 168.967 22.0584 2
-8 6 -3 164.995 17.249 5
8 6 3 251.244 43.5542 6
-8 -6 3 150.993 17.1497 5
-9 6 3 50.7669 12.1361 2
-9 6 3 42.2587 8.06371 5
9 6 -3 69.9668 11.5562 2
9 -6 3 49.8559 10.6366 2
-9 6 -3 49.957 7.02715 5
9 6 3 49.2283 10.6271 2
-9 6 -3 36.4229 10.1037 2
-9 -6 3 53.0894 7.29874 5
9 -6 -3 59.1698 9.71416 7
10 -6 3 10.1247 4.78398 2
10 6 -3 1.77165 4.63101 2
-10 6 3 14.816 4.49384 5
-10 6 3 11.8084 6.29356 2
10 -6 -3 10.6796 4.09625 7
-10 6 -3 11.3178 3.37521 5
-10 -6 3 12.3114 3.62862 5
-10 6 -3 7.09226 4.82301 2
10 6 3 10.4409 5.40839 2
-11 6 3 50.9449 11.3637 2
11 -6 3 59.4171 10.3489 2
-11 6 3 67.0662 8.49607 5
-11 -6 3 61.1173 7.00065 5
11 -6 -3 47.7438 8.38306 7
11 6 3 65.3841 7.02158 5
11 6 3 63.8443 10.9742 2
-11 6 -3 64.4054 8.48571 5
-11 6 -3 44.8534 10.6579 2
-12 6 3 23.9528 4.95926 5
-12 6 3 15.1716 6.59681 2
12 -6 -3 23.7154 4.42979 7
12 6 3 18.7149 6.97141 2
-13 6 3 13.4276 3.95346 2
-13 6 -3 7.37882 3.38613 2
13 6 3 12.9122 3.49246 2
0 -7 3 148.055 21.8553 3
0 7 -3 99.0538 24.0968 1
0 -7 3 102.509 23.6922 1
1 -7 3 737.899 78.0986 1
1 7 -3 715.495 78.2831 1
-1 -7 3 757.141 73.7854 3
-1 -7 3 744.586 76.2714 1
2 7 -3 1142.09 115.021 1
2 -7 3 1079.34 113.663 1
2 -7 3 1222.17 105.461 3
-2 7 -3 1109.3 111.706 1
-2 -7 3 969.871 107.748 1
-2 -7 3 1256.37 93.7562 5
-2 7 -3 1289.78 103.038 2
-2 -7 3 1065.01 108.119 3
-2 7 -3 1273.34 98.5068 5
2 7 3 1215.23 113.459 6
-3 -7 -3 109.369 11.5929 8
3 7 -3 103.86 16.8767 6
3 7 -3 92.9837 11.2946 5
3 -7 3 95.9541 10.0569 5
3 -7 3 100.12 18.4186 3
3 7 -3 114.153 13.6577 2
-3 7 -3 112.354 16.5091 2
-3 -7 3 102.978 10.7098 5
3 7 3 93.0567 21.572 6
-3 -7 3 77.0515 19.839 3
-3 7 -3 90.5578 11.3474 5
4 -7 3 87.8168 16.9686 3
4 -7 3 94.8613 8.89385 5
-4 -7 -3 88.0247 10.6323 8
4 7 -3 93.2628 12.5556 2
4 7 -3 74.2656 16.6567 6
4 7 -3 71.9532 8.99265 5
-4 -7 3 82.4775 19.8948 3
-4 -7 3 69.8418 8.99359 5
4 7 3 91.0278 22.1766 6
-4 7 -3 59.7868 13.304 2
-4 7 -3 80.9768 9.69682 5
4 7 3 77.7727 12.6245 2
5 7 -3 35.6914 7.81587 2
5 -7 3 45.9774 13.1929 3
-5 7 3 31.5926 8.97533 5
-5 7 3 41.3817 9.80749 2
-5 -7 -3 25.0647 6.2869 8
5 7 -3 28.6741 5.34072 5
-5 -7 3 22.3609 4.88651 5
5 7 3 46.8344 8.59475 2
-5 7 -3 23.3192 5.52296 5
5 7 3 18.5134 11.4288 6
-5 7 -3 31.0072 9.54776 2
6 7 -3 2.25484 4.15226 2
-6 -7 -3 -0.7618 2.10608 8
-6 7 3 -0.8089 4.56599 2
-6 7 3 -1.9647 3.30639 5
6 7 3 7.62256 4.4724 2
-6 7 -3 2.19588 3.79622 2
-6 7 -3 -0.0884 2.51857 5
-6 -7 3 2.42722 1.99643 5
7 7 -3 24.6208 7.42632 2
-7 -7 -3 29.2732 7.21761 8
-7 7 3 34.9613 10.6495 2
-7 7 3 23.4216 5.72001 5
-7 7 -3 20.4164 5.11888 5
-7 -7 3 30.8756 5.16219 5
7 7 3 44.4332 9.37011 2
7 7 3 49.6242 28.8768 6
-7 7 -3 22.6045 9.44362 2
-8 7 3 323.672 31.7145 5
-8 -7 -3 296.547 32.2557 8
-8 7 3 376.064 36.9904 2
8 7 -3 413.588 34.8871 2
8 7 3 314.893 35.2503 2
-8 7 -3 333.879 36.8986 2
8 -7 -3 320.014 33.599 7
-8 7 -3 370.041 30.7765 5
-8 -7 3 330.699 30.0585 5
-9 7 3 530.736 45.9835 5
-9 7 3 450.623 52.4919 2
9 -7 3 502.232 49.8438 2
9 7 -3 625.572 62.4944 2
9 -7 -3 510.486 47.8635 7
9 7 3 475.021 48.9824 2
-9 7 -3 592.287 45.1759 5
-9 7 -3 433.244 49.9136 2
-9 -7 3 598.963 44.4314 5
10 7 -3 44.33 9.8743 2
10 -7 3 53.7704 10.1526 2
-10 7 3 47.1045 11.47 2
-10 7 3 55.1116 7.93912 5
10 7 3 52.2443 10.6018 2
10 -7 -3 54.1154 8.52165 7
-10 7 -3 51.3371 6.77264 5
10 7 3 52.3315 7.13845 5
-10 7 -3 59.0952 11.9531 2
-10 -7 3 57.0801 6.72001 5
11 -7 3 9.27226 13.0415 2
-11 7 3 14.265 3.87937 5
-11 -7 3 23.3742 3.36965 5
11 -7 -3 21.1047 4.65616 7
11 7 3 20.723 3.77675 5
-11 7 -3 19.1717 6.26478 2
11 7 3 16.5684 5.80473 2
-12 7 3 1.48299 1.34841 5
-12 7 3 -0.4101 2.42952 2
12 -7 -3 5.57849 2.74774 7
12 7 3 -1.2762 2.24164 2
-12 7 -3 -3.0385 2.36901 2
-13 7 3 60.7181 5.92048 5
-13 7 3 46.6171 8.36236 2
13 7 3 60.1766 6.81357 2
-13 7 -3 52.4381 7.71172 2
0 8 -3 58.3716 13.8993 5
0 -8 3 78.4829 20.2004 3
0 -8 3 61.9686 7.93824 5
0 8 -3 58.6384 11.7017 2
1 -8 3 359.177 29.8105 5
1 8 -3 312.456 33.8059 2
1 8 -3 344.962 33.0961 5
1 -8 3 333.113 40.8331 3
-1 8 -3 298.952 33.8858 2
-1 8 -3 346.366 30.5371 5
-1 -8 3 379.746 30.0135 5
-1 -8 3 351.022 43.6501 3
2 -8 3 142.886 24.0431 3
-2 -8 -3 157.079 15.5782 8
2 8 -3 128.362 15.4709 7
2 8 -3 144.639 14.6928 5
2 8 -3 122.798 17.1967 2
2 -8 3 153.699 14.6784 5
2 8 3 133.056 31.3389 6
-2 -8 3 214.817 43.5226 3
-2 8 -3 145.516 15.1188 5
2 8 3 163.855 18.85 2
-2 8 -3 121.716 18.8846 2
-2 -8 3 165.822 14.4636 5
-3 8 3 313.833 28.2041 5
3 8 -3 278.531 27.0838 7
3 8 -3 271.595 29.9917 2
3 -8 3 296.62 26.3145 5
-3 -8 -3 365.154 28.9299 8
3 -8 3 282.398 37.0446 3
3 8 -3 302.26 27.1474 5
3 8 -3 382.573 38.8165 6
-3 8 3 276.356 32.5889 2
-3 -8 3 321.257 26.8155 5
-3 -8 3 341.849 45.2851 3
-3 8 -3 299.692 33.5429 2
3 8 3 292.571 30.8449 2
-3 8 -3 261.367 27.4598 5
3 8 3 350.251 46.8036 6
4 8 -3 50.6199 7.07448 5
-4 -8 -3 39.3818 7.39242 8
4 8 -3 75.4735 10.1594 2
4 -8 3 45.8022 15.6176 3
-4 8 3 46.4249 7.92735 5
4 8 -3 52.7628 6.74606 7
4 8 3 70.3366 11.7801 2
-4 8 -3 51.3304 7.60157 5
4 8 3 26.9176 16.0571 6
-4 8 -3 56.2093 12.747 2
-4 -8 3 56.5763 6.81233 5
-5 8 3 74.7655 14.5065 2
-5 8 3 70.3029 10.8154 5
-5 -8 -3 64.5928 9.99812 8
5 8 -3 67.3809 12.5589 2
5 8 -3 83.7685 9.20549 7
5 8 -3 80.3088 9.04785 5
5 8 3 92.0778 13.7294 2
5 8 3 81.5638 25.1323 6
-5 8 -3 65.8893 14.2233 2
-5 8 -3 75.1934 9.67775 5
-5 -8 3 77.2982 8.81211 5
-6 8 3 205.61 28.456 2
-6 -8 -3 168.349 18.7697 8
6 8 -3 176.317 20.6892 2
-6 8 3 164.565 18.238 5
-6 -8 3 162.94 15.982 5
6 8 3 144.034 48.445 6
6 8 3 166.876 21.4793 2
-6 8 -3 155.757 17.0233 5
-6 8 -3 171.6 23.808 2
-7 8 3 50.6475 10.1898 2
7 8 -3 28.5569 7.31806 2
-7 -8 -3 34.3125 7.74577 8
-7 8 3 30.9865 7.27831 5
-7 8 -3 21.0968 8.8192 2
-7 8 -3 38.9521 6.33009 5
7 8 3 27.5204 8.53967 2
-7 -8 3 38.6636 5.68514 5
-8 8 3 422.911 46.5298 2
-8 8 3 462.685 43.3355 5
8 8 -3 549.305 45.9439 2
-8 8 -3 515.619 42.152 5
8 -8 -3 463.523 45.5997 7
-8 -8 3 519.211 41.2254 5
-8 8 -3 496.342 49.0379 2
8 8 3 485.347 47.7173 2
9 8 -3 185.481 20.0106 2
-9 8 3 157.613 21.9573 2
9 -8 3 187.502 20.4625 2
-9 8 3 181.129 18.8037 5
-9 8 -3 200.366 17.3603 5
9 8 3 181.948 21.8354 2
9 8 3 185.694 18.0769 5
-9 8 -3 164.631 22.9054 2
-9 -8 3 193.708 16.5206 5
9 -8 -3 163.525 19.9882 7
-10 8 3 10.5609 4.50636 2
10 -8 3 13.9311 5.52395 2
-10 8 3 19.4039 4.6879 5
-10 8 -3 10.6514 4.47206 2
10 8 3 9.65607 4.28809 2
10 8 3 15.1032 3.25141 5
-10 -8 3 8.38981 4.47713 5
-10 8 -3 14.2294 3.39879 5
10 -8 -3 15.9127 4.92793 7
11 8 -3 38.9376 6.5726 4
-11 8 -3 72.9399 14.0687 2
11 -8 -3 54.7646 7.42672 7
11 8 3 40.4635 11.7514 2
-12 8 3 11.3582 4.59115 2
-12 8 3 7.68276 2.10179 5
12 -8 -3 6.44067 2.42062 7
-12 8 -3 9.42831 2.78093 2
12 8 3 5.35841 2.65938 2
0 9 3 192.241 19.0942 5
0 9 3 230.721 22.9502 2
0 9 -3 177.85 23.3361 2
0 9 -3 160.029 18.5594 5
0 -9 3 205.839 17.9266 5
1 -9 3 425.313 49.3138 3
1 -9 3 375.288 31.3556 5
-1 9 3 335.932 32.7888 5
1 9 -3 311.004 36.1493 2
1 9 -3 376.968 32.7845 5
-1 9 3 360.735 35.9697 2
-1 -9 -3 436.875 33.9735 8
1 9 3 329.816 32.6421 5
-1 9 -3 406.877 39.0715 2
-1 -9 3 398.054 31.7371 5
1 9 3 313.774 35.9028 2
-1 9 -3 375.089 33.0766 5
-2 9 3 1062.46 94.3135 2
2 9 -3 1110.77 89.0827 5
-2 9 3 961.726 89.5215 5
-2 -9 -3 1304.09 90.919 8
2 -9 3 1137.16 106.068 3
2 9 -3 1083.01 93.9649 2
2 9 -3 1228.86 104.818 6
2 -9 3 1062.22 87.6337 5
-2 9 -3 1030.46 89.6343 5
2 9 3 1014.19 112.405 6
2 9 3 1068.44 89.9862 5
-2 9 -3 1016.89 95.0304 2
2 9 3 1020.9 93.2634 2
-2 -9 3 1231.34 88.4343 5
-3 9 3 75.7614 11.6301 5
-3 9 3 104.608 14.6199 2
-3 -9 -3 109.091 12.2229 8
3 9 -3 92.6172 10.4898 5
3 -9 3 71.3 22.5931 3
3 9 -3 69.261 13.5121 2
3 9 3 79.9918 14.4708 2
3 9 3 121.407 28.418 6
3 9 3 92.5199 11.0974 5
-3 -9 3 94.3215 9.96673 5
-3 9 -3 83.3632 10.7527 5
-3 9 -3 107.447 16.5562 2
4 9 -3 122.602 17.1365 2
4 9 -3 123.131 12.9904 5
-4 9 3 129.683 19.1665 2
-4 -9 -3 149.582 15.5499 8
-4 9 3 120.5 14.3998 5
4 9 3 123.428 14.1655 5
-4 9 -3 86.5012 18.264 2
-4 9 -3 106.859 13.5704 5
-4 -9 3 142.822 13.1458 5
4 9 3 139.144 34.3706 6
4 9 3 126.455 32.0908 2
-5 9 3 269.449 27.8312 5
-5 -9 -3 283.737 28.6572 8
-5 9 3 305.952 33.0202 2
5 9 -3 275.875 30.4553 2
5 9 -3 277.972 25.4827 5
5 9 3 317.659 33.1177 2
-5 9 -3 314.96 34.1048 2
-5 9 -3 256.517 26.8926 5
5 9 3 398.959 53.675 6
-5 -9 3 299.007 25.7579 5
5 9 3 317.106 28.1114 5
-6 -9 -3 19.1648 5.7945 8
-6 9 3 21.5611 6.7847 2
6 9 -3 15.3413 4.68387 2
-6 9 3 16.4219 5.21074 5
6 9 3 17.6495 4.434 5
-6 9 -3 18.922 7.16913 2
-6 9 -3 16.586 4.56195 5
6 9 3 13.3671 7.06169 2
-6 -9 3 21.9109 4.00078 5
-7 9 3 318.307 35.3808 2
7 9 -3 363.507 34.7569 2
-7 9 3 351.709 32.5294 5
-7 9 -3 397.851 31.5833 5
-7 -9 3 355.918 29.3939 5
-7 9 -3 338.326 37.6282 2
7 9 3 307.324 31.2261 5
7 9 3 326.974 35.5596 2
8 -9 3 58.865 10.2367 2
8 9 -3 47.105 10.2201 2
-8 9 3 63.49 11.9046 2
-8 9 3 42.1502 7.62022 5
8 -9 -3 50.3445 8.97102 7
8 9 3 41.9339 10.1088 2
8 9 3 44.5599 7.2433 5
-8 9 -3 60.1819 7.29189 5
-8 9 -3 53.2809 11.7882 2
-8 -9 3 46.6453 5.6587 5
-9 9 3 -1.6602 1.67269 5
-9 9 3 3.98212 3.1455 2
9 -9 3 15.3718 8.10088 2
9 9 -3 -0.0093 2.83665 2
9 9 3 2.70655 1.76754 5
9 -9 -3 0.23156 2.38377 7
-9 9 -3 -2.0887 1.59266 5
9 9 3 2.21248 3.48551 2
-10 9 3 12.774 4.5573 2
-10 9 3 14.847 3.55951 5
10 -9 3 16.8276 4.77143 7
10 9 -3 26.4972 5.09526 2
10 9 3 17.0652 3.29973 5
10 -9 -3 23.6344 6.16302 7
-10 9 -3 17.5011 5.95677 2
10 9 3 23.2625 6.09485 2
-11 9 3 11.3705 3.33206 2
-11 9 3 16.9408 3.13745 5
11 -9 -3 11.6387 3.45226 7
11 9 3 12.1724 4.04165 2
-11 9 -3 10.9801 3.2315 2
-12 9 3 17.4162 2.71064 5
-12 9 3 19.9319 5.05326 2
12 9 3 24.6093 3.83989 2
-12 9 -3 23.2471 4.52352 2
0 10 -3 740.945 57.5312 5
0 10 -3 712.176 63.312 2
0 10 3 641.121 78.6963 2
0 -10 3 641.667 54.6693 5
0 10 3 638.503 59.7318 5
-1 10 3 25.2453 6.16986 5
1 10 -3 24.8302 5.21567 5
1 -10 3 28.7164 7.10039 5
1 10 -3 33.4147 9.04016 2
-1 10 3 31.4857 17.0178 2
-1 10 -3 18.8118 8.03274 2
-1 10 -3 21.6241 5.15419 5
1 10 3 19.7509 5.85974 5
1 10 3 27.9019 18.9204 2
-1 -10 3 23.7259 4.42593 5
2 10 -3 56.0747 11.9853 2
2 10 -3 63.2335 8.09966 5
-2 10 3 40.3153 9.90822 2
-2 10 3 44.815 7.97932 5
2 10 3 103.216 33.2439 6
-2 10 -3 34.5647 10.4153 2
2 10 3 68.8101 11.6774 2
2 10 3 54.9428 8.20018 5
-2 -10 3 51.3815 6.47716 5
-2 10 -3 49.8797 8.00455 5
3 10 -3 301.766 26.4068 5
-3 10 3 290.663 28.0044 5
-3 10 3 276.466 31.864 2
3 10 -3 290.135 31.6567 2
-3 10 -3 279.745 27.118 5
-3 10 -3 299.483 33.8478 2
3 10 3 288.672 31.3488 2
3 10 3 296.498 27.7353 5
-3 -10 3 291.716 25.0177 5
-4 10 3 14.6488 4.80508 5
-4 10 3 13.8177 5.93544 2
4 10 -3 10.7481 3.83545 5
4 10 -3 10.8476 5.16551 2
-4 10 -3 14.6062 4.37338 5
4 10 3 16.6577 4.74313 5
-4 -10 3 15.3691 3.27777 5
-4 10 -3 12.7148 6.26964 2
4 10 3 11.959 7.40602 2
5 10 -3 37.9347 7.65667 5
-5 10 3 45.3314 7.59796 5
5 10 -3 30.8503 8.59371 2
-5 10 3 33.2709 8.7 2
5 10 3 35.2693 6.46572 5
-5 -10 3 27.6612 4.58653 5
5 10 3 35.23 9.17597 2
-5 10 -3 33.0188 6.14663 5
-5 10 -3 23.9287 9.01937 2
-6 10 3 47.5081 8.62696 5
6 10 -3 50.4932 10.5138 2
-6 10 3 23.4437 14.2075 2
6 10 3 62.6041 11.8698 2
-6 10 -3 52.839 8.17925 5
-6 10 -3 36.3018 10.3209 2
-6 -10 3 42.2307 5.48171 5
6 10 3 55.5361 7.97812 5
7 10 -3 150.056 18.0669 2
-7 10 3 132.542 18.5807 2
-7 10 3 155.28 15.9742 5
-7 10 -3 142.91 14.1648 5
-7 10 -3 121.691 19.1572 2
7 10 3 118.509 14.3644 5
7 10 3 148.49 19.2222 2
-8 10 3 16.5708 6.19367 2
8 10 -3 22.123 5.71494 2
-8 10 3 22.4411 5.22822 5
8 -10 3 17.2275 11.0255 2
8 10 3 20.3245 6.5936 2
8 10 3 25.171 4.68533 5
8 -10 -3 21.7726 6.22556 7
-8 10 -3 32.9296 4.46096 5
-8 10 -3 21.1705 7.07496 2
9 10 -3 57.8545 9.57454 2
-9 10 3 51.5653 6.90379 5
-9 10 3 62.5113 8.96305 2
-9 10 -3 55.1809 10.033 2
9 -10 -3 37.6054 6.97678 7
9 10 3 35.1251 5.93531 5
9 10 3 50.4913 9.82106 2
10 -10 3 34.0702 5.62332 7
-10 10 3 27.9596 4.23858 5
-10 10 3 25.8666 6.19227 2
10 -10 -3 15.3091 4.05723 7
10 10 3 22.6256 5.72533 2
-10 10 -3 20.2368 5.96573 2
-11 10 3 9.51516 3.61905 2
11 10 3 15.2552 4.07501 2
11 -10 -3 12.7358 2.86447 7
-11 10 -3 21.6597 4.12685 2
0 11 -3 -2.0234 2.44089 5
0 11 3 1.14412 3.97879 2
0 11 3 -0.0431 2.47394 5
0 11 -3 -5.188 3.1619 2
1 11 -3 47.7834 6.44431 5
-1 11 3 30.526 8.16807 2
-1 11 3 30.1234 6.62338 5
1 11 -3 30.5359 9.19228 2
-1 11 -3 29.1607 9.56527 2
-1 11 -3 42.985 6.68706 5
1 11 3 20.6051 7.23896 2
1 11 3 29.2192 6.72601 5
-2 11 3 129.941 14.9309 5
-2 11 3 102.804 17.8107 2
2 11 -3 142.012 13.5323 5
2 11 -3 100.744 17.8204 2
-2 11 -3 102.07 18.4614 2
2 11 3 119.757 17.9902 2
2 11 3 114.363 14.0075 5
-2 11 -3 143.05 14.0798 5
3 11 -3 47.547 11.7512 2
3 11 -3 68.0047 8.2731 5
-3 11 3 74.5674 10.128 5
-3 11 3 50.952 11.892 2
-3 11 -3 67.9405 14.2478 2
3 11 3 71.3553 9.46399 5
3 11 3 65.996 12.2747 2
-3 11 -3 75.6914 9.36772 5
4 11 -3 67.1759 9.50839 5
4 11 -3 46.2997 11.8872 2
-4 11 3 53.7841 16.6701 2
-4 11 3 76.85 10.2756 5
4 11 3 67.9739 13.0966 2
-4 11 -3 78.0802 15.0714 2
4 11 3 75.925 10.0286 5
-4 11 -3 76.4338 9.45635 5
-5 11 3 222.97 20.9535 5
-5 11 3 201.221 23.9565 2
5 11 -3 199.83 23.0463 2
5 11 3 186.574 19.6382 5
-5 11 -3 208.299 18.9758 5
5 11 3 176.963 22.8638 2
-5 11 -3 153.791 23.3115 2
-6 11 3 53.9085 13.2392 2
-6 11 3 88.9579 10.9771 5
6 11 -3 68.5775 12.2141 2
6 11 3 78.5007 12.841 2
-6 11 -3 64.6476 14.2122 2
6 11 3 81.4362 9.94859 5
-6 11 -3 88.2164 9.23482 5
-7 11 3 9.09316 3.04009 5
-7 11 3 13.254 4.68764 2
7 11 -3 5.07391 3.83622 2
7 11 3 5.85432 4.28469 2
-7 11 -3 6.91765 3.70356 2
7 11 3 5.95969 2.32511 5
7 -11 -3 6.71361 3.47935 7
-7 11 -3 8.68944 2.49806 5
-8 11 3 138.336 14.8609 2
8 11 -3 91.305 13.0781 2
-8 11 3 112.194 11.9214 5
8 11 3 123.532 14.3873 2
8 -11 -3 94.3068 12.7383 7
-8 11 -3 123.343 15.7436 2
8 11 3 85.7415 11.5686 5
-9 11 3 54.4093 8.03233 2
-9 11 3 47.4344 6.13745 5
-9 11 -3 54.5667 9.36637 2
9 11 3 42.2311 5.07962 5
9 11 3 34.3216 7.58638 2
9 -11 -3 37.3856 6.24322 7
-10 11 3 0.72851 1.33915 5
-10 11 3 -0.4856 2.68349 2
-10 11 -3 1.99746 2.4036 2
10 11 3 0.54191 2.15015 2
10 -11 -3 1.99426 1.33358 7
0 12 -3 67.4474 8.95419 5
0 12 3 76.1824 10.3036 5
0 12 3 80.6596 15.3983 2
0 12 -3 40.3761 21.872 2
1 12 -3 34.6999 13.3675 2
-1 12 3 28.854 9.4326 2
-1 12 3 36.9536 6.78546 5
1 12 -3 43.6852 6.13495 5
-1 12 -3 33.2216 13.6967 2
1 12 3 46.5179 7.25517 5
1 12 3 24.3924 8.37308 2
-1 12 -3 35.318 6.00819 5
-2 12 3 11.9032 3.89667 5
2 12 -3 6.19195 4.42639 2
-2 12 3 11.2239 7.82193 2
2 12 -3 12.072 3.48284 5
-2 12 -3 7.6146 3.26863 5
-2 12 -3 10.6476 5.73705 2
2 12 3 4.98621 5.36425 2
2 12 3 13.1111 4.24802 5
3 12 -3 53.0821 8.46109 5
-3 12 3 59.4912 8.71793 5
-3 12 3 47.6256 11.2884 2
3 12 -3 51.2202 11.3864 2
3 12 3 59.636 8.48738 5
3 12 3 53.2144 11.9621 2
-3 12 -3 65.8327 7.89774 5
-3 12 -3 37.8752 10.5156 2
4 12 -3 25.6371 7.5837 2
-4 12 3 28.6259 6.36269 5
-4 12 3 19.0423 7.95069 2
-4 12 -3 34.7928 4.93203 5
-4 12 -3 11.0366 6.18793 2
4 12 3 39.8759 8.30314 2
4 12 3 22.4499 5.03213 5
5 12 -3 221.041 24.7268 2
-5 12 3 251.885 22.4601 5
-5 12 3 182.979 24.8943 2
-5 12 -3 205.831 25.4873 2
5 12 3 220.272 24.7268 2
5 12 3 214.537 21.1795 5
-5 12 -3 242.048 20.0433 5
6 12 -3 14.4439 5.15787 2
-6 12 3 34.3411 5.60301 5
-6 12 3 36.2591 18.0139 2
6 12 3 18.1442 4.14813 5
-6 12 -3 21.9203 3.64098 5
-6 12 -3 8.17475 5.4517 2
6 -12 -3 20.0327 5.43512 7
6 12 3 15.5266 4.99691 2
7 12 -3 12.5229 4.54502 2
-7 12 3 6.54654 4.68968 2
-7 12 3 16.1493 3.84103 5
-7 12 -3 19.3354 10.0932 2
7 12 3 19.3745 3.46771 5
7 12 3 9.55249 5.04869 2
7 -12 -3 16.0085 5.29893 7
-8 12 3 32.549 7.05467 2
8 12 -3 52.196 7.04119 2
-8 12 3 51.4261 5.96504 5
8 12 3 36.6604 7.43907 2
8 12 3 40.7145 4.87892 5
8 -12 -3 35.251 6.11069 7
-9 12 3 5.58862 1.81938 5
-9 12 3 0.55757 2.45915 2
9 -12 3 4.38421 2.01856 7
9 -12 -3 6.15888 2.59512 7
9 12 3 0.97161 2.29019 2
-9 12 -3 4.7759 2.49992 2
0 13 -3 1.98334 3.79651 2
0 -13 -3 -5.1334 6.16605 7
0 13 3 5.47685 3.51976 2
0 13 3 -1.0472 1.9285 5
0 13 -3 3.29476 3.03071 5
1 13 -3 0.76378 4.70081 5
1 13 -3 -2.7469 3.43303 2
-1 13 3 5.22982 3.97306 2
-1 13 3 6.87467 2.89711 5
-1 13 -3 -1.4655 3.792 2
1 13 3 0.16377 3.0143 2
1 -13 -3 -1.1248 2.92584 7
1 13 3 3.91212 2.7147 5
-1 13 -3 1.14109 2.23065 5
-2 13 3 29.072 6.18047 5
2 13 -3 13.6382 5.14986 2
-2 13 3 27.4269 8.16983 2
2 13 3 26.373 8.23828 2
-2 13 -3 23.3242 4.50406 5
2 13 3 31.7063 6.38112 5
-3 13 3 43.0277 7.09637 5
-3 13 3 66.3642 12.0711 2
3 13 -3 30.3296 8.2215 2
3 -13 -3 31.1601 6.3704 7
-3 13 -3 46.8625 6.06193 5
-3 13 -3 36.7668 9.65405 2
3 13 3 50.0714 7.29304 5
3 13 3 60.3775 10.4074 2
-4 13 3 33.6363 11.1255 2
-4 13 3 42.7131 6.52962 5
4 13 -3 32.6044 8.02339 2
-4 13 -3 39.4466 4.60719 5
4 13 3 22.6518 6.65392 2
-4 13 -3 31.3688 8.33063 2
4 -13 -3 34.7863 6.59568 7
4 13 3 37.9115 5.9593 5
-5 13 3 -0.0596 3.70119 2
5 13 -3 3.06719 3.4379 2
-5 13 3 5.31017 3.15678 5
5 13 3 -0.445 1.89252 5
5 -13 -3 -1.8313 1.48594 7
5 13 3 -0.4046 3.51609 2
-5 13 -3 4.86623 5.90396 2
-6 13 3 46.4983 10.5194 2
6 13 -3 47.4456 8.48884 2
-6 13 3 60.0901 7.18923 5
6 -13 -3 56.6409 8.07515 7
-6 13 -3 59.5798 10.1799 2
6 13 3 65.3018 10.163 2
6 13 3 55.8067 6.71086 5
7 13 -3 4.46488 3.1387 2
-7 13 3 3.39868 1.56663 5
-7 13 3 1.21546 3.03434 2
-7 13 -3 3.48139 2.69609 2
7 13 3 6.74333 1.67612 5
7 13 3 0.27618 2.77086 2
7 -13 -3 3.34717 1.92619 7
-8 13 3 31.0006 3.62916 5
-8 13 -3 27.9366 4.87041 2
8 -13 -3 18.0585 3.57283 7
0 14 3 4.34047 4.17669 2
0 14 3 8.16712 3.60833 5
0 14 -3 2.69508 5.62042 2
1 14 -3 34.0452 13.8572 2
-1 14 3 33.9267 7.73295 5
-1 14 3 49.6515 10.2214 2
1 14 3 40.8126 7.51845 5
1 14 3 29.454 7.11522 2
-2 14 3 34.8036 8.94876 2
2 14 -3 14.6449 5.60251 2
-2 14 3 19.9506 4.55979 5
-2 14 -3 14.528 4.67817 2
2 14 3 21.1082 6.30207 2
2 14 3 21.7472 4.38705 5
2 -14 -3 25.8759 4.77646 7
-3 14 3 36.7481 5.65742 5
-3 14 3 31.3848 7.66086 2
3 14 -3 39.9313 7.62567 2
-3 14 -3 25.7346 6.89656 2
3 -14 -3 28.1254 4.73559 7
3 14 3 28.0898 6.45653 2
3 14 3 29.9986 4.89524 5
-4 14 3 11.06 2.72802 5
4 14 -3 8.60139 3.60875 2
-4 14 3 10.6651 4.78265 2
4 -14 -3 8.53924 2.4959 7
-4 14 -3 15.204 5.16697 2
4 14 3 13.3981 2.98111 5
4 14 3 11.8495 4.33149 2
-5 14 3 69.0609 7.13978 5
5 14 -3 46.3623 8.41782 2
-5 14 3 57.2232 9.75661 2
-5 14 -3 56.1103 8.71181 2
5 14 3 61.2034 6.43759 5
5 14 3 59.5292 9.13287 2
5 -14 -3 51.6713 6.85797 7
-6 14 3 1.78676 1.44563 5
6 14 3 1.32254 2.71802 2
6 -14 -3 1.80475 1.41482 7
-6 14 -3 2.49778 2.3133 2
0 15 3 24.9329 3.96093 5
0 15 3 21.8507 8.34558 2
0 15 -3 13.6468 3.98193 2
1 15 -3 6.86862 3.32447 2
-1 15 3 1.73039 1.51426 5
-1 15 3 7.59888 4.45421 2
-1 15 -3 2.81142 2.86499 2
1 15 3 -8.1686 6.12149 2
1 15 3 5.71601 2.10934 5
2 15 -3 16.7057 4.5709 2
-2 15 3 26.4475 3.83596 5
-2 15 -3 10.3107 4.58007 2
2 15 3 19.3028 3.38979 5
2 15 3 15.6448 4.76865 2
3 15 -3 40.9436 6.49798 2
-3 15 3 42.083 5.06456 5
-3 15 3 29.0229 6.24453 2
3 15 3 36.8431 7.12589 2
-3 15 -3 51.7099 6.45374 2
3 15 3 39.8203 4.62007 5
-4 15 3 78.2099 7.96697 5
4 15 3 85.6823 9.92409 2
-4 15 -3 71.6085 8.97003 2
0 0 4 1776.8 148.651 6
0 0 4 1969.26 153.481 3
0 0 -4 1823.72 146.828 1
1 0 -4 421.731 34.4971 1
1 0 4 371.667 37.4819 6
-1 0 -4 409.303 35.6031 1
-1 0 4 483.021 40.198 3
-1 0 4 378.369 34.7344 6
-1 0 4 428.079 34.2036 1
-1 0 -4 386.577 41.2902 1
1 0 4 393.331 41.0943 3
-2 0 4 950.868 71.5874 3
-2 0 -4 789.898 71.778 1
-2 0 4 825.178 68.2464 1
2 0 4 906.038 74.3258 6
2 0 -4 811.315 68.5517 1
-2 0 -4 708.812 70.2681 1
-3 0 4 2481.36 201.147 3
-3 0 4 2575.8 199.681 6
3 0 4 2770.72 208.617 6
-3 0 -4 2837.26 206.025 1
3 0 -4 2411.43 201.97 1
3 0 -4 2176.45 201.925 3
-3 0 4 2406.53 201.226 1
-3 0 -4 2480.13 205.865 1
4 0 4 35.9479 9.37573 6
4 0 -4 32.3365 8.01039 3
-4 0 4 27.4906 5.77447 3
-5 0 -4 878.131 80.2936 1
5 0 -4 880.138 76.7852 1
5 0 4 740.885 79.3485 6
5 0 -4 764.635 70.2222 3
-5 0 -4 879.758 80.3309 1
-5 0 4 793.672 75.36 1
6 0 4 21.2042 10.2914 6
6 0 -4 31.6487 12.753 1
-6 0 -4 14.7855 15.0007 1
7 0 4 24.9522 7.16842 2
-7 0 -4 33.424 8.1129 2
-7 0 -4 29.8375 5.00082 4
7 0 4 37.2347 15.8389 6
7 0 4 51.5543 16.9137 3
8 0 4 25.0366 7.39847 2
-8 0 -4 26.2156 7.96329 2
8 0 4 31.4562 15.9652 6
-8 0 4 38.6258 5.91234 5
8 0 4 69.9452 21.9687 3
8 0 -4 42.4738 7.55411 7
-8 0 -4 56.1737 6.7804 8
-8 0 -4 41.4767 6.44795 4
-9 0 4 313.465 31.7904 5
-9 0 -4 349.229 55.599 2
9 0 -4 241.747 25.7703 7
9 0 4 218.178 27.7986 2
-9 0 4 323.3 33.4351 2
9 0 4 248.191 47.1795 6
-10 0 4 36.8747 6.5397 5
10 0 4 26.1459 8.14893 2
-10 0 4 33.5353 11.645 2
-10 0 -4 38.9885 10.3735 2
10 0 -4 40.418 7.27261 7
-11 0 4 -0.543 1.86693 5
-11 0 -4 -9.2956 17.0508 2
11 0 4 2.71013 4.07166 2
-11 0 4 -7.3285 5.8913 2
-12 0 4 254.091 23.8764 5
-12 0 4 250.61 29.7792 2
12 0 4 230.915 26.5568 2
-12 0 -4 273.404 28.1227 2
13 0 4 15.0635 5.35641 2
-13 0 4 16.2191 3.79531 5
-13 0 4 17.7888 9.00638 2
-14 0 4 48.6514 5.65714 5
14 0 4 57.0152 7.11815 2
0 -1 4 76.9931 12.4216 3
0 1 4 78.7899 11.0394 6
0 -1 4 82.0323 9.51351 6
0 1 4 74.7968 12.7504 3
1 1 -4 528.506 45.7455 1
-1 1 4 510.963 47.3171 3
1 -1 4 533.776 50.3903 3
-1 -1 -4 497.348 43.9155 1
-1 -1 -4 504.682 44.2162 1
1 -1 4 527.277 47.5401 1
1 1 -4 527.175 50.3162 3
-1 -1 4 505.716 44.7301 1
-1 1 -4 464.747 45.1232 1
-1 -1 4 625.69 49.6729 3
1 1 4 547.179 48.3534 6
2 1 -4 988.226 95.7399 3
-2 1 4 1095.69 88.5842 1
2 -1 4 1205 96.7657 6
-2 -1 -4 1050.02 92.9669 1
2 1 -4 1041.72 93.2833 1
-2 1 4 1178.46 93.1333 3
-2 -1 -4 997.64 94.5458 1
-2 1 4 1110.64 88.7851 1
2 -1 4 1175.88 99.6176 3
-2 1 -4 1182.52 97.061 1
2 1 4 1156.98 97.2945 6
-2 -1 4 1269.22 95.5381 3
-2 -1 4 1174.4 93.1648 1
-3 -1 -4 1119.24 85.9237 1
-3 1 4 968.037 78.3239 3
3 -1 4 909.048 85.0788 6
3 -1 4 918.325 87.2611 3
-3 1 4 865.205 78.4984 1
-3 -1 -4 868.078 81.9625 1
3 1 -4 1098.36 83.1494 1
3 1 4 952.429 85.81 6
-3 -1 4 902.88 81.3718 1
-3 1 -4 924.176 85.802 1
-3 1 -4 1050.26 84.5286 1
-3 -1 4 922.578 81.3225 3
4 -1 4 2454.23 223.609 3
4 -1 4 2614.92 223.013 6
-4 1 4 2439.24 215.645 1
-4 -1 -4 2703.66 221.191 1
4 1 -4 2815.97 218.696 3
-4 1 -4 2708.87 224.665 1
-4 -1 4 2859.52 217.014 3
-4 -1 4 2541.01 218.56 1
4 1 4 2627.34 224.412 6
-4 1 -4 3124.04 224.411 1
5 -1 4 19.3498 9.31061 6
5 -1 4 20.4765 9.8719 3
5 1 -4 4.63435 9.38213 1
-5 -1 -4 15.9969 8.16767 1
-5 1 4 23.3259 7.9034 1
-5 -1 -4 18.6971 10.0442 1
5 1 -4 19.8016 8.87998 3
-5 -1 4 16.8997 6.05219 3
-5 -1 4 5.36646 6.8302 1
5 1 4 17.3225 9.49685 6
-5 1 -4 12.9213 9.36954 1
-6 -1 -4 14.6576 16.589 1
6 -1 4 12.6417 5.31836 6
6 1 -4 12.9268 10.0383 3
6 -1 4 15.7602 9.81137 3
-6 1 4 -3.5089 8.47658 1
6 1 4 18.1182 9.77847 6
-6 1 -4 39.4705 15.9117 1
7 -1 4 115.391 26.364 6
-7 -1 -4 152.701 19.7796 4
-7 -1 -4 147.262 16.9486 2
7 -1 -4 149.258 15.852 7
-7 1 -4 112.576 13.3907 4
7 1 4 119.659 16.8733 2
-7 1 -4 145.314 16.6204 2
-7 -1 4 140.944 35.6563 5
7 1 4 123.122 27.5355 6
8 -1 4 214.365 36.1946 6
-8 -1 -4 156.802 16.254 8
-8 -1 -4 154.985 16.749 4
8 -1 4 155.505 19.4911 2
-8 -1 -4 205.319 21.9725 2
8 1 -4 165.287 17.6235 7
-8 1 4 177.33 21.2164 2
-8 1 4 158.316 16.5977 5
8 -1 -4 177.09 18.0393 7
8 1 4 122.692 18.7812 2
-8 1 -4 147.666 16.2604 4
-8 -1 4 162.975 22.3406 2
-8 1 -4 146.963 14.7652 5
-8 1 -4 188.63 21.064 2
-8 -1 4 146.493 16.2166 5
8 1 4 157.346 32.5773 6
9 -1 4 200.886 39.4254 6
9 1 -4 192.011 18.2962 7
9 -1 4 157.966 20.6439 2
-9 1 4 172.463 20.4663 5
-9 -1 -4 159.474 29.1719 2
-9 1 4 179.141 23.4989 2
-9 -1 -4 167.965 17.3383 8
-9 -1 4 202.856 63.4406 2
9 1 4 152.895 20.3342 2
-9 1 -4 157.579 31.2175 2
9 1 4 204.015 39.7229 6
-9 -1 4 151.79 18.5618 5
9 -1 -4 175.593 18.9133 7
-10 -1 -4 69.4322 13.0209 2
10 -1 4 32.3281 8.62566 2
-10 1 4 40.9664 7.05838 5
-10 1 4 49.7394 12.1581 2
10 1 -4 49.7053 8.00482 7
-10 1 -4 76.6566 13.6572 2
-10 -1 4 40.626 7.1401 5
10 -1 -4 41.9337 8.13183 7
10 1 4 50.6627 10.4316 2
-10 -1 4 47.5417 11.9359 2
-11 -1 -4 139.841 24.2365 2
-11 1 4 127.796 15.2062 5
11 -1 4 102.022 19.8211 2
-11 1 -4 130.376 57.2512 2
-11 -1 4 151.675 44.2684 2
11 -1 -4 116.716 13.393 7
-11 -1 4 108.96 14.1243 5
11 1 4 128.325 20.5617 2
12 -1 4 67.5476 11.0158 2
-12 1 4 61.6283 8.16997 5
-12 1 4 36.648 10.5476 2
-12 -1 -4 52.0955 11.1075 2
-12 -1 4 59.6092 7.84236 5
-12 1 -4 40.325 9.55299 2
12 1 4 50.9831 10.4116 2
-12 -1 4 61.2889 13.3744 2
13 -1 4 53.9838 8.67799 2
-13 1 4 36.8487 12.7308 2
-13 1 4 57.8161 7.34373 5
13 1 4 61.0995 10.8359 2
-13 1 -4 45.578 9.77749 2
-13 -1 4 57.2197 7.91566 5
-14 1 4 53.9451 5.60492 5
-14 -1 4 58.3145 5.79663 5
14 1 4 39.4121 6.6048 2
14 -1 -4 34.8497 5.91567 4
0 2 -4 140.065 17.6163 1
0 2 -4 146.654 21.9684 3
0 -2 4 171.428 15.7629 6
0 -2 4 126.291 17.0298 1
0 2 -4 177.307 16.2088 6
0 -2 4 171.959 20.4864 3
-1 -2 -4 1343.43 109.623 1
1 2 -4 1465.46 113.461 1
1 2 -4 1394.48 118.647 3
1 -2 4 1348.55 111.963 6
1 -2 4 1383.25 116.254 3
-1 2 4 1358.03 113.732 3
1 -2 4 1275.97 113.487 1
-1 -2 4 1295.54 114.313 3
-1 -2 4 1348.95 112.191 1
1 2 4 1243.81 114.273 6
-1 2 -4 1509.98 113.316 1
2 -2 4 1209.66 106.048 6
-2 -2 -4 1180.97 103.516 1
-2 2 4 1242.61 102.903 3
2 2 -4 1257.38 108.748 3
2 -2 4 1213.07 108.904 3
2 -2 4 1116.57 107.336 1
2 2 -4 1404.99 106.658 1
-2 -2 4 1237.02 104.842 1
-2 2 -4 1348.23 105.972 1
2 2 4 1239.98 104.789 1
2 2 4 1319.96 108.807 6
-2 -2 4 1295.15 106.307 3
-3 2 4 2584.28 190.509 3
-3 -2 -4 2265.65 197.095 1
3 -2 4 2425.08 201.133 3
3 -2 4 2420.69 200.213 6
3 2 -4 2750.78 199.819 1
-3 2 4 2209.14 200.19 1
-3 2 4 2206.6 191.536 1
3 2 -4 2609.81 201.321 3
-3 2 -4 2301.17 201.699 1
-3 -2 4 2300.64 197.213 1
3 2 4 2480.72 201.741 6
-3 -2 4 2393.1 197.339 3
3 2 4 2261.66 198.31 1
-3 2 -4 2731.89 199.767 1
4 2 -4 245.92 44.5675 3
4 -2 4 194.623 27.7428 3
-4 2 4 190.836 22.8456 1
-4 2 4 258.707 24.305 1
4 -2 4 223.101 28.9535 6
-4 -2 -4 227.031 28.6394 1
4 2 -4 230.888 28.3874 1
-4 2 -4 215.875 30.9667 1
-4 -2 4 194.685 26.1303 1
4 2 4 256.764 29.7198 1
4 2 4 225.501 30.6835 6
-4 -2 4 202.255 24.8363 3
-4 2 -4 253.65 29.7477 1
-5 2 4 169.179 23.6223 1
5 -2 4 260.685 31.5027 3
5 -2 4 191.799 28.3037 6
-5 2 -4 232.952 31.2177 1
-5 2 -4 211.235 32.9482 1
-5 -2 4 199.686 25.3767 3
-5 -2 4 204.139 28.5819 1
5 2 4 247.141 32.9497 6
6 -2 4 254.055 35.9351 3
6 -2 4 216.896 32.7893 6
6 2 4 247.401 35.9633 6
-7 -2 -4 217.985 19.4761 8
7 -2 4 254.144 33.307 3
-7 -2 -4 180.269 18.9008 4
-7 -2 -4 230.072 23.0975 2
7 -2 4 192.146 31.35 6
7 -2 -4 189.474 19.8069 7
7 2 4 141.06 25.8059 2
-7 -2 4 193.733 18.49 5
7 2 4 185.321 32.3967 6
-7 2 -4 152.53 17.9245 4
8 -2 4 108.714 17.6555 2
-8 -2 -4 137.143 15.6457 8
-8 2 4 144.638 15.2635 5
-8 -2 -4 135.497 15.7431 4
8 -2 4 232.473 37.6232 3
-8 2 4 152.55 19.6215 2
-8 -2 -4 172.817 19.4643 2
8 -2 4 182.752 33.0269 6
8 2 -4 144.638 15.8963 7
-8 -2 4 141.758 15.1945 5
8 2 4 176.372 19.9134 2
8 2 4 170.744 34.443 6
8 -2 -4 155.139 17.324 7
-8 2 -4 137.44 18.8337 2
-8 -2 4 137.206 19.8588 2
-8 2 -4 160.212 14.1666 5
-8 2 -4 138.638 15.2568 4
-9 -2 -4 449.88 42.8083 8
-9 2 4 454.524 42.6428 5
9 -2 4 623.55 73.1401 6
-9 -2 -4 511.583 57.8677 2
9 2 -4 545.273 42.8557 7
9 -2 4 435.622 46.0567 2
9 2 4 439.553 46.0785 2
-9 2 -4 470.646 39.7839 5
-9 -2 4 476.675 48.8073 2
-9 2 -4 496.884 47.0969 2
-9 -2 4 496.446 42.3961 5
9 -2 -4 482.194 56.6931 7
10 -2 4 14.7581 5.82613 2
-10 2 4 25.0074 5.43623 5
-10 -2 -4 20.0781 7.17171 2
-10 -2 -4 17.8039 5.21837 8
-10 2 4 18.9672 8.05583 2
-10 2 -4 7.93192 5.90565 2
10 2 4 10.9362 5.4405 2
-10 -2 4 15.2464 6.75496 2
-10 -2 4 16.902 4.58584 5
10 -2 -4 8.10889 4.16021 7
-11 2 4 19.9165 5.42583 5
11 -2 4 19.2184 8.91795 2
-11 2 4 25.1078 6.83826 2
-11 -2 -4 8.12768 5.38367 2
-11 2 -4 16.3157 7.47521 2
-11 -2 4 21.9864 6.10952 5
11 2 4 14.9222 8.73136 2
-11 -2 4 14.0268 6.91216 2
11 -2 -4 22.2363 4.61905 7
-12 2 4 46.3027 6.9169 5
-12 2 4 30.1584 8.54814 2
12 -2 4 44.3612 8.51421 2
12 2 4 40.7409 8.79282 2
-12 2 -4 49.4431 9.80489 2
-12 -2 4 23.0725 8.34109 2
-12 -2 4 49.7534 6.6946 5
13 -2 4 11.4278 3.3529 2
-13 2 4 9.40887 4.86547 2
-13 2 4 3.87915 2.67569 5
13 2 4 5.03139 3.14312 2
-13 2 -4 -2.1641 3.62273 2
-13 -2 4 4.56525 2.08635 5
-14 2 4 119.556 16.6885 2
-14 2 4 120.511 10.9612 5
-14 -2 4 115.691 9.86659 5
14 -2 -4 102.376 10.7432 4
14 2 4 120.266 11.7723 2
0 -3 4 2153.52 168.373 3
0 -3 4 1979.3 165.773 1
0 3 -4 2199.52 166.953 1
0 -3 -4 1851.15 158.251 1
0 3 4 1789.02 158.644 1
0 3 -4 2185.46 164.769 6
1 -3 4 1584.54 129.587 1
-1 -3 -4 1399.77 122.594 1
1 -3 4 1549.82 129.781 3
-1 -3 4 1494.47 127.058 1
-1 3 -4 1692.12 128.467 1
-1 -3 4 1405.42 127.92 3
1 3 4 1761.19 131.905 6
1 3 4 1356.02 123.226 1
2 -3 4 1202.62 103.017 6
-2 3 4 1180.04 99.6761 3
2 -3 4 1165.9 105.312 3
2 -3 4 1225.86 106.59 1
-2 3 4 1410.43 109.598 3
2 3 4 1287.24 107.272 6
2 3 4 1048.69 100.969 1
-2 3 -4 1352.27 106.931 1
-2 -3 4 1168.55 103.258 1
-2 -3 4 1079.99 103.182 3
-3 3 4 722.579 74.7827 1
3 -3 4 918.215 81.8411 3
3 -3 4 806.558 79.1025 6
-3 3 4 810.213 72.665 1
-3 -3 -4 828.703 82.4212 1
-3 -3 4 925.61 80.6177 1
3 3 4 936.854 83.6988 6
-3 3 -4 1024.8 81.3276 1
3 3 4 1005.6 81.4793 1
-3 -3 4 943.683 80.4078 3
-4 3 4 223.698 26.2495 1
-4 -3 -4 283.484 32.0512 1
4 -3 4 338.195 55.8464 6
4 3 -4 202.729 30.3599 1
4 -3 4 262.265 32.276 3
-4 -3 4 303.557 33.8517 1
-4 3 -4 292.965 36.7801 1
-4 3 -4 265.712 32.5587 1
4 3 4 275.858 35.0245 6
-4 -3 4 276.308 31.1801 3
5 -3 4 19.2632 8.23877 6
5 3 -4 53.4832 16.2938 1
-5 3 4 38.8745 9.96661 1
5 -3 4 38.8285 12.4239 3
-5 -3 4 25.5688 12.1881 1
5 3 4 22.1835 8.9674 6
-5 -3 4 17.652 7.22551 3
-5 3 -4 12.4978 12.1793 1
-5 3 -4 38.2746 10.5947 1
-6 -3 -4 37.3728 6.02835 4
-6 -3 -4 55.3 8.19923 8
6 -3 4 33.4732 13.1687 3
6 -3 -4 52.1665 7.12147 7
6 3 4 31.7083 12.4522 6
-6 3 -4 52.5892 10.3812 2
-7 -3 -4 234.062 20.719 4
-7 -3 -4 207.713 20.5265 8
-7 -3 -4 203.747 23.2445 2
7 -3 4 255.281 34.7344 3
-7 3 -4 194.155 18.5438 5
7 3 4 187.623 23.0841 2
-7 -3 4 166.75 19.2943 5
7 -3 -4 207.844 21.7425 7
-7 3 -4 254.921 24.9645 2
-7 3 -4 203.877 22.4462 4
-7 -3 4 198.856 24.33 2
-8 -3 -4 6.61714 3.11013 4
8 3 -4 3.92703 3.88947 7
-8 -3 -4 9.2936 4.6423 2
8 -3 4 15.0722 8.82539 6
-8 3 4 12.9797 7.00759 2
8 -3 4 -2.1155 20.836 3
-8 -3 -4 14.9214 4.5363 8
-8 3 4 15.34 3.89373 5
-8 3 -4 1.17887 2.32637 4
8 -3 -4 3.65455 3.81656 7
8 3 4 5.79909 4.27949 2
-8 -3 4 1.53129 5.69499 2
-8 3 -4 1.62196 2.4201 5
8 3 4 -10.347 10.5848 6
-8 -3 4 3.5704 2.60515 5
-8 3 -4 4.05351 4.68274 2
-9 -3 -4 341.681 33.7639 2
-9 -3 -4 321.279 30.4678 8
-9 3 4 317.32 34.8701 2
-9 3 4 336.269 30.1654 5
9 -3 4 308.216 33.637 2
-9 -3 4 301.305 36.2983 2
-9 3 -4 337.428 28.1051 5
-9 3 -4 334.935 34.7932 2
9 -3 -4 339.166 32.0297 7
9 3 4 279.145 33.4186 2
-9 -3 4 364.34 30.6624 5
10 -3 4 114.986 16.4988 2
-10 3 4 98.2487 18.6391 2
-10 3 4 124.45 13.7924 5
-10 -3 -4 107.039 13.3302 8
10 -3 -4 111.16 14.4877 7
-10 -3 4 133.948 14.2752 5
-10 -3 4 133.981 18.8443 2
10 3 4 116.952 17.3996 2
-10 3 -4 138.795 18.2633 2
-11 3 4 27.5522 9.51476 2
-11 3 4 33.4097 6.1597 5
11 -3 4 27.9998 7.47328 2
-11 3 -4 42.8213 10.3583 2
11 3 4 31.2771 8.57811 2
-11 -3 4 21.8269 8.43057 2
11 -3 -4 40.6459 6.6757 7
-11 -3 4 32.5657 6.08043 5
-12 3 4 80.1887 13.7986 2
12 -3 4 71.904 11.53 2
-12 3 4 86.0442 9.68861 5
12 -3 -4 56.5538 8.3972 7
12 3 4 73.6385 11.5263 2
-12 -3 4 65.1358 8.6223 5
-12 3 -4 75.5005 12.3355 2
12 3 4 73.1803 8.07496 5
13 -3 4 18.73 4.68447 2
-13 3 4 33.3889 5.00848 5
-13 3 4 25.8151 7.40483 2
13 3 4 29.9573 6.18335 2
-13 -3 4 27.4523 4.15715 5
-13 3 -4 23.3751 5.92034 2
13 -3 -4 28.2409 4.47401 4
14 3 -4 6.34536 2.41316 4
-14 3 4 12.2646 2.18203 5
0 -4 4 1700.2 143.704 3
0 4 4 1519.59 135.834 1
0 -4 -4 1561.36 135.128 1
0 4 -4 2018.67 146.378 1
0 -4 4 1745.29 143.568 1
1 -4 4 22.8507 8.76193 1
1 -4 4 11.5461 5.03634 3
1 4 -4 20.8945 8.40837 1
-1 -4 4 15.3142 5.34777 1
1 4 4 18.5751 8.05131 1
-1 -4 4 12.138 5.88673 3
-1 4 -4 22.1083 8.78145 1
-2 4 4 902.959 77.0788 1
2 -4 4 820.932 83.7954 3
-2 4 4 853.359 76.5404 1
2 -4 4 1042.66 88.2323 1
2 4 -4 1090.38 88.2997 1
2 4 4 1002.66 82.9987 1
-2 -4 4 958.686 85.4626 3
-2 -4 4 866.713 83.6314 1
-2 4 -4 1050.5 86.3622 1
2 4 4 875.961 86.6406 6
3 4 -4 965.575 86.6658 1
-3 -4 -4 973.724 83.6295 1
-3 4 4 1000.74 79.5984 1
-3 4 4 831.419 76.9163 1
3 -4 4 884.092 88.5631 1
3 -4 4 881.115 83.4424 6
3 -4 4 905.01 84.1271 3
3 4 4 984.343 88.4078 6
-3 -4 4 832.544 83.1508 3
-3 4 -4 928.293 84.8652 1
-3 -4 4 976.025 86.2711 1
4 -4 4 401.259 43.6852 3
4 -4 4 371.947 43.2531 6
4 4 -4 405.436 61.4417 1
-4 4 4 317.642 37.4489 1
4 4 4 476.877 50.0473 6
-4 4 -4 460.258 60.8151 1
-4 4 -4 391.483 45.0454 1
-4 -4 4 414.981 44.8965 3
-4 -4 4 465.919 48.5662 1
5 -4 4 1.98338 2.94391 6
-5 4 4 12.8274 7.77685 1
5 -4 4 5.86303 5.73628 3
-5 4 -4 -18.493 15.3569 1
-5 -4 4 8.80415 7.17858 3
5 4 4 8.42601 7.98953 6
-5 4 -4 -8.0371 13.4773 1
-6 -4 -4 233.001 19.8468 4
6 -4 4 178.786 29.0929 6
-6 -4 -4 167.688 23.5722 8
6 -4 4 254.157 30.509 3
6 4 4 193.307 32.9771 6
-6 4 -4 192.177 17.8353 5
6 4 4 229.294 23.4015 2
-6 4 -4 218.274 27.1763 2
6 -4 -4 206.802 26.423 7
-6 -4 4 154.216 18.0733 5
-6 -4 4 167.816 24.0833 2
-7 4 4 331.827 32.551 2
-7 -4 -4 336.352 27.3066 4
7 4 -4 282.651 39.0859 2
7 -4 4 357.14 40.4356 3
-7 -4 -4 261.703 26.5721 8
-7 4 4 268.48 26.484 5
7 -4 4 306.378 42.7898 6
7 4 -4 309.849 26.9522 7
7 -4 -4 277.16 28.4629 7
-7 4 -4 265.254 24.7592 5
7 4 4 293.019 45.0802 6
7 4 4 279.465 29.5474 2
-7 4 -4 229.955 24.9383 4
-7 -4 4 225.966 25.4456 5
-7 -4 4 300.385 31.7084 2
-7 4 -4 315.95 30.8001 2
-8 -4 -4 240.934 24.3063 8
8 4 -4 276.686 25.9623 2
-8 4 4 250.621 28.0255 2
-8 4 4 258.549 24.0383 5
-8 4 -4 261.157 22.3042 5
8 4 4 250.838 43.118 6
8 -4 -4 252.77 25.6348 7
-8 -4 4 245.138 30.2548 2
-8 -4 4 222.971 25.4258 5
8 4 4 212.69 30.4264 2
-8 4 -4 229.718 28.9601 2
9 -4 4 23.5634 7.67106 2
-9 4 4 38.741 6.91895 5
-9 -4 -4 37.1368 6.9348 8
-9 4 4 36.1245 9.78384 2
-9 -4 4 43.0394 6.79856 5
9 4 4 68.4768 24.5294 6
9 4 4 46.9593 9.90019 2
-9 4 -4 41.4148 5.92024 5
-9 4 -4 39.0429 10.27 2
9 -4 -4 53.3235 10.4773 7
-10 4 4 8.11757 3.30745 5
10 -4 4 13.7003 5.60246 2
-10 4 4 5.68031 6.42827 2
-10 -4 -4 -1.1531 2.80248 8
-10 -4 4 3.3346 2.72093 5
-10 4 -4 0.87596 5.03457 2
10 -4 -4 7.41202 4.63046 7
10 4 4 1.05749 4.25494 2
-11 4 4 43.6129 6.83811 5
11 -4 4 32.7797 8.04253 2
-11 4 4 33.4006 10.4703 2
11 -4 -4 40.523 6.91751 7
11 4 4 28.8047 7.84388 2
-11 -4 4 44.8986 6.59079 5
-11 4 -4 23.6741 7.38541 2
-12 4 4 299.039 30.3365 2
12 -4 4 241.993 25.9264 2
-12 4 4 274.653 24.6897 5
-12 4 -4 259.75 28.0666 2
-12 -4 4 307.753 24.3128 5
12 -4 -4 243.418 24.2873 4
12 4 4 249.33 27.008 2
12 4 4 262.477 22.0583 5
12 -4 -4 261.466 24.3 7
13 -4 4 170.245 15.1253 2
-13 4 4 176.627 19.109 2
-13 4 4 158.936 14.9978 5
-13 -4 4 150.467 13.6467 5
13 4 4 152.137 16.5062 2
-13 4 -4 137.95 16.8489 2
-14 4 4 30.1378 3.70665 5
14 4 4 43.8151 7.49261 2
0 -5 4 323.355 35.9593 1
0 -5 4 280.91 34.2564 3
0 5 -4 311.034 36.427 1
0 5 4 302.973 38.3244 1
0 -5 -4 286.278 28.0861 1
-1 5 4 215.904 32.4655 3
1 -5 4 198.476 26.9448 3
1 5 -4 212.783 29.6502 1
-1 -5 -4 257.679 24.0056 1
1 -5 4 194.897 28.6112 1
-1 -5 4 236.264 28.1469 1
-1 5 -4 198.673 28.305 1
1 -5 -4 221.19 22.0837 1
-1 -5 4 204.039 27.2268 3
2 -5 4 445.522 44.8713 3
2 -5 4 337.023 46.6219 1
2 5 -4 421.011 47.95 1
2 5 -4 476.467 37.0584 6
2 5 -4 432.889 49.9261 6
-2 5 4 475.544 39.2594 3
-2 5 4 333.406 37.6417 1
-2 5 -4 445.567 47.1178 1
2 5 4 377.712 46.4492 6
-2 -5 4 404.074 45.192 3
-2 -5 4 397.31 45.7618 1
3 -5 4 672.555 62.4674 3
-3 5 4 549.791 56.3491 1
3 -5 4 537.054 66.0664 1
3 5 -4 649.906 66.3439 1
-3 -5 4 631.213 65.4878 1
-3 -5 4 693.723 69.5949 3
3 5 4 675.784 67.5651 6
-3 5 -4 650.449 64.7998 1
-4 5 4 625.147 61.6805 1
4 -5 4 798.558 68.1385 3
4 5 4 605.916 70.1349 6
-4 5 -4 644.821 70.2816 1
-4 -5 4 678.986 68.8491 3
5 -5 4 372.336 32.5193 5
5 -5 4 380.302 43.1903 3
-5 -5 -4 366.772 34.1707 8
-5 5 -4 452.53 38.8195 2
-5 -5 4 354.871 33.0983 5
-5 5 -4 383.443 32.5836 5
-5 -5 4 366.395 47.2949 3
5 5 4 382.964 49.6731 6
6 5 -4 465.998 41.3701 2
6 5 -4 447.258 37.9564 7
6 -5 4 430.004 48.6332 3
-6 -5 -4 487.841 38.2587 4
-6 -5 -4 383.872 38.1379 8
-6 5 -4 464.601 42.9482 2
6 5 4 493.616 59.5783 6
-6 5 -4 435.071 36.747 5
-6 -5 4 388.02 37.2461 5
6 -5 -4 405.138 40.0123 7
6 5 4 377.516 40.928 2
7 -5 4 456.106 61.3323 3
-7 -5 -4 360.41 33.9189 8
7 5 -4 386.116 35.0076 2
-7 5 4 351.141 37.3011 2
-7 5 4 330.35 32.669 5
7 5 -4 400.32 32.7413 7
7 5 4 334.908 36.3562 2
-7 -5 4 345.996 32.499 5
7 -5 -4 360.164 35.2958 7
-7 5 -4 345.099 36.9169 2
7 5 4 409.733 56.2329 6
-7 5 -4 369.281 31.6991 5
-8 5 4 741.179 65.463 5
-8 -5 -4 760.938 65.5021 8
8 5 -4 769.079 71.2798 2
-8 5 4 709.554 93.3439 2
8 5 4 775.354 69.2541 2
-8 -5 4 740.086 63.9905 5
8 -5 -4 833.029 67.9019 7
-8 5 -4 827.122 62.7983 5
-8 5 -4 717.84 69.1224 2
8 5 4 719.207 97.0636 6
-9 5 4 79.4445 16.0204 2
9 5 -4 93.8778 13.3811 2
9 -5 4 80.82 13.2903 2
-9 5 4 97.2104 11.5223 5
-9 -5 -4 82.2904 11.6785 8
-9 5 -4 87.8987 9.6299 5
9 -5 -4 86.3249 12.1198 7
-9 5 -4 95.0347 16.0194 2
-9 -5 4 87.8617 10.9959 5
9 5 4 91.2276 14.9577 2
-10 5 4 20.1795 8.11274 5
-10 5 4 23.1696 7.65745 2
10 -5 -4 24.0958 7.45813 7
-10 5 -4 -5.3467 18.9461 2
-10 -5 4 18.7977 6.59335 5
10 5 4 22.3051 9.80861 2
-11 5 4 149.66 18.541 2
11 -5 4 165.623 17.9913 2
-11 5 4 148.657 15.2682 5
-11 5 -4 121.404 18.4262 2
11 5 4 143.929 17.7841 2
11 -5 -4 130.056 15.5833 7
-11 -5 4 133.058 14.3059 5
-12 5 4 5.82367 3.65904 2
12 -5 4 1.76856 3.38449 2
-12 5 4 0.85459 1.85571 5
12 5 4 0.34105 2.92028 2
12 -5 -4 5.72102 2.36229 7
-12 -5 4 0.88405 1.50979 5
-12 5 -4 1.88325 7.02373 2
-13 5 4 13.6918 5.15784 2
-13 5 4 22.2088 3.70895 5
-13 5 -4 15.3227 4.86702 2
13 5 4 26.1325 4.89414 2
0 -6 4 271.998 33.9918 3
0 -6 4 234.142 33.8312 1
0 6 -4 311.11 38.6933 1
1 -6 4 251.544 30.746 3
1 -6 4 199.773 32.9431 1
1 6 -4 285.668 36.5195 1
-1 -6 4 239.965 32.1621 3
-1 -6 4 209.22 31.8456 1
-1 6 -4 254.967 34.5621 1
2 6 -4 304.024 39.9197 1
2 6 -4 251.544 26.6057 6
2 -6 4 232.679 37.4967 1
-2 6 4 305.815 28.3991 3
2 -6 4 236.294 31.8609 3
-2 -6 4 256.384 34.3708 3
2 6 4 210.193 33.8727 6
-2 -6 4 294.239 36.5531 1
-2 6 -4 249.047 37.47 1
-3 6 4 553.791 67.7801 1
3 6 -4 767.559 59.3846 6
3 -6 4 702.787 57.5703 5
3 -6 4 730.494 68.3526 3
3 -6 4 717.159 80.2802 1
3 6 4 701.89 74.6262 6
-3 6 -4 683.263 77.3521 1
-3 -6 4 698.808 73.7285 5
-3 -6 4 630.918 69.3926 3
4 -6 4 481.398 48.9975 3
4 6 -4 428.148 39.8835 2
-4 -6 -4 485.672 39.0383 8
4 -6 4 435.158 36.9037 5
4 6 4 402.399 53.3719 6
-4 -6 4 426.463 52.2422 3
-4 6 -4 493.965 43.604 2
-4 6 -4 415.392 36.9569 5
-4 -6 4 375.482 37.1293 5
5 -6 4 80.6875 8.99661 5
-5 -6 -4 77.426 10.2078 8
5 -6 4 76.7183 18.8244 3
5 6 -4 81.5516 14.8105 2
-5 -6 -4 89.367 9.86974 4
5 6 -4 87.2581 9.87056 7
-5 6 -4 78.1098 9.33731 5
-5 -6 4 58.5115 19.984 3
-5 -6 4 78.1662 9.20607 5
5 6 4 121.35 41.2993 6
-5 6 -4 73.1915 13.6882 2
6 6 -4 68.1242 10.5955 2
-6 6 4 79.9824 11.7578 5
6 6 -4 60.0718 7.22601 7
6 -6 4 75.2677 17.1209 3
-6 -6 -4 57.5443 8.67357 8
-6 6 -4 55.9429 7.48738 5
-6 -6 4 56.1585 8.09446 5
-6 6 -4 48.2146 11.4744 2
6 6 4 57.4556 11.0488 2
6 6 4 27.8726 14.2201 6
7 6 -4 89.254 12.8648 2
-7 6 4 58.8866 9.94188 5
-7 -6 -4 73.9192 10.3837 8
7 6 4 90.4712 29.0465 2
7 6 4 127.761 31.5556 6
-7 6 -4 81.2654 9.37428 5
-7 6 -4 103.11 16.0228 2
-7 -6 4 63.537 9.25804 5
7 -6 -4 69.3123 11.2375 7
-8 6 4 95.1733 11.0643 5
-8 -6 -4 78.2609 10.9193 8
8 6 -4 65.6906 12.3566 2
-8 6 4 78.1377 13.4441 2
-8 -6 4 64.0706 9.33345 5
-8 6 -4 77.9986 8.90145 5
-8 6 -4 66.3002 14.405 2
8 6 4 60.0198 12.9233 2
8 -6 -4 102.802 13.3854 7
8 6 4 122.112 42.0778 6
-9 6 4 40.2469 9.49675 2
9 -6 4 17.3517 6.51453 2
9 6 -4 30.1513 7.18763 2
-9 -6 -4 18.7849 5.57034 8
-9 6 -4 22.3823 7.89356 2
9 -6 -4 19.0893 5.86093 7
-9 -6 4 21.062 5.03288 5
-9 6 -4 22.0264 4.55215 5
9 6 4 28.5546 8.63476 2
-10 6 4 49.6604 7.53004 5
-10 6 4 45.5893 11.2256 2
10 -6 4 59.3437 10.4073 2
10 6 4 47.9599 9.95178 2
10 -6 -4 45.049 8.67046 7
-10 6 -4 46.8014 11.1472 2
-10 -6 4 54.1078 7.40832 5
11 -6 4 24.3844 6.23776 2
-11 6 4 42.5199 6.07536 5
-11 6 4 38.4271 8.90208 2
11 6 4 29.3524 7.60054 2
-11 6 -4 50.0444 9.86572 2
11 6 4 41.1933 5.3453 5
-11 -6 4 47.1564 5.66438 5
11 -6 -4 26.2664 5.83426 7
-12 6 4 22.0068 6.90488 2
-12 6 4 28.7011 4.54466 5
-12 6 -4 27.2799 6.62724 2
12 -6 -4 22.9183 4.47033 7
12 6 4 19.0408 5.26841 2
-13 6 4 35.2786 6.85542 2
-13 6 4 30.7239 4.25606 5
-13 6 -4 30.994 6.19173 2
13 6 4 41.6024 6.94115 2
0 7 -4 738.294 66.0087 2
0 -7 4 627.17 72.7635 3
0 7 -4 816.124 62.1171 7
0 -7 4 776.374 61.1612 5
1 7 -4 225.806 22.7059 2
1 -7 4 176.846 28.098 3
1 7 -4 203.498 19.7922 7
1 -7 4 204.955 19.0961 5
-1 -7 4 205.833 30.5098 3
-1 -7 4 220 19.4285 5
-1 7 -4 224.533 23.8237 2
-1 7 -4 209.08 19.9391 7
2 7 -4 380.211 39.3162 6
-2 -7 -4 395.298 34.2994 8
2 -7 4 398.498 45.6595 3
2 -7 4 406.798 33.089 5
2 7 -4 389.756 33.6023 7
2 7 -4 385.724 36.8616 2
2 7 4 341.843 49.1985 6
-2 -7 4 342.059 46.6505 3
-2 7 -4 440.915 39.2466 2
-2 7 -4 350.666 33.0785 5
-2 -7 4 393.456 33.3347 5
3 7 -4 500.969 42.5758 7
3 -7 4 524.302 42.027 5
3 -7 4 531.895 54.6919 3
-3 -7 -4 560.396 48.5993 8
3 7 4 438.387 58.1537 6
-3 -7 4 435.97 41.905 5
-3 -7 4 468.739 57.2816 3
-3 7 -4 508.916 48.5585 2
-3 7 -4 525.372 42.8619 5
4 7 -4 593.844 48.0245 2
4 7 -4 424.557 44.4937 7
4 -7 4 507.456 55.9436 3
4 -7 4 586.159 44.2192 5
-4 -7 -4 595.434 46.1007 8
4 7 4 473.291 62.1707 2
4 7 4 539.512 64.3708 6
-4 7 -4 469.434 49.5436 2
-4 7 -4 537.724 44.3146 5
-4 -7 4 515.288 62.6828 3
-4 -7 4 492.599 44.026 5
5 7 -4 33.8574 6.04049 7
-5 7 4 68.4025 10.8679 5
-5 -7 -4 29.5556 7.19409 8
5 -7 4 49.6356 15.3189 3
5 7 -4 26.1717 7.78386 2
-5 7 -4 37.7277 10.6952 2
-5 7 -4 44.9902 6.56156 5
5 7 4 43.3073 9.13889 2
-5 -7 4 41.9838 6.01416 5
5 7 4 54.9383 18.5003 6
-6 7 4 89.7684 16.9654 2
6 7 -4 101.829 11.0319 7
-6 7 4 90.1977 12.2007 5
-6 -7 -4 100.612 12.9397 8
6 7 -4 98.6401 14.5324 2
-6 -7 4 94.1019 11.2895 5
6 7 4 91.2896 25.9529 6
-6 7 -4 113.6 11.6473 5
6 7 4 117.254 17.1568 2
-6 7 -4 101.907 21.3937 2
-7 -7 -4 629.147 50.8423 8
-7 7 4 607.687 53.1502 2
7 7 -4 596.513 50.8964 2
-7 7 4 561.632 49.1662 5
-7 7 -4 561.174 47.1198 5
7 -7 -4 557.36 51.8536 7
7 7 4 542.403 52.968 2
-7 -7 4 499.527 47.3948 5
-7 7 -4 506.394 53.4148 2
-8 7 4 83.5413 16.3159 2
-8 7 4 97.7723 12.301 5
-8 -7 -4 85.4851 12.2331 8
8 7 -4 114.519 14.7754 2
-8 -7 4 101.97 11.201 5
-8 7 -4 96.5041 10.473 5
8 -7 -4 83.5175 13.1481 7
8 7 4 100.041 15.5278 2
-8 7 -4 112.088 17.2179 2
-9 7 4 121.039 17.7368 2
9 7 -4 85.4796 14.5139 2
9 -7 4 135.533 16.4664 2
-9 7 4 105.116 12.7603 5
-9 7 -4 111.518 10.9315 5
9 7 4 109.678 17.2421 2
9 -7 -4 125.966 14.7137 7
-9 7 -4 116.5 18.2614 2
-9 -7 4 102.891 11.6405 5
-10 7 4 115.516 15.5615 2
10 -7 4 128.109 15.1714 2
-10 7 4 110.748 12.6928 5
-10 -7 4 132.683 12.0225 5
10 7 4 106.805 11.9586 5
-10 7 -4 125.934 16.4649 2
10 -7 -4 107.82 14.0214 7
10 7 4 100.059 15.6498 2
-11 7 4 11.4115 2.96453 5
-11 7 4 12.9419 5.34612 2
11 -7 4 9.8203 4.32565 2
-11 7 -4 5.32236 4.12539 2
11 -7 -4 14.0979 4.44007 7
11 7 4 8.71691 2.27827 5
11 7 4 12.0711 4.19828 2
-11 -7 4 13.2535 2.54364 5
-12 7 4 139.986 12.2811 5
-12 7 4 106.222 14.7062 2
12 7 -4 116.384 12.826 4
12 -7 -4 124.203 11.8295 7
-12 7 -4 112.369 14.0563 2
12 7 4 121.03 13.982 2
-13 7 4 52.8599 10.8741 2
13 7 4 49.5406 5.86903 2
0 8 -4 108.59 13.2729 2
0 -8 4 92.6396 10.3264 5
0 8 -4 89.2998 10.6285 5
-1 -8 -4 999.552 74.2058 8
1 -8 4 964.875 95.6446 3
1 8 -4 859.322 73.1473 5
1 8 -4 928.953 78.2214 2
1 -8 4 847.444 72.6471 5
1 8 -4 784.726 73.281 7
-1 8 -4 1001.01 79.7022 2
-1 -8 4 804.886 72.5992 5
-1 8 -4 918.361 73.3981 5
-1 -8 4 941.456 91.0594 3
1 8 4 847.275 84.7485 2
2 -8 4 28.7401 20.4586 3
-2 -8 -4 18.1384 4.88806 8
2 8 -4 18.6257 6.16877 2
2 8 -4 14.174 3.61484 7
2 8 -4 2.86751 19.9224 6
2 8 -4 16.7192 3.7016 5
2 -8 4 26.8414 4.11264 5
-2 8 -4 24.8389 4.23689 5
2 8 4 18.7405 11.2354 6
-2 -8 4 0.34488 12.0377 3
-2 8 -4 9.94063 5.11549 2
-2 -8 4 15.7965 3.42946 5
-3 8 4 266.346 23.5126 5
3 8 -4 245.401 25.9987 2
3 -8 4 244.331 35.3732 3
3 -8 4 249.106 21.7864 5
-3 8 4 231.814 34.2281 2
3 8 -4 228.182 21.2145 5
3 8 -4 224.904 22.0923 7
3 8 4 253.99 26.3025 2
3 8 4 215.804 40.3809 6
-3 8 -4 213.2 27.5635 2
-3 8 -4 242.092 22.3558 5
-3 -8 4 233.991 21.8014 5
-4 -8 -4 90.0681 11.6198 8
-4 8 4 109.073 12.4376 5
4 -8 4 141.696 25.6132 3
4 8 -4 103.177 15.046 2
-4 8 4 140.01 18.2848 2
4 -8 4 97.8126 10.6582 5
4 8 -4 85.3447 10.7081 7
-4 8 -4 105.019 17.6618 2
4 8 4 82.5425 25.3316 6
4 8 4 113.664 15.3778 2
-4 -8 4 88.1211 10.5532 5
-4 8 -4 95.7506 11.2354 5
-5 8 4 28.9515 10.6843 2
-5 -8 -4 61.7677 8.60163 8
5 8 -4 53.1871 7.15348 7
-5 8 4 40.4821 8.23186 5
5 8 -4 59.5135 18.0169 2
-5 -8 4 57.3346 7.39809 5
-5 8 -4 74.9061 9.59134 5
-5 8 -4 47.3653 11.8505 2
5 8 4 68.9575 24.9786 6
-6 8 4 202.264 21.0736 2
-6 -8 -4 157.199 18.0782 8
6 8 -4 161.957 22.1231 4
6 8 -4 148.617 19.3764 2
6 8 -4 171.885 15.8788 7
-6 8 4 159.245 17.7062 5
-6 -8 4 140.227 15.5105 5
6 8 4 162.054 19.9913 2
-6 8 -4 127.767 21.3042 2
-6 8 -4 167.389 16.2412 5
6 8 4 217.012 43.6414 6
7 8 -4 743.002 60.0543 4
7 8 -4 733.897 61.1606 2
-7 8 4 725.778 59.4742 5
-7 -8 -4 673.079 60.3244 8
-7 8 4 608.801 62.3334 2
7 -8 -4 735.427 62.6063 7
7 8 4 683.89 63.2197 2
-7 -8 4 650.322 56.9855 5
-7 8 -4 685.884 56.8997 5
-7 8 -4 661.879 64.1133 2
-8 8 4 136.647 20.5487 2
-8 8 4 174.266 21.5074 5
-8 -8 -4 179.201 19.4153 8
8 8 -4 178.423 21.5499 2
-8 -8 4 192.309 19.3215 5
8 -8 -4 132.128 18.5893 7
-8 8 -4 168.113 15.3341 5
-8 8 -4 176.69 24.9801 2
8 8 4 135.819 24.4094 2
9 -8 4 83.1519 13.0636 2
9 8 -4 82.2225 10.8488 4
-9 8 4 75.6147 13.8545 2
-9 8 4 88.2661 10.7377 5
9 8 -4 74.3831 13.2666 2
-9 8 -4 83.4343 13.8465 2
9 8 4 90.4535 14.182 2
9 8 4 74.1897 9.78866 5
-9 -8 4 96.847 9.16763 5
9 -8 -4 90.2701 12.3812 7
10 -8 4 16.4171 5.72106 2
-10 8 4 12.5164 3.54151 5
10 8 -4 9.53087 3.43299 4
-10 8 4 12.5799 8.11785 2
10 8 4 10.7733 2.76341 5
10 -8 -4 11.9169 4.07166 7
-10 -8 4 19.5087 3.49766 5
-10 8 -4 5.87781 4.13622 2
10 8 4 9.36332 4.44666 2
-11 8 4 36.8502 5.04435 5
11 8 -4 33.9388 4.74758 4
-11 8 -4 30.9848 7.25008 2
11 8 4 26.0208 6.78486 2
11 8 4 32.477 4.15856 5
-12 8 4 19.9758 3.09376 5
12 -8 -4 15.5732 2.74059 7
12 8 4 11.8035 3.80771 2
0 9 4 159.961 20.8287 2
0 9 4 188.476 18.4669 5
0 9 -4 176.716 17.5992 5
0 9 -4 153.597 21.7028 2
0 -9 4 207.823 17.6175 5
1 9 -4 440.47 48.7845 2
-1 9 4 475.806 47.6776 2
-1 -9 -4 618.554 45.8663 8
-1 9 4 485.943 45.2221 5
1 -9 4 618.406 44.5131 5
1 9 -4 499.214 44.1677 5
-1 -9 4 570.019 44.3119 5
1 9 4 559.82 45.9093 5
-1 9 -4 557.894 44.8883 5
-1 9 -4 453.831 49.8061 2
1 9 4 460.379 48.3437 2
2 9 -4 302.497 28.467 5
-2 -9 -4 344.086 30.3108 8
-2 9 4 311.357 33.618 2
-2 9 4 317.572 30.0385 5
2 9 -4 311.188 33.5883 2
2 -9 4 368.819 28.7822 5
2 9 4 315.086 30.0432 5
-2 9 -4 330.133 29.3819 5
2 9 4 372.099 52.1821 6
-2 -9 4 299.838 28.4319 5
2 9 4 356.744 34.7996 2
-3 9 4 422.342 42.8337 2
3 9 -4 415.116 44.36 2
3 9 -4 415.98 36.5904 5
-3 9 4 433.09 38.8295 5
3 -9 4 468.005 36.9925 5
-3 9 -4 435.826 48.3824 5
3 9 4 479.981 62.2168 6
-3 -9 4 454.787 37.3941 5
3 9 4 391.88 42.3121 2
-3 9 -4 459.128 45.4352 2
-4 9 4 710.472 66.5953 5
4 9 -4 853.673 70.9308 2
-4 -9 -4 944.716 68.617 8
-4 9 -4 826.932 65.7899 5
-4 -9 4 727.432 64.8804 5
-4 9 -4 747.877 72.7754 2
4 9 4 763.004 71.0894 2
-5 9 4 35.7873 7.96693 5
-5 9 4 37.3415 10.1732 2
5 9 -4 62.8803 11.4592 2
-5 -9 -4 56.1313 8.67598 8
-5 9 -4 65.8626 7.82186 5
5 9 4 59.4251 12.2072 2
-5 -9 4 55.6834 7.09662 5
-5 9 -4 62.128 13.3193 2
-6 -9 -4 126.878 14.4847 8
6 9 -4 119.667 15.7891 2
-6 9 4 79.7339 16.4032 2
-6 9 4 102.442 13.5372 5
-6 9 -4 117.963 12.1471 5
-6 9 -4 86.9741 17.0851 2
6 9 4 111.881 16.988 2
-6 -9 4 125.45 11.7577 5
-7 9 4 7.82027 4.30869 5
7 9 -4 10.1608 7.69266 2
-7 9 4 0.51241 5.45553 2
-7 -9 -4 19.9245 7.24296 8
7 9 4 16.1012 13.0576 2
7 -9 -4 9.1381 4.86639 7
7 9 4 11.5162 4.52045 5
-7 9 -4 15.4489 3.63426 5
-7 -9 4 14.2048 4.44924 5
-7 9 -4 4.30327 7.36303 2
-8 9 4 112.828 12.8658 5
-8 9 4 106.975 15.8023 2
8 9 -4 133.703 15.5839 2
8 -9 -4 104.554 14.3409 7
-8 9 -4 103.514 16.1485 2
8 9 4 110.476 16.4665 2
8 9 4 109.197 12.6571 5
-8 -9 4 122.03 11.2444 5
-8 9 -4 111.841 10.7983 5
9 9 -4 52.2736 11.0829 2
-9 9 4 37.1211 5.91524 5
9 -9 4 30.1778 8.94897 2
9 9 4 26.994 4.83837 5
-9 9 -4 28.9881 8.10686 2
9 -9 -4 25.8766 6.32745 7
9 9 4 22.4787 6.08212 2
-9 -9 4 34.4783 4.25924 5
-10 9 4 189.648 16.2953 5
10 -9 4 145.637 15.708 7
-10 9 4 182.171 18.6009 2
10 9 4 173.88 23.005 2
10 9 4 161.579 14.9919 5
-10 9 -4 166.621 18.8773 2
10 -9 -4 137.505 16.403 7
-11 9 4 74.6753 7.5358 5
-11 9 4 61.4756 9.74815 2
11 9 4 83.8605 10.0549 2
11 -9 -4 55.6591 7.72136 7
0 10 4 39.6118 6.59227 5
0 10 4 43.4975 9.26767 2
0 -10 4 30.7564 5.18727 5
0 10 -4 29.7271 5.85003 5
1 -10 4 338.206 29.0606 5
1 10 -4 318.366 35.5162 2
-1 -10 -4 376.159 31.274 8
-1 10 4 414.882 35.7458 2
-1 10 4 333.809 31.2607 5
1 10 -4 317.953 29.537 5
1 10 4 293.114 33.8774 2
-1 10 -4 331.591 30.0634 5
1 10 4 330.963 31.2377 5
-1 10 -4 318.995 36.0106 2
-1 -10 4 326.054 29.2563 5
1 10 4 457.603 61.9298 6
-2 10 4 517.224 52.824 2
2 -10 4 562.75 46.8619 5
-2 10 4 577.099 49.8072 5
2 10 -4 566.123 54.6488 2
2 10 -4 510.819 47.1981 5
-2 -10 -4 611.097 49.9602 8
-2 -10 4 639.886 47.8794 5
2 10 4 575.13 49.8293 5
-2 10 -4 525.971 55.1095 2
2 10 4 582.986 53.2528 2
2 10 4 676.22 80.2027 6
-2 10 -4 568.664 48.3749 5
3 10 -4 532.963 50.5999 2
-3 -10 -4 585.305 47.3472 8
-3 10 4 529.554 46.6886 5
-3 10 4 532.993 50.3632 2
-3 -10 4 573.978 44.3037 5
3 10 4 517.391 50.1361 2
-3 10 -4 507.678 44.9294 5
-3 10 -4 485.032 51.776 2
3 10 4 495.622 46.2705 5
-4 -10 -4 204.134 20.4709 8
-4 10 4 189.679 24.7558 2
-4 10 4 189.553 20.0259 5
4 10 -4 202.481 23.2055 2
-4 10 -4 173.938 24.6906 2
4 10 4 186.576 24.0065 2
-4 10 -4 176.217 18.0269 5
4 10 4 188.358 19.6727 5
-4 -10 4 199.158 17.7088 5
-5 10 4 54.1818 8.96984 5
-5 10 4 36.0411 9.62284 2
5 10 -4 53.1754 11.8857 2
-5 -10 -4 57.5845 9.27347 8
-5 10 -4 41.3095 11.7753 2
-5 10 -4 72.1661 7.92588 5
-5 -10 4 57.0771 6.74672 5
5 10 4 61.0073 8.59089 5
5 10 4 59.4557 12.0701 2
-6 10 4 50.3151 8.26522 5
6 10 -4 49.5918 10.8425 2
6 10 4 51.3544 8.17343 5
6 -10 -4 74.7867 10.9123 7
-6 -10 4 51.3792 6.37937 5
-6 10 -4 38.3778 10.9088 2
-6 10 -4 63.0339 7.17581 5
6 10 4 69.51 11.1427 2
-7 10 4 5.23001 3.00326 5
7 10 -4 9.68807 5.09336 2
-7 10 4 4.95321 4.28493 2
-7 -10 4 1.01277 2.00216 5
7 10 4 5.90119 4.52523 2
7 10 4 5.30292 2.79144 5
-7 10 -4 2.74408 2.58454 5
-7 10 -4 -0.727 4.13151 2
8 -10 4 36.9047 9.32376 2
8 10 -4 45.7297 12.4605 2
-8 10 4 32.0843 11.519 2
-8 10 4 40.0801 6.30505 5
8 10 4 42.7493 9.13335 2
8 -10 -4 31.8912 7.09363 7
-8 10 -4 30.4346 7.73539 2
8 10 4 33.0111 5.58793 5
-9 10 4 3.17281 3.44183 2
-9 10 4 2.87853 1.73636 5
9 10 4 1.373 3.14314 2
9 10 4 1.37566 1.50432 5
-9 10 -4 -0.0089 3.75685 2
9 -10 -4 5.71155 3.30042 7
-10 10 4 10.2416 2.33612 5
10 -10 4 12.8282 2.85199 7
-10 10 4 11.7461 3.23661 2
10 10 4 7.87911 2.01086 5
10 10 4 7.45686 3.23226 2
-10 10 -4 5.20433 2.54795 2
10 -10 -4 7.16529 2.0925 7
-11 10 4 4.63726 1.4224 5
11 -10 -4 2.66297 1.49672 7
11 10 4 4.72179 2.03784 2
-11 10 -4 6.34507 2.92347 2
0 11 4 107.479 12.628 5
0 11 -4 101.46 10.5261 5
0 11 4 79.777 14.6216 2
0 11 -4 80.738 15.38 2
-1 11 4 50.8573 11.4423 2
1 11 -4 51.9049 12.9182 2
-1 11 4 66.4585 9.75259 5
1 11 -4 49.013 7.66465 5
-1 11 -4 66.6606 8.22127 5
-1 11 -4 64.6139 14.3329 2
1 11 4 77.472 9.80937 5
1 11 4 77.9803 13.5192 2
-1 -11 4 70.1489 9.36369 5
2 11 -4 20.0944 6.89832 2
-2 11 4 22.3649 5.84808 5
-2 11 4 15.6271 7.23753 2
2 11 4 30.7326 8.26533 2
-2 -11 4 26.4196 4.33857 5
-2 11 -4 29.0391 9.26859 2
2 11 4 37.753 5.87878 5
-2 11 -4 22.6511 4.85764 5
-3 11 4 128.807 34.192 2
-3 11 4 157.251 17.0168 5
3 11 -4 150.421 19.7686 2
-3 11 -4 144.698 17.1648 5
3 11 4 141.914 19.7528 2
-3 -11 4 169.172 17.2968 5
3 11 4 161.061 17.0028 5
-3 11 -4 140.239 20.8924 2
4 11 -4 26.9111 8.49961 2
-4 11 4 12.317 6.64939 2
-4 11 4 23.0796 5.62744 5
-4 11 -4 25.7982 4.56992 5
-4 -11 4 15.4417 3.94263 5
-4 11 -4 26.8835 11.3085 2
4 11 4 24.901 7.61063 2
4 11 4 31.8673 5.67111 5
-5 11 4 3.71887 3.151 5
-5 11 4 1.69317 5.45016 2
5 11 -4 4.8607 4.40088 2
-5 11 -4 6.57888 2.64422 5
5 11 4 4.16671 4.29896 2
5 -11 -4 6.03981 3.66408 7
-5 11 -4 -0.8486 3.62037 2
5 11 4 5.97123 3.03385 5
-6 11 4 23.6167 5.67972 5
-6 11 4 22.894 6.87794 2
6 11 -4 17.861 6.65414 2
-6 11 -4 29.445 6.74266 5
6 -11 -4 23.7555 6.26774 7
6 11 4 25.1948 6.923 2
6 11 4 32.3727 5.70772 5
-6 11 -4 26.6592 8.14515 2
7 -11 4 17.29 5.43752 2
7 11 -4 18.9898 7.45998 2
-7 11 4 28.8765 5.11777 5
-7 11 4 20.7878 6.581 2
7 -11 -4 22.3264 5.5884 7
7 11 4 16.6049 4.01802 5
-7 11 -4 9.41857 4.72474 2
7 11 4 22.3488 6.52286 2
-8 11 4 49.194 6.29563 5
8 11 -4 49.1735 9.15186 2
-8 11 4 60.2559 9.22348 2
8 -11 -4 42.3788 9.21615 7
8 11 4 36.4604 8.13448 2
8 11 4 38.5473 5.55097 5
-8 11 -4 25.847 7.00235 2
-9 11 4 10.5985 2.77248 5
-9 11 4 11.3434 3.59148 2
-9 11 -4 8.04524 2.95735 2
9 -11 -4 13.3708 3.39263 7
9 11 4 14.7267 2.49898 5
9 11 4 8.9908 3.39961 2
-10 11 4 12.8902 2.21792 5
10 11 4 6.24635 2.85034 2
10 -11 -4 8.00673 2.14436 7
-10 11 -4 7.66237 2.63635 2
0 -12 -4 72.4236 10.2623 7
0 12 4 56.6533 12.9114 2
0 12 4 80.5798 10.2644 5
0 12 -4 46.1738 11.4751 2
1 12 -4 72.5271 13.2935 2
-1 12 4 85.4827 10.6897 5
-1 12 4 77.9596 12.9343 2
-1 12 -4 69.903 14.6333 2
1 12 4 73.7128 13.7412 2
1 -12 -4 83.4684 10.489 7
1 12 4 79.9327 10.3248 5
-1 12 -4 57.2023 7.83921 5
-2 12 4 182.203 18.0504 5
-2 12 4 157.865 21.977 2
2 12 -4 168.338 21.5113 2
2 12 4 154.797 21.0504 2
2 -12 -4 167.193 18.3212 7
-2 12 -4 155.047 21.7954 2
2 12 4 168.609 17.704 5
-2 12 -4 173.198 15.1567 5
-3 12 4 44.6383 7.33831 5
-3 12 4 56.0842 11.9457 2
3 12 4 29.0926 8.59655 2
3 12 4 43.1721 7.10428 5
3 -12 -4 52.9311 8.32978 7
-3 12 -4 42.6774 5.93429 5
4 12 -4 22.219 7.30165 2
-4 12 4 16.1365 4.99572 5
-4 12 4 25.5647 7.24995 2
-4 12 -4 12.7043 5.66378 2
4 12 4 13.3057 5.01779 2
4 -12 -4 23.1366 6.44883 7
4 12 4 21.7414 5.16867 5
5 12 -4 11.6592 6.06475 2
-5 12 4 7.67023 3.20698 5
5 -12 -4 4.54217 3.40093 7
5 12 4 11.0862 3.90055 2
5 12 4 7.55077 2.73971 5
-6 12 4 82.3914 9.84373 5
-6 12 4 54.8123 11.4715 2
6 12 -4 67.362 10.0816 2
6 12 4 73.5373 8.62463 5
-6 12 -4 68.1413 11.3843 2
6 -12 -4 63.988 9.58756 7
6 12 4 77.243 11.7756 2
7 12 -4 139.892 16.408 2
-7 12 4 152.128 16.5548 2
-7 12 4 140.774 13.9503 5
7 -12 -4 110.075 14.4213 7
-7 12 -4 145.311 16.5545 2
7 12 4 152.1 16.6699 2
7 12 4 139.878 13.6271 5
-8 12 4 87.7892 8.40407 5
8 12 4 74.7363 10.2015 2
8 12 4 75.3465 7.5099 5
8 -12 -4 59.3618 8.44191 7
-8 12 -4 74.2879 9.72081 2
-9 12 4 45.6614 4.79256 5
9 12 4 33.061 5.79118 2
-9 12 -4 39.8332 5.74511 2
0 13 -4 7.27637 3.84558 2
0 13 4 13.3679 5.92282 2
0 13 4 8.18119 3.15055 5
-1 13 4 135.909 13.9677 5
1 13 -4 126.642 17.6337 2
-1 13 4 118.891 17.6464 2
1 13 4 128.315 13.6659 5
-1 13 -4 103.128 16.5677 2
1 -13 -4 100.545 12.1661 7
1 13 4 113.299 16.7791 2
-2 13 4 13.9676 6.47219 2
2 13 -4 8.11159 5.21991 2
-2 13 4 7.92724 3.15684 5
2 -13 -4 5.47228 3.4783 7
2 13 4 10.2539 3.96438 2
2 13 4 9.29102 3.34584 5
-2 13 -4 5.71865 4.6733 2
3 13 -4 25.7814 7.27425 2
-3 13 4 49.9459 7.27762 5
-3 13 4 37.6351 9.19573 2
3 13 4 47.019 6.48389 5
3 13 4 47.8824 9.79716 2
-3 13 -4 38.3958 9.26652 2
4 13 -4 142.285 17.2895 2
-4 13 4 153.122 17.1723 5
-4 13 4 158.37 18.2391 2
4 13 4 166.682 18.3459 2
-4 13 -4 149.649 20.4055 2
4 -13 -4 130.455 15.2391 7
4 13 4 144.493 15.0854 5
-5 13 4 80.6571 9.26434 5
5 13 -4 53.3605 9.66683 2
-5 13 4 79.7259 12.161 2
5 13 4 72.9569 11.2383 2
-5 13 -4 78.8575 11.4194 2
5 13 4 88.1768 9.23797 5
5 -13 -4 75.9534 9.49247 7
6 13 -4 35.9278 7.2051 2
-6 13 4 52.0725 9.45337 2
-6 13 4 41.7615 5.52967 5
6 -13 -4 35.6966 5.77061 7
-6 13 -4 41.3909 7.26088 2
6 13 4 33.4309 5.02026 5
6 13 4 38.886 7.70075 2
-7 13 4 48.295 5.69466 5
-7 13 4 78.3204 13.8281 2
-7 13 -4 52.446 8.2925 2
7 -13 -4 40.0188 6.271 7
7 13 4 36.3976 8.32967 2
7 13 4 41.4087 4.98454 5
0 14 4 18.3312 6.38728 2
0 14 4 28.3553 5.03774 5
0 14 -4 16.2837 5.50997 2
-1 14 4 3.62356 2.22167 5
-1 14 4 0.34894 4.70282 2
1 14 -4 5.01642 4.15037 2
1 14 4 5.92156 4.50651 2
-1 14 -4 6.03317 3.69088 2
1 14 4 6.74186 2.52675 5
-2 14 4 11.7285 4.48615 2
-2 14 4 0.75566 1.75288 5
2 14 -4 4.25133 4.22846 2
-2 14 -4 0.88075 3.1194 2
2 14 4 -2.6706 3.69864 2
2 14 4 -2.3931 1.47479 5
-3 14 4 9.91498 3.23379 5
3 14 -4 2.68334 3.80014 2
3 -14 -4 10.7882 2.67482 7
3 14 4 9.26912 2.79081 5
-3 14 -4 6.8009 3.79772 2
3 14 4 12.3497 4.56204 2
4 -14 -4 17.9565 3.1727 7
-4 14 -4 10.0626 3.88415 2
4 14 4 17.2589 5.44368 2
-5 14 4 119.915 10.7141 5
5 14 4 116.845 12.9912 2
5 -14 -4 82.4673 9.58709 7
-5 14 -4 96.0933 12.0479 2
-6 14 4 12.9961 2.43069 5
-6 14 -4 17.1059 4.11679 2
6 14 4 9.70397 3.79344 2
6 -14 -4 11.8634 2.1505 7
0 15 -4 2.08384 2.42921 2
0 15 4 -1.1626 2.87005 2
0 15 4 -0.4228 1.26402 5
1 15 -4 8.37959 2.79092 2
-1 15 4 1.05887 5.84362 2
-1 15 -4 -0.9972 2.80555 2
1 15 4 -4.9663 3.74427 2
-2 15 4 26.3175 3.84137 5
-2 15 -4 30.0452 5.61353 2
2 15 4 24.6225 3.70109 5
2 15 4 19.7231 5.3813 2
-3 15 4 -0.8658 1.1198 5
3 15 4 1.90182 1.25523 5
3 15 4 7.92957 4.84966 2
-3 15 -4 -1.2715 3.51058 2
0 0 -5 2.96518 1.56351 1
0 0 -5 1.66677 2.39462 1
0 0 5 -1.8521 2.81819 3
0 0 5 -2.6674 1.85902 6
-1 0 -5 810.575 71.8154 1
-1 0 -5 801.209 70.4052 1
-1 0 5 888.411 73.8945 1
1 0 5 837.28 78.7969 3
-1 0 5 933.345 76.3767 3
1 0 -5 827.585 68.7105 1
1 0 5 876.754 74.3714 6
2 0 5 304.9 31.1144 6
-2 0 5 204.162 25.4101 1
-2 0 5 271.329 28.1528 3
-2 0 -5 214.865 25.6996 1
-2 0 5 296.905 23.3874 6
2 0 5 293.299 34.3765 3
-2 0 5 283.567 23.5679 6
-3 0 -5 456.636 40.609 1
3 0 5 357.503 41.691 6
-3 0 5 377.141 37.1341 3
3 0 -5 472.423 37.2886 1
-3 0 -5 324.134 38.7019 1
3 0 5 362.98 44.3359 3
4 0 5 100.09 22.0321 6
-4 0 5 106.989 13.4248 3
4 0 5 82.2098 19.3918 3
-4 0 5 103.233 19.1636 1
4 0 -5 111.694 15.9214 1
-5 0 5 197.45 20.0096 3
5 0 -5 142.387 23.5126 1
5 0 5 197.559 31.5753 3
-5 0 -5 143.019 25.832 1
6 0 5 24.8443 11.7445 6
6 0 5 24.4876 13.7345 3
7 0 -5 105.733 13.9296 7
-7 0 -5 96.7545 12.36 4
7 0 5 173.808 32.8352 3
-7 0 -5 132.554 16.5028 2
-7 0 5 118.739 19.6886 5
7 0 5 99.5766 15.0018 2
-7 0 -5 125.604 12.8464 8
-7 0 5 189.706 31.7972 2
-8 0 -5 44.362 6.35872 8
-8 0 -5 28.211 8.2736 2
8 0 -5 39.676 7.48105 7
-8 0 -5 43.333 6.63218 4
-8 0 5 39.9099 11.016 2
8 0 5 69.693 21.6416 6
-8 0 5 32.4955 6.22253 5
8 0 5 34.8582 9.6524 2
-9 0 5 32.0226 10.3224 2
9 0 5 53.6633 24.6895 6
-9 0 -5 37.3481 7.61739 4
9 0 -5 28.5577 6.87188 7
-9 0 5 36.5678 7.33365 5
-9 0 -5 34.5683 9.01069 2
9 0 5 27.7567 8.63185 2
-9 0 -5 48.07 6.37234 8
-10 0 -5 10.1017 5.07956 2
-10 0 5 10.9453 3.63299 5
10 0 5 6.79382 4.74683 2
10 0 -5 11.8799 4.26977 7
-11 0 5 31.1853 5.8468 5
11 0 5 17.8415 6.60679 2
-11 0 5 35.9906 9.6225 2
11 0 -5 22.1198 5.15071 7
-11 0 -5 21.9551 7.54308 2
-12 0 5 3.34889 2.70669 5
-12 0 5 4.98133 4.86221 2
12 0 5 5.66955 3.21067 2
-13 0 5 -1.414 2.958 2
-13 0 5 0.14396 1.61428 5
13 0 5 0.15573 2.41535 2
14 0 -5 1.21071 1.35027 4
-14 0 5 2.59669 1.36714 5
0 1 5 56.963 10.9226 3
0 -1 5 51.8994 7.73093 6
0 1 5 48.4002 8.81405 6
0 -1 5 49.5017 10.378 3
0 -1 5 60.4248 8.72997 1
0 1 -5 52.5676 7.80125 1
-1 1 5 1288.16 108.12 3
-1 -1 -5 1179.68 101.876 1
1 -1 5 1320.94 106.396 6
-1 -1 -5 1183.6 101.318 1
-1 1 5 1310.08 105.175 6
1 -1 5 1215.07 110.339 3
1 1 -5 1178.22 103.87 1
-1 -1 5 1267.77 103.838 1
1 1 5 1266.84 107.569 6
-1 1 -5 1477.32 105.532 1
1 1 5 1271.25 112.056 3
-1 -1 5 1246.66 108.289 3
-2 1 5 99.0292 14.0697 3
2 -1 5 85.4276 16.4949 3
2 1 -5 110.349 17.5455 3
2 -1 5 117.37 15.9626 6
-2 -1 5 105.771 14.8172 3
2 1 5 107.776 16.4141 6
3 1 -5 221.385 22.1138 1
3 -1 5 150.55 24.7091 3
-3 -1 -5 134.719 25.9348 1
-3 1 5 180.921 18.8427 3
-3 1 5 174.462 15.6665 1
-3 1 5 153.473 15.5719 1
-3 -1 -5 184.116 21.8301 1
3 -1 5 171.167 23.9892 6
3 1 -5 172.506 24.2919 3
3 1 5 165.787 23.7442 6
-3 1 -5 188.837 24.7464 1
-3 -1 5 170.792 21.007 3
-3 1 -5 188.537 22.395 1
-3 -1 5 170.11 19.8952 1
4 -1 5 12.5169 8.29025 3
4 1 -5 22.5973 9.43451 3
4 1 -5 22.9341 8.43254 1
-4 -1 -5 22.4993 8.85175 1
-4 1 5 23.2305 5.84972 1
-4 -1 -5 26.1729 13.6152 1
-4 1 5 17.4939 4.33302 3
-4 1 -5 22.9349 8.06581 1
-4 1 -5 33.5849 11.6496 1
-4 -1 5 25.4549 7.57676 3
-4 -1 5 21.0895 7.90521 1
5 -1 5 1000.5 106.764 3
-5 1 5 954.152 93.6886 1
5 1 -5 1216.44 101.78 1
5 -1 5 1009.45 102.43 6
5 1 -5 1197.01 100.056 3
-5 -1 -5 1377 123.268 1
-5 -1 5 1052.12 97.6535 1
5 1 5 1054.05 104.535 6
-5 -1 5 1136.61 95.5193 3
6 -1 5 -0.7842 12.2853 3
6 -1 5 4.17899 8.70652 6
-6 -1 -5 14.1458 4.18536 4
-6 1 -5 14.5745 4.05788 4
6 -1 -5 15.4075 4.11171 7
6 1 5 2.86567 6.05922 6
-7 -1 -5 131.259 17.6399 2
7 1 -5 123.955 16.4283 7
7 -1 5 132.717 31.5822 6
-7 -1 -5 135.205 14.4586 4
-7 -1 -5 155.477 14.8828 8
-7 1 -5 76.9391 39.0004 2
-7 -1 5 134.501 13.7885 5
7 -1 -5 123.037 14.9889 7
-7 1 -5 108.894 13.6286 4
7 1 5 164.357 32.1705 6
7 1 5 125.354 16.936 2
-8 1 5 124.228 13.163 5
8 -1 5 176.38 32.9247 6
8 -1 5 108.252 16.7248 2
-8 -1 -5 111 12.8473 8
-8 -1 -5 102.805 16.1252 2
-8 1 5 109.417 20.1692 2
8 1 -5 128.861 14.7461 7
8 -1 5 176.17 42.1427 3
-8 -1 -5 134.021 13.9246 4
-8 -1 5 132.174 13.2834 5
-8 -1 5 99.5408 17.9142 2
8 1 5 96.357 16.07 2
-8 1 -5 111.113 13.0459 4
-8 1 -5 115.348 17.2472 2
8 -1 -5 124.449 15.1987 7
8 1 5 140.65 31.7156 6
-9 -1 -5 84.45 15.2941 2
9 -1 5 73.9804 14.2304 2
-9 1 5 133.406 18.5415 2
-9 -1 -5 94.2632 11.9111 4
-9 1 5 95.4953 11.0789 5
-9 -1 -5 99.0851 11.024 8
9 -1 5 153.201 34.8853 6
9 1 -5 87.026 11.9969 7
9 1 5 72.8711 14.1372 2
9 -1 -5 91.3767 12.2436 7
-9 1 -5 97.5941 11.6129 4
-9 1 -5 113.458 16.1335 2
-9 -1 5 85.6664 10.9853 5
-9 -1 5 66.3302 14.9774 2
10 1 -5 15.0122 4.82816 7
-10 -1 -5 7.29327 6.07991 2
-10 1 5 3.55819 7.02224 2
10 -1 5 16.309 6.1151 2
-10 1 5 11.4854 3.97657 5
-10 -1 -5 21.7329 5.08838 8
10 -1 -5 8.62118 4.39885 7
-10 1 -5 7.77936 6.14141 2
10 1 5 7.50031 5.3158 2
-10 -1 5 -2.3333 6.65746 2
-10 -1 5 13.8807 4.57594 5
-11 -1 -5 4.31682 4.85499 2
-11 1 5 1.95648 2.46455 5
-11 1 5 -0.5197 4.99799 2
11 -1 5 3.4009 3.40021 2
-11 -1 5 2.05192 5.21246 2
-11 1 -5 3.18537 4.39145 2
-11 -1 5 2.3925 2.17633 5
11 -1 -5 13.7114 3.80964 7
11 1 5 3.74376 3.92593 2
-12 1 5 52.8855 11.3657 2
12 -1 5 44.5385 8.8453 2
-12 1 5 55.4483 7.34604 5
-12 1 -5 29.2926 10.5509 2
12 1 5 44.8959 9.37549 2
-12 -1 5 31.1082 9.57412 2
-12 -1 5 56.0474 7.52569 5
-13 1 5 20.5026 6.70574 2
-13 1 5 32.2434 4.79839 5
13 -1 5 18.0098 4.99651 2
13 -1 -5 19.7631 4.73764 4
-13 -1 5 32.3529 4.85455 5
13 1 5 30.7419 6.22742 2
14 1 -5 22.0378 4.24192 4
-14 1 5 32.2802 3.93334 5
14 -1 5 32.6679 9.0845 2
14 -1 -5 26.3452 3.86249 4
-14 -1 5 32.0622 3.53966 5
14 1 5 32.3509 4.95066 2
0 2 5 1889.41 154.176 6
0 -2 5 1768.58 152.631 1
0 -2 5 1841.05 156.123 3
0 2 -5 1935.02 152.669 1
1 2 -5 2246.32 177.223 1
1 -2 5 1849.48 177.649 1
-1 2 5 2385.53 180.466 3
1 -2 5 2317.24 176.482 6
-1 -2 -5 2130.56 171.435 1
1 -2 5 2204.74 181.945 3
-1 -2 5 2167.48 179.763 3
-1 2 -5 2308.49 177.527 1
-1 -2 5 1919.45 175.473 1
1 2 5 2196.58 179.77 6
-2 -2 -5 1224.82 99.1107 1
2 -2 5 1161.74 106.567 3
2 -2 5 1185.7 102.253 6
-2 2 5 1278.03 100.656 3
2 2 -5 1237.83 101.628 1
-2 -2 5 1098.76 99.8491 1
-2 -2 5 1092.44 102.032 3
2 2 5 1122.58 104.424 6
-2 2 -5 1299.37 102.492 1
3 2 -5 545.888 49.6366 1
3 -2 5 437.789 49.5661 6
-3 2 5 473.101 42.9285 3
-3 -2 -5 529.652 49.2069 1
3 -2 5 416.64 50.9704 3
3 2 5 504.115 52.443 6
-3 -2 5 531.017 49.4925 3
-3 2 -5 502.725 49.4334 1
-3 2 -5 543.671 60.1374 1
-3 -2 5 539.513 48.1005 1
-4 -2 -5 480.144 61.737 1
4 -2 5 532.064 56.6961 3
4 -2 5 527.517 55.843 6
-4 2 5 447.571 45.1661 1
4 2 -5 584.987 54.987 1
4 2 5 503.334 55.9767 6
-4 -2 5 561.536 53.4295 1
-4 -2 5 527.122 51.772 3
-4 2 -5 644.53 61.0921 1
-4 2 -5 584.699 55.3959 1
5 -2 5 422.095 46.8563 3
-5 2 5 349.302 36.5606 1
5 -2 5 382.795 44.7749 6
5 2 -5 360.283 46.3476 1
-5 -2 -5 294.395 79.811 1
5 2 5 364.908 46.2294 6
-5 -2 5 400.142 40.9052 3
-5 -2 5 280.866 58.0303 1
-5 2 -5 427.01 49.8067 1
-6 -2 -5 84.6003 10.5995 8
6 -2 5 88.2458 21.6049 3
-6 -2 -5 95.8214 11.1689 4
6 -2 -5 87.0415 11.3137 7
-6 2 -5 102.022 10.5886 4
6 2 5 69.358 21.3506 2
6 2 5 83.3964 21.7126 6
-7 -2 -5 257.753 25.4875 4
-7 -2 -5 284.294 28.3234 2
-7 -2 -5 276.387 25.7473 8
7 2 -5 275.108 26.4163 7
7 -2 5 275.483 42.1425 6
-7 2 -5 306.357 28.6848 2
7 2 5 238.251 27.4708 2
-7 -2 5 238.271 24.1877 5
-7 -2 5 274.693 30.9341 2
-7 2 -5 244.931 24.6621 4
7 2 5 319.793 45.5678 6
7 -2 -5 269.897 26.5986 7
-8 -2 -5 67.141 8.93704 8
8 -2 5 82.4501 59.7034 3
8 2 -5 65.1327 10.0571 7
-8 2 5 65.8284 9.42696 5
-8 -2 -5 68.7721 13.437 2
8 -2 5 119.144 25.7389 6
-8 -2 -5 80.996 10.1907 4
-8 2 -5 80.5315 13.1024 2
8 2 5 69.4501 12.5807 2
8 2 5 116.664 29.0165 6
-8 2 -5 70.7715 9.2873 4
-8 -2 5 59.6115 13.8996 2
-8 -2 5 62.7835 9.03821 5
8 -2 -5 80.7389 11.3246 7
-9 2 5 129.843 22.7321 2
-9 -2 -5 166.413 19.4028 2
-9 2 5 137.587 15.7692 5
9 -2 5 139.861 19.4822 2
9 2 -5 153.636 16.5202 7
-9 -2 -5 160.829 16.3615 8
9 2 5 180.017 46.7144 6
-9 2 -5 190.5 22.0067 2
-9 -2 5 137.899 15.9437 5
-9 -2 5 143.051 21.355 2
9 2 5 151.908 19.7308 2
9 -2 -5 159.032 17.9346 7
-10 2 5 104.19 12.3528 5
10 2 -5 119.52 12.6274 7
-10 -2 -5 92.052 11.9525 8
-10 2 5 101.3 18.2127 2
10 -2 5 111.902 16.0346 2
10 2 5 86.5497 15.1307 2
-10 2 -5 122.135 16.8242 2
-10 -2 5 78.8249 16.7849 2
-10 -2 5 108.616 12.4992 5
10 -2 -5 102.734 13.1324 7
11 -2 5 131.761 18.2588 2
-11 2 5 111.672 20.4253 2
-11 2 5 150.324 15.3471 5
-11 -2 5 131.349 20.2542 2
11 2 5 142.615 19.2232 2
-11 2 -5 156.561 19.8483 2
11 -2 -5 139.148 15.5328 7
-11 -2 5 145.068 15.4082 5
12 -2 5 146.125 17.233 2
-12 2 5 162.821 20.2819 2
-12 2 5 151.558 14.7086 5
12 -2 -5 115.059 13.4283 7
-12 -2 5 122.172 13.9336 5
-12 2 -5 131.003 19.3641 2
12 2 5 152.851 17.8665 2
-13 2 5 -0.7268 1.35238 5
-13 2 5 -1.6656 3.39227 2
13 -2 5 -0.3436 2.33909 2
13 -2 -5 4.98087 1.6922 4
13 2 5 -1.572 1.99222 2
-13 -2 5 0.97084 1.61283 5
-14 2 5 2.33052 1.16357 5
14 2 -5 1.62323 1.3502 4
-14 -2 5 5.13831 1.40643 5
14 2 5 6.21611 2.33383 2
0 3 -5 6228.14 482.284 1
0 -3 5 5354.34 481.138 1
0 -3 5 6734.75 485.831 3
0 3 -5 5954.72 485.121 6
-1 -3 -5 1725.11 146.377 1
1 -3 5 1737.83 156.241 3
1 -3 5 1869.45 155.79 1
1 3 -5 2082.96 155.431 1
-1 -3 5 1967.2 153.956 1
-1 -3 5 1736.04 155.018 3
1 3 5 1822.4 156.476 6
2 3 -5 1472.91 120.988 1
-2 -3 -5 1518.02 116.19 1
2 -3 5 1270.99 122.031 3
-2 3 5 1358.57 116.282 3
2 -3 5 1469.56 124.611 1
2 -3 5 1385.38 118.81 6
-2 -3 5 1413.76 121.153 3
-2 3 -5 1526.06 121.052 1
-2 -3 5 1236.98 118.161 1
2 3 5 1367.39 122.767 6
-3 3 5 1253.02 103.16 3
3 -3 5 1282.46 112.956 6
-3 3 5 1478.28 103.58 3
3 -3 5 1195.4 115.105 3
3 3 -5 1346.77 114.631 1
-3 -3 5 1261.35 112.429 1
-3 -3 5 1255.75 112.961 3
-3 3 -5 1349.74 114.138 1
3 3 5 1208.4 115.746 6
4 -3 5 97.6645 18.7892 3
4 -3 5 110.666 18.4679 6
4 3 -5 84.1685 19.7256 1
-4 3 -5 72.1726 16.443 1
-4 -3 5 75.6095 17.7408 1
-4 -3 5 103.145 16.8004 3
4 3 5 116.972 21.1688 6
5 -3 5 40.1688 12.7325 6
5 -3 5 30.394 15.794 3
-5 -3 5 45.6063 11.0369 3
5 3 5 32.3569 12.0953 6
-6 -3 -5 273.145 30.1503 4
6 3 -5 265.73 25.4513 7
6 -3 5 277.472 37.6961 3
6 -3 5 227.472 35.0686 6
-6 -3 5 309.004 30.8681 2
-6 -3 5 261.762 24.142 5
6 3 5 258.313 27.4494 2
6 3 5 250.416 40.4439 6
-6 3 -5 271.205 24.3821 4
-6 3 -5 271.601 27.6074 2
6 -3 -5 248.303 25.9556 7
-7 3 5 318.818 50.4136 2
-7 -3 -5 216.773 21.2918 4
-7 3 5 190.871 29.0416 5
-7 -3 -5 227.558 21.824 8
7 -3 5 212.633 36.1484 6
7 3 -5 204.661 21.5814 7
-7 -3 5 191.608 20.4875 5
-7 -3 5 250.352 27.2827 2
7 3 5 227.356 24.9523 2
-7 3 -5 207.434 20.6053 4
7 3 5 208.999 37.8862 6
7 -3 -5 221.222 23.0766 7
-8 3 5 150.741 16.4351 5
-8 3 5 201.086 22.7568 2
-8 -3 -5 145.738 19.0048 4
8 3 -5 151.904 16.9007 7
-8 -3 -5 145.314 16.8362 8
8 -3 5 172.598 33.8618 6
8 -3 -5 141.171 19.5506 7
-8 3 -5 191.951 22.5879 2
-8 -3 5 149.033 22.2715 2
-8 -3 5 156.615 19.0432 5
-8 3 -5 160.212 16.5211 4
8 3 5 165.891 39.6554 6
8 3 5 161.285 35.1516 2
-9 3 5 94.3505 11.4599 5
9 -3 5 77.9868 13.9402 2
-9 -3 -5 102.124 11.8611 8
-9 3 5 113.962 16.7434 2
9 3 -5 94.3899 11.2806 7
-9 -3 5 83.4132 11.2096 5
-9 -3 5 68.7029 16.3048 2
9 -3 -5 97.2738 13.1442 7
9 3 5 75.705 14.252 2
-9 3 -5 102.892 16.0536 2
-10 3 5 71.6368 15.0584 2
-10 -3 -5 26.8365 6.4085 8
10 -3 5 36.0296 9.24945 2
-10 3 5 31.9067 6.79107 5
10 3 5 31.7825 8.5121 2
10 -3 -5 42.3625 8.85482 7
-10 -3 5 36.3801 6.76271 5
-10 -3 5 36.9313 10.45 2
-10 3 -5 59.7403 11.0819 2
-11 3 5 45.4908 6.83907 5
-11 3 5 40.7428 11.6702 2
11 -3 5 36.1138 8.91262 2
11 3 5 47.2493 10.3397 2
-11 3 -5 59.0439 11.5722 2
11 -3 -5 37.0261 6.7405 7
-11 -3 5 40.4329 6.78694 5
-12 3 5 37.0936 9.82943 2
-12 3 5 27.0348 5.14039 5
12 -3 5 18.5215 5.65255 2
-12 -3 5 22.8681 5.07795 5
12 -3 -5 26.5723 5.2203 7
12 -3 -5 24.5331 7.25251 4
-12 3 -5 26.9982 9.25595 2
12 3 5 20.9971 5.8795 2
13 -3 5 228.64 22.3613 2
-13 3 5 242.286 25.1209 2
-13 3 5 249.342 21.5745 5
13 -3 -5 197.555 20.9336 4
13 3 5 283.809 24.4903 2
-13 -3 5 241.153 20.8372 5
14 3 -5 38.4955 5.1298 4
-14 3 5 42.1334 4.42744 5
0 4 -5 10.2788 8.18233 6
0 4 -5 9.92549 6.69904 1
0 -4 5 21.587 8.41997 1
0 -4 5 4.82146 5.37478 3
-1 4 5 679.838 56.1561 3
1 4 -5 549.755 56.2588 1
1 -4 5 519.606 56.3372 3
-1 -4 -5 521.448 47.0999 1
1 -4 5 511.476 57.2553 1
1 4 5 548.291 48.7849 1
-1 4 -5 554.324 56.3582 1
-1 -4 5 618.339 57.0379 1
-1 -4 5 598.681 57.175 3
1 4 5 581.961 82.3211 6
2 -4 5 2844.91 268.591 3
-2 4 5 3763.88 263.469 3
2 -4 5 3338.5 274.881 1
-2 4 5 3128.64 263.522 3
2 4 5 3019.83 270.977 6
-2 -4 5 3196.87 269.133 3
-2 -4 5 3626.63 270.858 1
-2 4 -5 3334.61 269.523 1
3 -4 5 625.856 64.4987 1
3 -4 5 482.047 56.136 3
3 -4 5 533.232 55.7858 6
3 4 5 540.53 59.3584 6
-3 -4 5 625.8 58.456 3
-3 -4 5 579.982 57.4559 1
-3 4 -5 529.056 56.5082 1
4 -4 5 22.1887 11.3142 3
4 -4 5 17.8261 8.14046 6
4 4 5 23.8005 10.3779 6
-4 -4 5 19.9812 9.68536 3
5 -4 5 144.795 24.327 6
-5 -4 -5 178.2 16.3262 4
-5 -4 -5 151.866 16.0831 8
5 -4 5 151.047 14.9679 5
5 -4 5 156.553 26.0975 3
-5 -4 5 144.963 23.9859 5
-5 -4 5 163.051 26.2622 3
-5 4 -5 166.055 18.6933 2
5 4 5 142.107 28.3687 6
5 -4 -5 144.869 17.2541 7
-6 -4 -5 80.7215 8.92917 4
6 -4 5 91.7422 20.729 3
-6 -4 -5 51.9758 8.5576 8
6 4 -5 53.466 9.38503 7
-6 4 -5 64.6696 7.9969 4
-6 -4 5 54.7664 7.97919 5
6 -4 -5 48.9157 9.16754 7
-6 4 -5 83.3564 12.0886 2
6 4 5 60.0314 12.7514 2
6 4 5 65.554 21.5139 6
7 -4 5 101.878 23.6064 6
7 4 -5 88.1314 10.0076 7
-7 -4 -5 70.44 9.89809 8
-7 4 5 103.222 11.0771 5
-7 -4 -5 79.6987 10.326 4
7 4 5 86.5784 27.4517 6
-7 -4 5 66.2962 9.0894 5
7 -4 -5 63.8924 10.2233 7
7 4 5 69.149 13.1618 2
-7 4 -5 59.7217 8.9454 4
-7 4 -5 79.2755 13.8963 2
-8 -4 -5 117.979 13.844 8
8 4 -5 113.725 13.4306 7
-8 -4 -5 115.482 13.5762 4
-8 4 5 117.935 14.7798 5
8 4 5 101.443 16.6796 2
-8 -4 5 111.199 12.9939 5
-8 4 -5 110.321 14.2923 4
8 -4 -5 131.842 15.5965 7
-9 4 5 9.45314 3.79093 5
9 4 -5 16.8024 4.01033 7
-9 4 5 5.54332 6.55042 2
9 -4 5 7.49832 4.79104 2
-9 -4 -5 7.57773 3.3894 8
-9 -4 5 5.33425 2.9714 5
9 4 5 3.70554 3.59721 2
-9 4 -5 8.55297 5.44315 2
9 -4 -5 10.3255 4.00747 7
10 -4 5 54.26 14.3345 2
-10 -4 -5 30.6604 7.82135 8
-10 4 5 54.7708 12.1735 2
-10 4 5 48.0717 8.88786 5
10 4 5 49.5608 15.6667 2
10 -4 -5 38.0857 9.04219 7
-10 4 -5 36.5451 12.7972 2
-10 -4 5 54.9997 10.2047 5
-11 4 5 215.601 21.1485 5
11 -4 5 232.477 24.5484 2
-11 4 5 228.808 26.1545 2
11 4 5 187.995 23.7236 2
11 -4 -5 231.386 21.8323 4
-11 -4 5 227.042 21.1907 5
11 -4 -5 194.532 21.6689 7
-11 4 -5 242.515 25.8058 2
-12 4 5 145.716 13.6481 5
-12 -4 5 133.639 12.9141 5
12 -4 -5 124.765 13.1534 7
12 4 5 120.564 15.5181 2
12 -4 -5 125.845 12.8499 4
12 4 5 130.528 11.7406 5
-12 4 -5 107.622 15.1401 2
-13 4 5 12.7827 4.89789 2
13 4 -5 -1.8984 1.42419 4
13 -4 5 -0.7272 2.54858 2
-13 4 5 1.36247 1.66357 5
13 4 5 -0.5723 1.79004 2
-13 -4 5 -0.9319 0.99895 5
0 -5 5 124.878 21.6606 3
0 -5 5 103.18 22.8046 1
0 5 -5 132.035 22.5283 1
-1 5 5 880.906 89.977 3
1 5 -5 606.909 67.8108 1
1 -5 5 768.589 73.9353 1
1 -5 5 731.518 70.0274 3
-1 5 -5 638.484 68.89 1
1 5 5 662.841 70.7044 6
-1 -5 5 657.267 68.1568 3
-1 -5 5 693.466 69.207 1
2 5 -5 18.4872 11.3483 1
2 -5 5 28.4938 10.4648 3
-2 5 5 43.1242 10.286 3
2 -5 5 18.9527 11.7855 1
-2 5 5 24.5812 8.26437 3
2 5 5 18.2072 9.29933 6
-2 5 -5 40.0019 13.911 1
-2 -5 5 36.2072 11.42 1
-2 -5 5 25.6592 10.3512 3
3 -5 5 714.228 73.3182 3
3 5 5 780.432 78.6307 6
-3 -5 5 767.312 74.8912 3
4 5 -5 99.1015 26.0321 7
4 -5 5 57.1209 16.7672 3
4 -5 5 78.5981 8.85044 5
-4 -5 -5 81.3026 10.2225 8
4 -5 -5 96.8445 12.0135 7
-4 -5 5 86.797 9.68411 5
-4 -5 5 56.0144 16.9459 3
-4 5 -5 95.8866 13.54 2
4 5 5 85.2128 19.6619 6
5 -5 5 90.827 19.2129 3
-5 -5 -5 62.3417 8.63125 8
5 -5 5 55.8169 7.57041 5
5 5 -5 59.3908 8.35151 7
-5 -5 -5 79.9984 9.02394 4
5 5 5 62.0817 13.6085 2
-5 5 -5 52.1704 11.9806 2
-5 -5 5 56.361 19.9161 3
-5 -5 5 55.089 7.93543 5
5 -5 -5 54.6079 9.57272 7
5 5 5 82.899 25.1846 6
-6 -5 -5 91.1376 10.3293 4
6 -5 5 130.905 26.1846 3
-6 -5 -5 78.3355 10.1959 8
6 5 -5 102.521 14.2343 2
6 5 -5 76.8959 9.66605 7
6 5 5 101.941 25.5485 6
-6 -5 5 65.6971 9.32573 5
6 -5 -5 71.7186 11.9873 4
-6 5 -5 41.5168 18.7795 5
6 5 5 76.7226 12.9062 2
-6 5 -5 84.0126 14.1073 2
6 -5 -5 61.8693 10.8549 7
-6 5 -5 67.3893 10.1689 4
-7 -5 -5 24.5776 5.38137 4
-7 5 5 14.2962 8.30156 2
7 5 -5 27.483 5.09639 7
-7 5 5 24.0718 6.54242 5
7 -5 -5 16.3258 10.2261 7
-7 5 -5 14.1963 7.20721 2
7 5 5 45.003 18.8214 6
7 5 5 26.2507 7.87192 2
-7 5 -5 15.3817 6.22034 5
7 -5 -5 24.0017 6.83075 4
-7 5 -5 27.2926 4.82877 4
-8 -5 -5 237.306 23.3138 8
-8 5 5 225.152 22.2337 5
8 5 -5 243.539 21.7641 7
-8 5 5 200.208 27.1186 2
-8 -5 5 210.004 21.6877 5
-8 5 -5 196.848 26.3423 2
8 -5 -5 255.419 25.2785 7
8 -5 -5 252.348 23.2115 4
8 5 5 205.701 25.9893 2
-9 5 5 225.124 29.7307 2
9 -5 5 256.826 28.8108 2
-9 5 5 259.363 25.0515 5
-9 -5 -5 270.194 26.2038 8
9 -5 -5 227.534 26.6126 7
-9 -5 5 276.048 25.1557 5
9 -5 -5 264.547 24.9429 4
-9 5 -5 295.272 30.3432 2
9 5 5 263.989 29.3767 2
10 -5 5 155.433 20.4889 2
-10 5 5 148.013 21.6568 2
-10 -5 -5 155.989 18.1248 8
-10 5 5 195.402 18.307 5
10 -5 -5 187.631 17.7833 4
-10 5 -5 173.261 21.7303 2
10 5 5 173.981 21.7818 2
-10 -5 5 175.861 17.7151 5
10 -5 -5 181.049 19.778 7
-11 5 5 145.039 18.3758 2
11 -5 5 112.462 15.9068 2
-11 5 5 136.911 14.0587 5
11 -5 -5 116.014 14.3546 7
11 5 5 135.925 16.9788 2
-11 -5 5 120.827 13.2777 5
-11 5 -5 155.905 18.2668 2
11 -5 -5 122.71 16.2728 4
12 -5 5 124.159 14.9783 2
-12 5 5 161.694 18.2269 2
-12 5 5 157.831 14.1931 5
12 5 5 149.561 12.0564 5
12 -5 -5 104.832 13.0405 7
-12 5 -5 108.138 15.168 2
-12 -5 5 148.945 12.9855 5
-13 5 5 48.3041 8.43795 2
-13 5 5 35.7606 4.95749 5
13 5 5 46.4465 6.75414 2
0 -6 5 31.1967 12.2159 3
1 -6 5 163.508 26.4116 3
1 6 5 181.116 30.7353 6
-1 6 -5 197.29 18.8711 7
-1 -6 5 177.536 27.0491 3
2 -6 5 96.3735 20.5981 3
2 6 -5 142.642 13.5455 7
2 -6 5 142.624 12.8334 5
2 6 5 103.51 22.2964 6
-2 6 -5 128.049 13.0203 7
-2 -6 5 129.398 13.0427 5
-2 -6 5 101.449 21.6866 3
3 -6 5 237.371 29.9311 5
3 6 -5 274.387 23.625 7
3 -6 5 255.17 33.7463 3
-3 -6 -5 256.054 23.703 8
-3 -6 5 212.618 33.6934 3
-3 -6 5 211.947 22.1885 5
-3 6 -5 257.619 26.9904 2
3 6 5 249.495 36.8428 6
4 6 -5 228.213 20.5525 4
4 -6 5 151.522 16.9349 5
4 6 -5 161.189 20.1334 7
-4 -6 -5 158.73 18.4207 8
4 6 -5 209.836 20.7891 2
4 -6 5 213.943 29.7911 3
4 6 5 185.466 28.4811 2
-4 6 -5 223.028 23.4856 2
-4 -6 5 166.069 17.4926 5
-4 -6 5 183.92 30.8786 3
-4 6 -5 172.115 17.9602 5
5 -6 5 84.6913 10.9402 5
-5 -6 -5 100.207 12.5519 8
5 6 -5 104.079 12.095 7
-5 -6 -5 115.077 12.1688 4
5 6 -5 129.577 14.9557 2
5 -6 5 163.953 34.0811 3
5 6 5 96.9277 15.442 2
5 -6 -5 98.7694 13.7258 7
-5 -6 5 108.115 12.1281 5
-5 6 -5 103.118 10.5814 5
5 6 5 147.011 29.0825 6
-5 -6 5 76.7377 23.5093 3
6 -6 5 145.236 35.4383 3
6 6 -5 139.05 15.2546 7
-6 -6 -5 155.112 16.4558 8
-6 -6 -5 170.946 15.5461 4
6 6 -5 159.38 18.4382 2
-6 -6 5 133.169 14.9289 5
6 -6 -5 134.625 17.126 7
-6 6 -5 137.446 13.7339 5
-6 6 -5 146.298 19.6153 2
6 6 5 117.769 30.3879 6
6 6 5 133.058 19.0567 2
-7 -6 -5 400.736 35.6614 8
-7 6 5 451.105 42.9299 2
-7 6 5 280.18 38.7692 5
7 6 -5 361.405 37.4251 7
7 6 5 396.502 39.0248 2
-7 6 -5 387.177 38.9373 2
-7 -6 5 353.652 33.6474 5
7 -6 -5 387.433 37.3126 7
-7 6 -5 343.534 31.9908 5
7 6 5 492.878 66.924 6
-8 6 5 313.076 38.6161 2
-8 6 5 378.606 34.4483 5
8 6 -5 358.587 41.1098 7
-8 -6 -5 367.877 35.4565 8
-8 -6 5 420.808 34.522 5
8 -6 -5 364.884 36.799 7
8 6 5 388.359 38.8486 2
-8 6 -5 428.997 39.8167 2
-9 -6 -5 51.6734 9.34547 8
-9 6 5 35.3843 10.6328 2
-9 6 5 47.8086 8.96332 5
9 -6 5 31.4205 9.8337 2
-9 6 -5 32.7907 16.5048 2
-9 -6 5 38.577 6.82468 5
9 -6 -5 44.4708 8.4708 7
9 6 5 37.3931 13.2646 2
-10 6 5 12.6567 4.05151 5
-10 6 5 9.33605 5.28794 2
10 -6 5 7.25537 4.34621 2
10 -6 -5 10.6687 3.92647 7
-10 -6 5 14.5869 3.71664 5
10 6 5 6.8248 4.51906 2
-10 6 -5 2.07292 3.40658 2
-11 6 5 74.5705 8.83054 5
-11 6 5 45.9677 10.7141 2
11 -6 5 73.2316 11.5075 2
-11 -6 5 87.4212 8.28487 5
11 -6 -5 67.496 9.25438 7
-11 6 -5 65.715 12.1451 2
11 6 5 59.7194 10.6903 2
-12 6 5 23.2185 6.36685 2
12 -6 5 16.8475 4.29928 2
12 6 -5 10.3633 3.10244 4
-12 6 5 13.928 3.16744 5
12 6 5 13.0988 4.72661 2
-12 -6 5 13.4886 2.38245 5
12 -6 -5 14.9223 3.67443 7
-12 6 -5 15.0403 5.54068 2
-13 6 5 56.8515 5.51044 5
13 6 -5 40.6732 5.51844 4
13 6 5 45.1846 6.50091 2
0 7 -5 2047.04 152.575 2
0 -7 5 1759.42 163.269 3
0 7 -5 1882.54 148.002 7
0 -7 5 1703.85 146.818 5
1 7 -5 379.575 35.9941 7
1 -7 5 383.506 35.2845 5
-1 -7 -5 454.336 36.7449 8
1 -7 5 480.581 51.3488 3
1 7 -5 495.686 40.5104 2
1 7 5 342.619 50.4278 6
-1 -7 5 409.071 35.4208 5
-1 7 -5 410.602 57.7012 2
-1 -7 5 466.553 52.1866 3
-1 7 -5 358.364 35.715 7
2 7 -5 68.4198 9.05744 7
-2 -7 -5 81.2568 10.1194 8
2 -7 5 66.2641 8.5043 5
2 -7 5 96.9661 20.7044 3
2 7 5 70.5047 27.8293 6
-2 -7 5 129.369 36.5848 3
-2 7 -5 91.5045 13.8653 2
-2 -7 5 64.9943 8.47607 5
3 7 -5 646.91 57.1334 2
3 7 -5 642.044 54.2677 7
-3 -7 -5 734.043 55.7474 8
3 -7 5 601.428 74.1259 3
3 -7 5 583.997 53.3403 5
-3 -7 5 728.987 74.5794 3
3 7 5 647.079 74.6702 6
-3 7 -5 606.694 52.7058 5
-3 7 -5 715.986 60.0569 2
3 7 5 647.811 58.1215 2
-3 -7 5 582.367 53.5832 5
4 -7 5 399.095 47.4846 3
4 7 -5 374.01 34.3743 4
4 7 -5 355.862 33.0814 7
4 -7 5 377.289 32.7644 5
-4 -7 -5 327.856 33.7813 8
4 7 -5 444.726 36.8292 2
4 7 5 358.259 36.5697 2
4 7 5 398.609 54.906 6
-4 7 -5 352.283 38.5523 2
-4 7 -5 343.892 31.683 5
-4 -7 5 421.329 33.3745 5
5 7 -5 118.456 16.2171 2
5 7 -5 141.842 14.8125 4
5 -7 5 113.832 12.4492 5
-5 -7 -5 117.761 14.0936 8
5 7 -5 112.261 12.8588 7
5 -7 -5 142.583 16.9577 7
5 7 5 118.068 16.651 2
5 7 5 139.403 34.9262 6
-5 7 -5 114.971 12.1431 5
-5 -7 5 120.84 13.4131 5
-5 7 -5 115.772 18.3421 2
6 7 -5 219.643 22.1989 2
-6 -7 -5 177.168 18.908 8
-6 7 5 163.324 18.4853 5
6 7 -5 149.867 21.8568 4
6 7 -5 158.767 17.9095 7
-6 7 -5 145.838 19.2987 5
-6 -7 5 155.245 16.998 5
6 -7 -5 172.361 20.2983 7
6 7 5 167.872 21.4663 2
-6 7 -5 170.314 22.6533 2
6 7 5 253.414 43.368 6
-7 -7 -5 9.35064 4.09286 8
-7 7 5 5.82105 6.62186 2
7 7 -5 6.40664 5.55173 2
7 7 -5 11.6106 3.39069 7
-7 7 5 12.0773 4.25761 5
7 7 5 2.56292 4.8498 2
-7 -7 5 6.97759 3.12563 5
-7 7 -5 6.47035 5.48165 2
7 -7 -5 5.39773 3.53346 7
-7 7 -5 11.9007 4.30733 5
-8 7 5 231.718 23.0863 5
-8 -7 -5 275.157 24.9298 8
-8 7 5 192.832 27.8084 2
-8 -7 5 253.635 22.6671 5
8 7 5 223.965 26.8774 2
8 -7 -5 229.829 25.3435 7
-8 7 -5 239.769 27.6766 2
9 -7 5 147.693 17.708 2
-9 7 5 94.8304 18.8028 2
-9 -7 -5 116.257 14.6488 8
-9 7 5 125.776 13.906 5
-9 7 -5 122.477 17.6814 2
-9 -7 5 119 12.7429 5
9 -7 -5 133.48 16.0944 7
9 7 5 132.463 17.6843 2
10 7 -5 38.2279 8.07715 4
-10 7 5 52.5689 7.05024 5
-10 7 5 55.8251 14.0541 2
10 -7 5 53.2326 9.42558 2
10 7 5 54.4002 9.96132 2
10 -7 -5 43.3221 7.95542 7
-10 -7 5 55.8017 6.68298 5
-11 7 5 15.0944 3.43704 5
11 -7 5 12.9401 4.29877 2
11 7 -5 13.4487 3.45454 4
-11 -7 5 11.251 2.221 5
11 7 5 16.7678 7.64796 2
11 7 5 12.4456 2.76037 5
-11 7 -5 8.8115 4.45322 2
11 -7 -5 11.7587 3.36935 7
12 7 -5 36.9812 4.58025 4
-12 7 5 61.2737 9.57049 2
12 -7 -5 33.1575 4.59879 7
0 8 -5 594.37 54.4446 7
0 8 -5 612.45 60.1605 5
0 8 -5 702.883 59.7581 2
0 -8 5 604.173 53.4955 5
0 -8 -5 862.205 86.113 7
0 -8 -5 652.244 60.2265 8
-1 -8 -5 217.672 19.7483 8
1 8 -5 195.208 23.3921 2
1 -8 5 248.797 38.6994 3
1 -8 5 177.943 18.3475 5
1 8 -5 187.805 19.1085 7
1 8 5 202.731 37.476 6
-1 -8 5 197.481 18.5839 5
-1 8 -5 207.184 24.2012 2
-1 8 -5 146.531 20.4365 5
2 8 -5 146.511 15.413 7
-2 -8 -5 156.366 16.0402 8
2 -8 5 145.053 14.8059 5
2 8 -5 161.387 20.0693 2
-2 8 -5 138.038 13.9106 5
-2 -8 5 149.115 14.8718 5
-2 8 -5 134.475 20.0345 2
2 8 5 140.741 32.0002 6
3 -8 5 444.808 44.4785 5
-3 -8 -5 588.176 46.8776 8
3 8 -5 601.334 50.4094 2
3 8 -5 505.9 45.6265 7
-3 8 -5 529.586 44.2715 5
-3 -8 5 528.656 45.0885 5
3 8 5 496.678 49.277 2
3 8 5 627.896 72.2417 6
-3 8 -5 542.275 51.7574 2
-4 -8 -5 188.684 18.7748 8
4 8 -5 188.502 22.2855 2
4 -8 5 185.528 17.7651 5
4 8 -5 164.505 17.4138 7
4 8 5 161.407 21.7539 2
-4 8 -5 164.392 26.3518 2
-4 -8 5 172.12 17.1071 5
-4 8 -5 173.407 16.3663 5
4 8 5 207.49 41.2618 6
5 8 -5 55.3631 7.51832 7
5 8 -5 39.8605 8.9271 2
-5 -8 -5 59.637 8.77092 8
-5 8 5 47.9628 14.9906 5
5 -8 -5 55.211 10.0017 7
5 8 5 55.4156 10.5779 2
-5 -8 5 44.6588 7.03828 5
-5 8 -5 39.5793 10.6956 2
-5 8 -5 62.5794 7.27436 5
5 8 5 114.017 32.807 6
-6 8 5 280.959 27.0669 5
6 8 -5 266.064 25.4859 7
6 8 -5 294.886 27.2338 4
-6 -8 -5 252.712 27.3566 8
-6 8 5 345.536 31.8966 2
6 8 -5 326.509 29.7106 2
-6 8 -5 304.377 32.369 2
-6 -8 5 264.182 25.609 5
-6 8 -5 268.318 24.154 5
6 -8 -5 264.206 29.3264 7
6 8 5 272.121 30.6552 2
7 8 -5 55.443 7.67441 7
-7 8 5 51.6368 8.15104 5
7 8 -5 43.8798 9.50585 2
-7 8 5 63.9534 13.9072 2
7 8 -5 43.8231 7.75145 4
-7 -8 -5 42.0288 7.94167 8
7 -8 -5 55.2945 9.63611 7
7 8 5 48.688 10.8951 2
-7 8 -5 59.961 12.3247 2
-7 -8 5 42.5081 6.71442 5
8 8 -5 51.8273 8.20749 4
8 8 -5 54.5831 23.9885 2
-8 8 5 59.6309 8.31627 5
-8 -8 -5 51.8931 9.14229 8
-8 8 5 36.6744 9.46716 2
-8 8 -5 38.1156 9.96166 2
-8 -8 5 64.6597 7.21184 5
8 -8 -5 44.6292 8.85153 7
8 8 5 57.1201 11.297 2
-9 8 5 1.22883 5.22537 2
9 -8 5 8.02996 3.58874 2
-9 8 5 8.17346 2.91683 5
9 8 -5 6.33763 3.21015 4
9 8 5 5.79961 4.26266 2
-9 -8 5 7.49136 2.28234 5
9 -8 -5 8.75573 3.74908 7
-9 8 -5 10.9272 4.80049 2
10 -8 5 6.07905 3.40413 2
-10 8 5 10.122 3.50464 5
10 8 -5 5.83476 2.60159 4
-10 8 5 4.69889 4.6012 2
10 8 5 0.19889 3.35601 2
10 8 5 6.46618 2.39994 5
-10 -8 5 5.97693 1.7835 5
10 -8 -5 10.8116 3.99308 7
-11 8 5 105.62 10.2487 5
11 8 5 86.8474 9.22197 5
11 -8 -5 102.263 10.9997 7
11 8 5 116.266 13.0077 2
-11 8 -5 94.3982 12.185 2
-12 8 5 32.3861 4.09173 5
12 8 5 41.5558 6.0652 2
0 -9 -5 574.661 49.7638 7
0 9 5 582.996 48.5562 5
0 -9 -5 591.842 47.9109 8
0 9 5 559.269 51.0892 2
0 -9 5 497.341 46.9955 5
-1 9 5 164.567 17.8782 5
-1 -9 -5 192.327 18.0349 8
1 9 -5 125.398 37.3914 2
1 -9 5 180.892 17.1335 5
1 9 5 138.138 20.8826 2
-1 9 -5 152.1 15.6987 5
1 9 5 205.842 18.6007 5
-1 9 -5 124.25 25.7005 2
1 9 5 209.081 35.0679 6
-1 -9 5 194.921 17.3297 5
2 9 -5 593.764 53.1665 7
2 9 -5 740.111 59.0683 2
-2 -9 -5 619.781 59.6349 8
-2 9 5 638.232 53.7103 5
2 -9 5 710.364 52.8637 5
-2 -9 5 588.418 52.3103 5
-2 9 -5 550.71 51.0393 5
2 9 5 649.175 57.6188 2
-2 9 -5 578.646 58.7437 2
-3 9 5 32.1103 11.1838 5
-3 -9 -5 33.6702 6.15958 8
3 9 -5 30.3661 9.04349 2
3 9 -5 30.4935 5.63861 7
3 -9 5 34.5717 5.66738 5
-3 9 -5 14.6516 7.46881 2
-3 9 -5 32.0404 5.33638 5
3 9 5 40.4123 9.55591 2
3 9 5 50.4727 17.3559 6
-3 -9 5 27.8708 5.00294 5
4 9 -5 333.38 32.6293 2
4 9 -5 285.686 27.49 7
-4 9 5 290.977 28.293 5
-4 9 5 373.982 52.0077 2
-4 -9 -5 315.658 29.1473 8
-4 -9 5 283.773 26.9819 5
-4 9 -5 321.258 34.7723 2
4 -9 -5 349.209 32.1183 7
4 9 5 277.907 31.9013 2
-4 9 -5 279.212 25.9235 5
-5 -9 -5 178.275 18.8025 8
5 9 -5 180.187 21.0567 2
-5 9 5 188.566 18.3977 5
-5 9 5 148.105 23.9776 2
-5 -9 5 162.397 16.3812 5
5 -9 -5 168.28 20.1005 7
-5 9 -5 165.348 15.2956 5
5 9 5 199.173 22.5277 2
-5 9 -5 141.055 21.8213 2
-6 -9 -5 131.85 16.374 8
6 9 -5 163.486 19.6086 2
-6 9 5 142.369 16.5776 5
-6 9 5 101.459 30.7592 2
-6 -9 5 145.807 14.5029 5
6 -9 -5 144.415 18.1491 7
-6 9 -5 148.957 20.9815 2
6 9 5 170.128 20.4754 2
-7 9 5 83.2214 13.9616 2
-7 -9 -5 67.685 10.3769 8
-7 9 5 77.9398 9.96335 5
7 9 -5 62.4436 11.5414 2
7 -9 -5 68.2878 11.3307 7
-7 -9 5 76.5246 8.50661 5
-7 9 -5 78.2607 13.6956 2
7 9 5 81.9108 13.7073 2
-8 9 5 40.4603 9.57233 2
-8 9 5 43.8433 6.90905 5
8 -9 -5 52.0576 9.12577 7
8 9 5 60.7153 11.4811 2
8 9 5 54.3974 7.7595 5
-8 -9 5 63.8675 6.76073 5
-8 9 -5 54.4413 11.0133 2
-9 9 5 6.99664 2.29996 5
9 -9 5 2.53243 4.18552 2
-9 -9 5 8.59085 2.21263 5
9 9 5 7.69284 2.63849 5
9 9 5 4.06169 3.74755 2
9 -9 -5 12.1443 3.53973 7
-9 9 -5 1.00908 3.57825 2
-10 9 5 41.7152 8.66759 2
10 -9 5 68.136 10.8866 2
-10 9 5 55.4503 6.49352 5
10 9 5 54.2231 8.78495 2
10 9 5 50.266 5.79937 5
10 -9 -5 41.2296 6.77119 7
-10 9 -5 35.2195 8.04458 2
-11 9 5 1.01018 1.27893 5
11 9 5 -0.2778 1.82461 2
11 -9 -5 1.53662 1.46771 7
0 10 5 354.795 32.7371 5
0 10 -5 348.67 37.2017 2
0 -10 5 372.709 31.061 5
0 -10 -5 357.432 33.4594 7
0 10 5 333.43 35.227 2
-1 10 5 282.126 26.5713 5
1 -10 5 301.833 25.2806 5
1 10 -5 329.032 32.5961 2
-1 10 5 220.185 29.4002 2
-1 -10 -5 257.839 26.0965 8
1 10 5 266.876 29.7876 2
-1 -10 5 328.764 25.6251 5
1 -10 -5 271.66 27.8407 7
1 10 5 259.871 26.6003 5
-1 10 -5 287.653 32.368 2
2 -10 5 343.795 30.5803 5
-2 10 5 337.64 32.3957 5
2 10 -5 384.04 37.4292 2
-2 -10 -5 338.536 32.1869 8
-2 10 5 338.46 35.7658 2
-2 -10 5 361.88 30.9736 5
2 10 5 357.288 35.9702 2
-2 10 -5 342.861 37.6428 2
2 10 5 400.972 33.2033 5
2 -10 -5 337.457 33.9817 7
3 10 -5 185.719 21.7454 2
-3 -10 -5 156.591 17.408 8
-3 10 5 156.688 17.3079 5
-3 10 5 189.49 23.9891 2
3 10 5 166.367 21.0393 2
3 -10 -5 183.845 19.8234 7
-3 10 -5 159.423 22.0032 2
-3 -10 5 168.066 16.0098 5
-3 10 -5 130.244 16.5204 5
3 10 5 157.405 17.5481 5
-4 -10 -5 24.4434 5.66976 8
-4 10 5 10.717 7.30719 2
4 10 -5 13.1668 6.60162 2
-4 10 5 24.6677 5.54786 5
4 10 5 18.4913 5.19815 5
4 10 5 15.954 5.74486 2
4 -10 -5 24.1725 6.8496 7
-4 10 -5 11.8638 6.35428 2
-5 10 5 71.7559 14.4715 2
-5 -10 -5 60.82 10.4606 8
-5 10 5 69.0495 9.21461 5
5 10 -5 56.4593 12.1015 2
-5 10 -5 15.0799 20.1094 2
5 -10 -5 81.1086 14.1229 7
5 10 5 67.2324 11.5104 5
5 10 5 44.5742 12.0064 2
-5 -10 5 66.8138 7.79896 5
6 10 -5 234.263 24.3418 2
-6 10 5 213.24 24.691 2
-6 10 5 217.744 21.9615 5
-6 -10 -5 228.409 22.7585 8
6 10 5 227.281 25.0752 2
-6 10 -5 184.105 25.0464 2
-6 -10 5 250.393 20.1326 5
6 10 5 235.876 22.3233 5
6 -10 -5 206.138 23.5865 7
-7 10 5 43.8358 6.42802 5
7 10 -5 41.953 11.0832 2
-7 10 5 33.739 10.5557 2
7 -10 -5 41.8328 8.11703 7
-7 -10 5 42.6436 5.26395 5
7 10 5 58.1504 9.41591 2
7 10 5 46.2269 7.0385 5
-7 10 -5 45.2867 9.69108 2
-8 10 5 30.0861 5.19161 5
8 -10 5 15.42 5.03192 2
-8 -10 5 11.4274 4.61216 5
8 -10 -5 19.3899 5.14397 7
8 10 5 31.1468 4.96218 5
-8 10 -5 17.8637 5.28989 2
8 10 5 24.7418 6.34997 2
-9 10 5 26.9153 4.36098 5
9 -10 5 22.8279 7.05344 2
9 10 5 36.6081 7.66584 2
9 10 5 24.9096 4.23761 5
-9 10 -5 16.493 5.30602 2
9 -10 -5 33.5169 5.42599 7
-10 10 5 36.3065 4.37598 5
10 -10 -5 28.9816 4.84458 7
10 10 5 34.0773 6.08709 2
10 10 5 29.9849 3.60142 5
0 -11 -5 62.6214 12.9378 7
0 11 5 39.9211 11.5045 2
0 11 -5 47.9957 11.9822 2
0 -11 5 54.0968 10.1295 5
0 11 5 51.0129 8.46535 5
-1 11 5 48.6341 8.58211 5
1 -11 5 58.3639 8.17951 5
1 11 -5 63.3822 12.312 2
-1 11 5 37.6353 40.1025 2
1 11 5 58.5367 8.5635 5
1 11 5 29.8628 11.8044 2
-1 11 -5 57.6662 12.537 2
-1 -11 5 50.8649 9.60829 5
-2 11 5 74.8551 17.5408 2
2 11 -5 146.515 36.5896 2
-2 11 5 115.359 14.0207 5
-2 -11 5 111.947 11.2256 5
2 -11 -5 114.405 14.4863 7
2 11 5 119.07 16.773 5
2 11 5 109.186 17.7557 2
-2 11 -5 129.861 22.4064 2
-3 11 5 89.0225 10.7512 5
3 11 -5 59.856 12.8185 2
3 11 5 84.4643 10.656 5
-3 11 -5 65.8252 13.1943 2
3 11 5 54.993 12.5813 2
3 -11 -5 96.63 11.6097 7
-3 -11 5 81.0841 8.27761 5
-4 11 5 134.315 19.5539 2
-4 11 5 125.445 14.62 5
4 11 -5 130.854 17.7132 2
4 -11 -5 159.908 16.9953 7
-4 11 -5 126.36 18.8031 2
4 11 5 123.564 17.5135 2
-4 -11 5 123.87 12.1827 5
4 11 5 141.137 14.8632 5
-5 11 5 155.247 15.791 5
5 11 -5 146.171 17.3924 2
-5 11 5 142.356 18.9221 2
5 11 5 144.04 15.2016 5
5 11 5 123.421 17.6632 2
-5 11 -5 121.31 18.5335 2
5 -11 -5 139.734 16.6295 7
-5 -11 5 134.855 12.2611 5
-6 11 5 188.965 18.4879 5
-6 11 5 170.479 22.1832 2
6 11 -5 165.006 24.5356 2
6 11 5 204.529 21.773 2
6 -11 -5 171.1 19.7045 7
6 11 5 194.716 18.4108 5
-6 11 -5 179.992 21.6679 2
-7 11 5 57.0403 7.46163 5
7 11 5 65.2227 13.7104 2
7 11 5 53.3697 7.32967 5
-7 11 -5 37.5291 9.23717 2
7 -11 -5 54.6809 8.51906 7
-8 11 5 14.7162 3.16376 5
-8 11 5 2.91283 4.28628 2
8 11 5 5.73326 3.44381 2
-8 11 -5 6.75557 4.01727 2
8 -11 -5 8.95711 3.10076 7
8 11 5 15.1769 3.17185 5
-9 11 5 61.6579 6.20833 5
9 11 5 59.4463 8.23175 2
9 11 5 46.9137 6.12275 5
-9 11 -5 46.8413 7.03308 2
0 12 -5 29.185 8.75417 2
0 12 5 39.9601 6.6849 5
0 12 5 36.5882 8.21518 2
-1 12 5 -2.6144 2.5694 5
1 12 -5 -0.6457 4.29925 2
-1 12 5 1.02766 5.15191 2
1 12 5 3.21987 4.03336 2
-1 12 -5 -2.7185 3.53286 2
1 12 5 2.34274 2.34351 5
1 -12 -5 0.58386 3.01625 7
-2 12 5 2.59016 2.7138 5
2 12 -5 -1.1489 4.39403 2
-2 12 5 10.5478 6.20364 2
2 12 5 4.87539 4.18419 2
-2 12 -5 3.0563 4.26405 2
2 12 5 1.10219 2.65882 5
2 -12 -5 6.20616 3.57052 7
-3 12 5 33.5925 6.70978 5
-3 12 5 40.9239 10.8704 2
3 12 -5 33.4592 8.81348 2
-3 12 -5 34.6692 8.47143 2
3 -12 -5 34.9226 7.40718 7
3 12 5 33.5382 6.12859 5
3 12 5 34.8415 8.24117 2
-4 12 5 21.6418 5.12471 5
4 12 -5 13.6808 5.45187 2
-4 12 5 23.4968 8.33817 2
-4 12 -5 14.7763 5.89658 2
4 -12 -5 22.5899 5.7459 7
4 12 5 38.0995 7.79701 2
4 12 5 20.5083 4.75545 5
-5 12 5 189.8 19.6721 2
5 12 -5 145.021 17.4116 2
-5 12 5 166.531 18.5562 5
5 12 5 132.433 23.3212 2
-5 12 -5 135.055 17.8477 2
5 -12 -5 128.613 16.0367 7
5 12 5 170.301 15.8558 5
-6 12 5 87.7729 9.87157 5
-6 12 5 112.909 21.4315 2
6 12 5 96.6242 10.2625 5
6 -12 -5 63.3889 9.81819 7
-6 12 -5 77.5545 11.9103 2
6 12 5 95.6561 12.2479 2
-7 12 5 91.8845 9.12442 5
-7 12 5 114.231 17.4174 2
7 12 5 74.9665 8.6391 5
7 12 5 84.4724 10.8972 2
7 -12 -5 69.9213 9.59087 7
-7 12 -5 79.7552 10.566 2
-8 12 5 31.6376 4.66642 5
8 12 5 28.1632 4.03067 5
-8 12 -5 28.6917 5.15729 2
8 12 5 21.5273 6.42867 2
0 13 5 118.561 13.2597 5
0 13 -5 110.396 15.5571 2
0 13 5 129.081 18.7707 2
1 13 -5 52.5748 11.3711 2
-1 13 5 79.3299 15.4422 2
-1 13 5 83.2929 9.48225 5
1 13 5 73.0174 14.2054 2
-1 13 -5 49.5019 10.9124 2
1 13 5 68.9102 8.84683 5
-2 13 5 116.405 17.8126 2
-2 13 5 95.1145 13.2684 5
2 13 -5 69.3225 12.9801 2
-2 13 -5 56.6423 13.1643 2
2 13 5 96.5941 10.5664 5
2 -13 -5 87.8693 9.70559 7
2 13 5 78.7378 14.7937 2
-3 13 5 14.2017 4.20946 5
3 13 -5 4.5776 4.00279 2
3 -13 -5 11.3748 3.42823 7
-3 13 -5 11.894 4.83472 2
3 13 5 11.1552 5.35907 2
3 13 5 13.4331 4.32766 5
4 13 -5 49.8163 8.69053 2
-4 13 5 48.121 10.5377 2
-4 13 5 50.0265 6.62962 5
-4 13 -5 37.2998 8.10891 2
4 13 5 48.5969 8.74815 2
4 -13 -5 28.2148 5.70856 7
4 13 5 41.1078 6.19648 5
-5 13 5 4.10886 1.97843 5
5 13 5 4.11081 2.04891 5
5 -13 -5 2.45336 1.92663 7
-5 13 -5 3.5557 2.76415 2
5 13 5 8.2004 3.39711 2
-6 13 5 99.8859 9.70955 5
6 13 5 94.6891 13.1267 2
6 13 5 84.0679 9.34392 5
-6 13 -5 101.291 11.8693 2
-7 13 5 49.958 5.46992 5
7 -13 -5 35.9525 5.3804 7
7 13 5 49.7308 5.03269 5
7 13 5 61.0831 7.20885 2
0 14 5 76.348 9.30346 5
0 14 -5 68.6227 10.5385 2
0 14 5 105.829 14.1027 2
-1 14 5 -0.8411 1.42667 5
1 14 -5 7.57231 3.43456 2
1 14 5 0.87454 1.63956 5
-1 14 -5 3.47403 3.29678 2
2 14 -5 132.845 13.4002 2
-2 14 5 135.015 12.9462 5
2 14 5 128.259 17.5209 2
2 14 5 116.087 12.3069 5
-2 14 -5 109.462 13.3173 2
-3 14 5 83.4924 8.74333 5
-3 14 -5 63.8605 11.3081 2
3 14 5 81.5262 8.62064 5
3 14 5 76.6761 10.8854 2
-4 14 5 5.28948 2.53352 5
4 14 5 -0.9038 3.55585 2
4 14 5 3.77361 1.65075 5
-5 14 5 124.559 10.7955 5
5 14 5 100.399 13.6493 2
5 14 5 109.469 10.2982 5
0 15 5 19.6426 3.23406 5
-1 15 5 4.31681 1.31381 5
1 15 5 0.9219 1.39327 5
0 0 6 2101.42 174.239 6
0 0 -6 2223.92 170.176 1
0 0 6 2107.42 180.883 3
1 0 6 431.019 49.1715 3
-1 0 6 536.158 49.2546 3
1 0 6 509.946 46.3701 6
-1 0 -6 446.927 41.1175 1
-1 0 -6 409.721 44.2306 1
-1 0 6 499.048 41.6201 6
-2 0 6 1302.55 114.597 3
-2 0 -6 1492.72 111.937 1
2 0 6 1251.75 115.815 6
2 0 6 1226.38 120.692 3
-2 0 -6 1416.1 112.859 1
-3 0 6 101.05 14.2679 3
3 0 -6 82.1016 10.7301 1
3 0 6 81.6859 15.5426 6
3 0 6 104.624 20.0532 3
-3 0 -6 87.8722 14.7388 1
-3 0 6 86.9728 9.67463 1
-4 0 6 717.999 58.8521 3
4 0 6 600.522 69.4543 3
-4 0 6 569.587 54.8991 1
4 0 6 630.9 65.7012 6
-4 0 -6 673.088 64.4889 1
-5 0 -6 918.527 70.947 4
5 0 6 850.351 86.8662 6
5 0 6 805.094 89.1571 3
-5 0 6 775.905 88.5518 3
-5 0 6 898.578 84.2654 1
-6 0 -6 15.5054 5.30072 8
6 0 -6 19.3449 4.53193 7
-6 0 -6 18.6495 4.93333 4
6 0 6 1.75759 9.07228 6
7 0 6 55.1764 10.8304 2
7 0 -6 56.7752 8.80828 7
-7 0 -6 59.021 7.40846 8
7 0 6 56.0883 27.2617 3
7 0 6 56.9016 22.7504 6
-7 0 -6 48.6031 7.84664 4
-7 0 6 51.7606 10.7024 5
-8 0 -6 370.287 35.2545 2
-8 0 6 322.054 32.0951 5
-8 0 6 403.111 38.2407 2
-8 0 -6 348.744 33.0882 4
8 0 -6 333.439 35.6188 7
8 0 6 403.712 56.9602 6
-8 0 -6 368.421 32.4776 8
8 0 6 373.504 39.954 2
-9 0 -6 157.018 15.655 8
9 0 6 132.586 19.5244 2
-9 0 -6 129.355 19.1715 2
-9 0 -6 162.292 17.1275 4
-9 0 6 167.013 16.6432 5
9 0 -6 181.586 18.2348 7
-9 0 6 133.51 22.8763 2
-10 0 6 2.91313 4.85708 2
10 0 6 6.02441 3.97807 2
-10 0 6 2.35404 2.50872 5
10 0 -6 3.23339 3.24133 7
11 0 -6 23.0914 5.04777 7
-11 0 6 0.79625 5.76148 2
-11 0 6 23.3717 5.31435 5
11 0 6 13.1905 5.46242 2
-12 0 6 -4.7803 4.35987 2
-12 0 6 1.65801 1.82636 5
12 0 6 -0.3772 2.97135 2
13 0 -6 86.8346 10.6402 4
-13 0 6 110.045 10.3567 5
13 0 6 89.6366 11.4437 2
-14 0 6 10.0538 1.7533 5
14 0 6 5.43824 4.63983 2
14 0 -6 7.69016 1.9123 4
0 -1 6 631.237 60.8265 3
0 -1 6 586.927 54.7148 1
0 1 -6 630.43 53.831 1
0 -1 6 619.049 52.9855 6
0 1 6 621.146 56.1633 6
0 1 6 566.827 59.756 3
-1 1 6 508.065 47.2778 6
1 1 -6 569.393 46.5007 1
1 -1 6 484.798 53.8763 3
1 -1 6 475.201 47.9551 6
-1 1 6 536.341 52.2204 3
-1 -1 -6 490.837 42.8074 1
-1 -1 6 495.473 46.7597 1
-1 1 -6 562.254 47.5846 1
-1 -1 6 522.753 51.7688 3
1 1 6 533.414 50.692 6
1 1 6 532.645 56.1306 3
-2 1 6 93.0486 13.9482 3
-2 1 6 84.0704 11.3727 6
2 -1 6 77.6425 14.0723 6
2 -1 6 71.9535 16.3105 3
-2 -1 -6 81.9038 10.8294 1
-2 -1 -6 65.3889 11.0227 1
2 1 -6 59.1955 13.9804 1
-2 1 -6 73.417 12.6311 1
-2 -1 6 79.554 10.6452 1
-2 1 -6 87.0535 14.9309 1
-2 -1 6 92.9377 14.3797 3
2 1 6 75.7155 16.262 3
2 1 6 89.3672 14.8585 6
-3 -1 -6 299.641 32.2626 1
3 -1 6 330.692 36.6442 6
3 1 -6 309.639 31.4019 1
3 -1 6 279.403 38.3585 3
3 1 6 312.741 40.911 3
-3 1 -6 310.719 35.4624 1
-3 -1 6 314.692 33.6038 3
-3 -1 6 258.654 29.2854 1
3 1 6 349.418 40.2574 6
-4 1 6 40.7426 8.34123 3
4 1 -6 49.5726 13.1525 1
4 -1 6 54.0649 17.6471 3
-4 -1 -6 44.5519 11.3849 1
4 -1 6 70.646 14.2413 6
-4 -1 6 40.118 10.8764 1
4 1 6 50.3945 13.4903 6
-4 1 -6 44.8168 15.76 1
-4 -1 6 64.8335 10.9586 3
-5 -1 -6 95.2466 11.0817 4
5 -1 6 70.0265 18.2262 6
5 1 -6 103.967 12.4752 7
5 -1 6 93.1352 20.1557 3
5 1 6 107.315 22.2487 6
-5 -1 6 97.4431 15.4662 3
5 -1 -6 112.682 12.6078 7
-5 1 -6 95.0725 11.0788 4
6 -1 6 842.434 79.979 3
6 1 -6 607.364 57.5816 7
-6 -1 -6 673.994 57.074 8
-6 -1 -6 651.026 56.8204 4
6 1 6 679.526 76.5462 6
6 1 6 764.544 81.9575 3
-6 1 -6 635.608 56.4125 4
6 1 6 644.817 60.1565 2
6 -1 -6 655.415 58.4626 7
7 -1 6 270.436 45.6725 3
-7 -1 -6 246.597 22.0876 4
-7 -1 -6 206.049 21.3338 8
7 -1 6 211.361 37.7511 6
7 1 -6 211.769 22.5417 7
7 -1 -6 217.386 23.1274 7
-7 1 -6 206.433 21.0246 4
-7 -1 6 188.633 20.3587 5
7 1 6 193.484 24.4146 2
7 1 6 297.533 43.7268 6
-7 -1 6 240.04 26.6534 2
-7 1 -6 235.689 24.8941 2
-7 1 -6 182.165 23.8767 8
7 1 6 508.818 150.409 3
-8 1 6 25.6424 5.38946 5
-8 -1 -6 35.822 6.53477 4
-8 -1 -6 37.8492 5.91156 8
8 -1 6 35.3963 14.9773 6
8 1 -6 32.5865 9.54325 7
8 -1 6 18.6873 7.33718 2
-8 -1 6 28.5876 5.94331 5
-8 1 -6 51.0924 19.3852 8
-8 1 -6 26.0094 7.8928 2
8 1 6 21.5427 7.76281 2
8 1 6 26.6546 14.3732 6
-8 -1 6 49.8884 11.0182 2
-8 1 -6 34.2935 6.98302 4
8 -1 -6 35.5075 10.119 7
-9 -1 -6 219.227 20.9406 4
-9 -1 -6 197.382 19.5902 8
9 1 -6 191.686 20.4634 7
9 -1 6 168.578 22.8826 2
-9 1 6 237.68 27.1051 2
-9 1 6 191.282 19.5772 5
-9 -1 6 203.258 19.8133 5
-9 -1 6 173.228 25.1744 2
-9 1 -6 213.73 23.5179 2
9 1 6 190.667 23.2885 2
9 -1 -6 199.848 21.3304 7
-9 1 -6 175.591 19.611 4
-10 1 6 14.0005 4.30985 5
10 1 -6 13.92 4.84098 7
-10 1 6 5.7452 9.76645 2
10 -1 6 8.17593 4.56708 2
-10 -1 -6 12.9241 5.50661 8
10 1 6 5.85902 3.92075 2
10 -1 -6 11.0474 4.35905 7
-10 1 -6 5.54014 25.865 2
-10 -1 6 8.83468 7.36828 2
-10 -1 6 11.3695 3.80082 5
11 -1 6 88.1352 13.7359 2
-11 1 6 71.9727 15.7672 2
-11 1 6 97.7201 11.0525 5
11 1 -6 96.098 10.4979 7
-11 -1 6 99.9544 11.1859 5
-11 1 -6 85.8024 14.9146 2
11 1 6 84.7924 13.9585 2
11 -1 -6 75.7341 10.4491 7
-11 -1 6 86.4793 17.1401 2
-12 1 6 48.0923 13.2513 2
-12 1 6 44.6825 6.73134 5
12 -1 6 47.2375 9.4713 2
12 1 6 45.4399 9.30111 2
12 -1 -6 41.0751 7.50748 4
-12 -1 6 46.3904 6.53662 5
12 -1 -6 45.5836 6.51794 7
-13 1 6 98.4121 9.73392 5
13 1 -6 86.8721 10.6544 4
13 -1 6 88.0266 11.1418 2
13 1 6 96.8058 11.4008 2
13 -1 -6 68.8733 9.38904 4
-13 -1 6 97.5406 9.63774 5
-14 1 6 11.1992 1.87228 5
-14 -1 6 12.7246 2.14659 5
0 -2 6 5.94853 5.05896 3
0 2 6 11.0114 6.17131 3
0 2 -6 11.2411 4.73086 1
0 -2 6 12.0927 4.87717 1
1 2 -6 2101.17 165.543 1
1 -2 6 2052.62 163.936 6
-1 2 6 1960.52 168.111 3
1 -2 6 2088.39 168.942 1
-1 2 6 1901.72 165.491 6
1 -2 6 1923.6 170.952 3
-1 2 -6 2097.71 166.215 1
-1 -2 6 2095.7 169.744 3
-1 -2 6 1761.45 163.797 1
1 2 6 2066.01 168.985 6
-2 -2 -6 1432.54 102.895 1
2 -2 6 1134.47 110.961 3
-2 -2 -6 1306.16 101.147 1
2 2 -6 1247.47 105.032 1
2 -2 6 1207.81 105.768 6
-2 2 6 1174.85 104.817 3
-2 2 -6 1275.49 106.64 1
-2 -2 6 1202.25 103.86 1
-2 -2 6 1107.06 106.9 3
2 2 6 1169.18 108.759 6
3 2 -6 321.513 34.8936 1
-3 -2 -6 310.476 33.4963 1
3 -2 6 358.597 38.3079 6
-3 2 6 354.15 31.9316 3
-3 -2 6 346.218 36.5612 3
-3 2 -6 296.178 35.6631 1
3 2 6 324.512 38.9759 6
-3 -2 6 275.316 32.9907 1
4 2 -6 968.457 85.6638 1
4 -2 6 1049.76 93.3559 3
4 -2 6 875.757 86.7052 6
-4 -2 -6 888.551 84.4721 1
-4 -2 6 858.148 83.6706 3
4 2 6 849.114 89.2129 6
-4 -2 6 947.234 84.4849 1
5 -2 6 18.7186 4.15067 5
-5 -2 -6 11.1176 3.39052 8
5 2 -6 7.82602 3.81482 7
5 -2 6 11.6249 7.1146 6
5 -2 6 11.8947 8.86548 3
-5 -2 -6 3.17028 2.7611 4
-5 2 -6 14.587 3.13233 4
5 2 6 6.7888 6.20644 6
-5 -2 6 3.09293 6.73748 3
6 2 -6 176.318 19.7731 7
6 -2 6 154.315 17.802 5
-6 -2 -6 188.614 19.1621 4
-6 -2 -6 199.967 19.3285 8
6 -2 6 206.349 32.6975 6
6 2 6 219.669 31.3984 2
-6 2 -6 195.269 21.2089 2
6 -2 -6 187.886 20.8072 7
-6 2 -6 192.366 18.7784 4
-6 -2 6 206.63 19.1879 5
-7 -2 -6 61.6156 9.31979 8
7 -2 6 86.5676 22.7431 6
7 -2 6 86.1494 29.8111 3
-7 -2 -6 71.2247 9.46882 4
7 2 -6 67.6908 10.1495 7
-7 2 -6 66.4758 8.72904 4
7 2 6 54.7611 11.7139 2
-7 -2 6 59.7017 8.49853 5
7 -2 -6 74.9069 10.8655 7
-7 -2 6 73.1074 15.1054 2
7 2 6 52.2249 19.5295 6
-7 2 -6 64.4555 12.3428 2
8 2 -6 18.0575 7.44808 7
8 -2 6 6.13335 11.8786 6
-8 2 6 -5.7533 7.92977 2
-8 -2 -6 6.73601 3.63648 4
-8 2 6 14.3135 4.06065 5
-8 -2 -6 9.88794 3.56334 8
-8 2 -6 -10.464 17.8787 2
8 -2 -6 11.0598 4.69202 7
-8 2 -6 12.9652 3.7839 4
8 2 6 17.3062 18.2478 6
8 2 6 3.3699 4.93164 2
-8 -2 6 8.66285 3.77108 5
9 -2 6 226.617 25.4805 2
-9 2 6 265.061 27.9418 2
-9 2 6 212.168 20.8894 5
-9 -2 -6 199.984 21.6193 4
9 2 -6 206.002 21.4507 7
-9 -2 -6 198.081 21.0017 8
-9 2 -6 240.107 25.6747 2
-9 -2 6 207.997 21.1038 5
-9 -2 6 216.564 28.0566 2
9 2 6 201.681 24.945 2
9 -2 -6 215.201 23.1675 7
-9 2 -6 189.608 20.6619 4
10 -2 6 55.635 11.4238 2
-10 2 6 57.0211 16.0104 2
-10 -2 -6 51.7605 7.97177 8
-10 2 6 50.0049 11.0624 5
10 2 -6 55.284 8.28972 7
-10 2 -6 53.1516 12.1393 2
10 2 6 75.8896 13.2851 2
-10 -2 6 73.2213 31.5702 2
-10 -2 6 67.065 9.96055 5
-11 2 6 6.29877 3.11022 5
11 2 -6 -2.9183 11.2029 8
11 -2 6 6.35064 3.98154 2
11 -2 -6 4.11729 3.4219 4
-11 2 -6 -1.9162 4.46458 2
11 2 6 1.08159 3.20327 2
-11 -2 6 5.23517 3.08758 5
11 -2 -6 6.51183 2.5832 7
-12 2 6 78.2603 8.87256 5
-12 2 6 64.8517 14.1026 2
12 -2 6 63.0848 10.3892 2
-12 -2 6 72.0928 8.63833 5
12 2 6 81.3292 11.2446 2
12 -2 -6 60.6388 7.55361 7
12 -2 -6 56.6033 9.23545 4
-13 2 6 27.4152 4.13344 5
13 -2 6 17.5756 4.26139 2
13 2 -6 19.6072 4.33326 4
13 2 6 10.2674 3.7063 2
-13 -2 6 22.7534 3.62366 5
13 -2 -6 17.8273 3.934 4
0 3 6 1810.97 153.212 6
0 3 -6 2043.73 159.702 1
0 -3 6 1598.27 151.243 1
0 -3 6 1740.25 154.013 3
1 -3 6 205.085 29.5549 3
1 -3 6 250.68 30.4082 1
1 3 -6 260.894 29.7014 1
-1 3 6 229.169 29.2875 3
-1 3 -6 271.115 30.054 1
1 3 6 210.723 28.6646 6
-1 -3 6 223.18 28.377 1
-1 -3 6 190.974 28.1664 3
-2 -3 -6 588.006 49.7557 1
-2 3 6 674.197 70.3056 3
2 -3 6 604.728 60.7004 1
2 -3 6 566.833 54.2649 6
2 3 -6 550.244 55.658 1
2 -3 6 583.128 76.4359 3
-2 -3 6 538.99 55.0017 1
-2 3 -6 573.743 56.9343 1
2 3 6 540.169 58.7183 6
-2 -3 6 522.74 56.6346 3
3 -3 6 319.688 39.6239 6
3 3 -6 344.298 37.3432 1
3 -3 6 272.169 38.0548 3
-3 -3 -6 290.955 32.6729 1
-3 -3 6 314.609 36.5394 3
-3 -3 6 302.291 35.7306 1
3 3 6 325.193 39.5507 6
4 -3 6 42.9354 13.2249 6
4 -3 6 22.8428 10.9176 3
-4 -3 -6 44.4335 7.72313 8
-4 -3 6 32.7509 11.9272 3
4 3 6 36.9349 12.5406 6
4 -3 -6 44.7754 10.39 7
5 -3 6 61.5517 14.7066 6
-5 -3 -6 61.4969 8.10725 4
5 -3 6 54.8422 6.88381 5
-5 -3 -6 53.9958 17.7286 8
5 3 -6 49.5151 8.03163 7
5 -3 6 65.4061 18.2868 3
5 3 6 56.8112 18.5944 6
5 -3 -6 43.3546 8.43352 4
5 -3 -6 62.6204 9.34019 7
-5 -3 6 58.8735 17.291 3
-5 3 -6 56.3585 7.6886 4
-6 -3 -6 2.00359 2.66353 8
6 -3 6 3.17906 1.96866 5
6 -3 6 11.1718 17.794 3
-6 -3 -6 -3.4355 1.81659 4
6 3 -6 -2.0609 2.26872 7
6 -3 6 8.38785 8.72525 6
6 -3 -6 0.57426 2.39855 7
6 3 6 5.69596 9.88524 6
-6 -3 6 -8.7237 8.19928 3
6 3 6 0.17238 4.02537 2
-6 3 -6 0.4522 4.62691 2
-6 3 -6 -2.1427 2.07805 4
-6 -3 6 -3.5872 2.02456 5
-7 -3 -6 14.376 4.94308 4
7 -3 6 -6.0876 9.60444 6
7 3 -6 19.5276 5.29589 7
-7 -3 -6 16.9808 4.62712 8
-7 3 -6 12.4112 3.87301 4
7 3 6 25.8263 7.37086 2
-7 -3 6 13.7291 4.31362 5
7 3 6 18.8233 13.1888 6
7 -3 -6 8.72048 4.54782 7
-7 3 -6 11.4968 5.6218 2
-8 3 6 120.063 16.994 5
-8 -3 -6 115.754 13.2711 8
8 3 -6 124.453 13.8153 7
-8 -3 -6 84.2992 12.3374 4
8 -3 6 109.331 31.6127 6
8 3 6 124.709 17.3722 2
8 -3 -6 105.491 14.8523 7
-8 -3 6 101.75 12.592 5
-8 3 -6 95.7434 11.9789 4
8 3 6 191.823 41.5164 6
-8 3 -6 111.842 15.9065 2
9 -3 6 47.8255 10.8359 2
9 3 -6 57.6717 8.62863 7
-9 3 6 60.49 8.72802 5
-9 3 6 67.8319 15.2868 2
-9 -3 -6 54.6643 8.49874 8
9 -3 -6 71.0294 10.2141 7
-9 -3 6 47.7435 8.12074 5
9 3 6 52.3974 11.6687 2
-9 3 -6 61.2534 12.1891 2
-10 3 6 86.1443 10.3089 5
-10 3 6 58.1547 15.0426 2
10 3 -6 77.9 9.51279 7
-10 -3 -6 74.0413 9.82085 8
10 -3 6 91.0933 16.6765 2
-10 -3 6 71.2953 9.84797 5
10 -3 -6 58.3479 10.1851 7
10 -3 -6 87.5192 11.7408 4
-10 3 -6 79.7339 13.7447 2
10 3 6 86.7714 14.5734 2
11 -3 6 6.57377 3.81326 2
-11 3 6 9.3443 3.4435 5
-11 3 6 -1.2192 6.06814 2
11 3 6 5.35426 4.34993 2
11 -3 -6 2.65742 3.1731 4
-11 3 -6 -3.0712 4.61059 2
-11 -3 6 7.76977 3.09521 5
11 -3 -6 7.00004 3.47128 7
-12 3 6 125.24 15.5297 5
12 3 -6 122.502 15.1116 4
-12 3 6 145.842 18.8433 2
12 -3 6 149.794 23.3403 2
-12 -3 6 149.359 13.8954 5
12 3 6 130.598 16.2169 2
12 -3 -6 132.096 13.2868 7
12 -3 -6 124.78 13.7526 4
-13 3 6 36.5769 4.53885 5
13 -3 6 20.3116 5.2291 2
-13 3 6 27.3585 5.82603 2
13 3 6 31.9059 6.09896 2
13 -3 -6 25.8292 4.06856 4
-13 -3 6 34.6329 4.21094 5
0 4 6 121.137 19.6756 6
0 -4 6 120.442 20.2093 3
0 -4 6 99.7477 20.1164 1
0 4 -6 123.952 21.1327 1
-1 4 6 570.425 57.7423 3
1 4 -6 623.833 59.7831 1
1 -4 6 487.536 57.3184 3
1 -4 6 691.542 62.911 1
-1 -4 6 625.687 59.3704 1
1 4 6 470.249 57.2084 6
-1 -4 6 501.235 56.7889 3
2 -4 6 423.518 52.7154 3
2 -4 6 526.487 79.2594 1
2 4 -6 485.763 54.5739 1
-2 4 6 566.329 49.0527 3
-2 4 6 442.167 67.1563 3
-2 -4 6 524.986 53.8811 3
2 4 6 452.61 53.4585 6
-2 -4 6 489.462 57.91 1
-2 4 -6 552.984 59.4776 1
3 -4 6 34.4498 11.8143 3
-3 -4 6 61.4078 14.4084 3
3 4 6 43.9085 14.3812 6
4 4 -6 215.9 20.5152 7
4 -4 6 203.515 28.3236 6
-4 -4 -6 212.109 20.4123 8
4 -4 6 188.826 30.8971 3
4 4 -6 197.078 20.7834 4
4 -4 6 200.391 18.68 5
-4 -4 -6 225.829 19.4807 4
4 4 6 158.767 30.2152 6
-4 -4 6 156.741 27.1701 3
4 -4 -6 200.788 21.0866 7
-5 -4 -6 251.362 21.4863 4
-5 -4 -6 202.172 21.0743 8
5 -4 6 224.197 35.385 3
5 -4 6 191.869 19.8519 5
5 -4 6 194.874 30.7593 6
5 4 -6 205.364 21.583 7
-5 4 -6 228.756 20.4965 4
5 -4 -6 240.51 21.9332 4
5 4 6 210.16 23.7828 2
-5 -4 6 185.143 21.6008 5
5 -4 -6 192.558 22.026 7
-5 -4 6 241.748 32.7868 3
-5 4 -6 215.532 23.9452 2
6 4 -6 346.28 33.4043 7
6 -4 6 470.473 53.0897 3
6 -4 6 387.051 32.4514 5
-6 -4 -6 416.086 33.5613 4
-6 -4 -6 369.717 33.7713 8
6 -4 6 345.009 47.1932 6
6 -4 -6 388.794 35.5986 7
6 4 6 398.706 54.5386 6
6 4 6 292.129 35.2428 2
-6 -4 6 373.172 59.8762 3
-6 4 -6 311.736 31.9093 4
-6 4 -6 398.387 36.1035 2
-6 -4 6 290.468 31.6181 5
6 -4 -6 399.9 33.9961 4
7 -4 6 164.467 31.5453 6
-7 -4 -6 109.404 16.1301 4
7 4 -6 92.5675 11.8686 7
-7 -4 -6 98.4625 13.0753 8
-7 -4 6 95.7598 14.6167 5
-7 4 -6 85.1006 11.0417 4
7 4 6 104.104 15.7995 2
7 -4 -6 113.606 13.2963 4
-7 4 -6 118.06 16.041 2
7 4 6 76.9259 23.5879 6
7 -4 -6 87.9759 13.4925 7
8 4 -6 73.0823 9.98554 7
-8 4 6 71.4061 9.8039 5
-8 -4 -6 68.9489 10.0921 8
-8 -4 -6 70.339 9.9138 4
8 4 6 145.748 46.6104 6
8 -4 -6 84.0809 11.8682 7
-8 4 -6 59.8167 13.1517 2
8 -4 -6 81.774 10.6096 4
-8 4 -6 60.3727 8.8977 4
-8 -4 6 72.6976 9.65773 5
8 4 6 59.8419 12.9818 2
-9 4 6 5.52379 8.81057 2
9 -4 6 11.2966 5.58556 2
-9 -4 -6 18.9738 4.69383 8
-9 4 6 17.2653 4.71491 5
9 4 -6 28.3105 6.19644 7
-9 4 -6 15.7217 6.00497 2
9 4 6 14.4278 6.72576 2
9 -4 -6 21.5297 5.8386 7
9 -4 -6 18.0084 5.58303 4
-9 -4 6 18.208 4.61653 5
10 -4 6 48.1468 10.6353 2
-10 4 6 52.2122 7.32277 5
-10 -4 -6 44.1711 7.35522 8
-10 4 6 25.6979 10.0751 2
10 -4 -6 46.2486 8.48156 7
10 4 6 46.8862 11.2037 2
10 -4 -6 50.3423 8.01181 4
-10 4 -6 51.9248 11.392 2
-10 -4 6 54.1845 7.69348 5
-11 4 6 81.9039 27.6944 2
11 -4 6 67.1664 11.6556 2
-11 4 6 97.2657 10.0177 5
11 -4 -6 81.6321 10.5005 7
11 -4 -6 80.6373 11.3911 4
11 4 6 66.8367 11.9684 2
-11 -4 6 76.8145 9.59027 5
12 4 -6 16.31 7.72726 8
-12 4 6 13.7961 3.44127 5
-12 4 6 33.1181 7.4615 2
12 4 -6 13.456 4.37523 4
12 -4 6 11.3127 4.24214 2
12 -4 -6 20.7826 3.94932 7
12 -4 -6 16.019 3.47472 4
12 4 6 19.3278 5.71632 2
-12 -4 6 15.2934 3.41219 5
-13 4 6 52.589 5.70106 5
13 4 -6 38.9587 5.84397 4
-13 4 6 84.1552 14.794 2
13 -4 6 48.8418 6.48788 2
13 4 6 47.6941 6.91844 2
-13 -4 6 43.5616 4.86714 5
0 5 6 99.9308 19.7521 6
0 -5 6 99.921 19.4952 3
1 -5 6 683.149 71.7761 3
-1 -5 6 732.136 72.8237 3
1 5 6 720.223 74.3676 6
2 5 -6 114.349 12.5844 7
2 -5 6 116.404 21.6244 3
-2 5 6 93.009 18.0279 3
2 -5 6 107.887 17.306 5
-2 -5 -6 124.214 12.5798 8
-2 5 -6 105.726 11.5278 7
2 5 6 109.949 22.0178 6
-2 -5 6 82.2122 19.6003 3
3 -5 6 167.394 28.8597 3
3 5 -6 151.1 16.8474 7
3 -5 6 130.161 15.212 5
-3 -5 -6 195.757 17.6013 8
3 -5 -6 178.379 18.5608 7
3 5 6 128.412 27.9286 6
-3 -5 6 181.56 16.5329 5
-3 -5 6 148.643 26.563 3
-3 5 -6 185.84 16.5135 7
4 5 -6 685.073 61.9959 7
-4 -5 -6 834.468 61.7586 4
-4 -5 -6 673.172 61.9611 8
4 -5 6 680.484 60.621 5
4 5 -6 741.646 63.3607 4
4 -5 6 870.494 79.2567 3
4 5 6 804.511 88.7996 6
-4 -5 6 649.847 74.4955 3
4 -5 -6 715.88 63.6693 7
-4 5 -6 753.637 65.1721 2
5 5 -6 332.837 32.0461 7
5 -5 6 401.949 49.2043 3
5 -5 6 319.275 30.8704 5
-5 -5 -6 382.19 31.835 4
-5 -5 -6 350.777 32.5296 8
5 -5 -6 301.834 33.3686 7
-5 -5 6 326.832 31.179 5
5 -5 -6 388.504 32.3789 4
-5 5 -6 365.08 35.2257 2
5 5 6 389.178 51.5943 6
-5 -5 6 403.486 48.9784 3
-5 5 -6 368.674 34.1284 4
5 5 6 292.328 34.0884 2
-6 -5 -6 106.034 13.1105 8
6 -5 6 89.9155 11.0153 5
-6 -5 -6 133.556 13.0362 4
6 5 -6 111.055 12.5999 7
6 -5 -6 93.7684 13.0433 7
6 5 6 90.9288 14.4361 2
-6 5 -6 100.792 16.158 2
6 5 6 79.8932 25.7052 6
-6 -5 6 108.594 11.6113 5
6 -5 -6 107.994 12.4672 4
-6 5 -6 91.1552 11.2681 4
-7 -5 -6 102.669 11.4326 4
7 5 -6 77.5742 10.6618 7
-7 -5 -6 76.6628 11.0376 8
-7 5 -6 70.3668 10.2156 4
7 -5 -6 109.759 24.1763 4
-7 -5 6 81.9452 10.7302 5
7 5 6 148.413 40.4768 6
7 -5 -6 76.3041 11.9534 7
7 5 6 98.5239 15.4951 2
-8 -5 -6 105.437 14.2227 8
8 5 -6 117.318 13.1908 7
-8 5 6 169.305 23.0092 2
-8 5 6 120.758 14.1528 5
8 5 6 116.984 17.4884 2
8 -5 -6 125.55 13.9721 4
8 -5 -6 110.582 15.5277 7
-8 -5 6 110.176 13.5256 5
-8 5 -6 136.068 18.2407 2
9 -5 6 279.228 31.4235 2
-9 5 6 279.847 33.1794 2
-9 -5 -6 289.504 29.0992 8
-9 5 6 275.821 26.9125 5
9 5 -6 304.058 25.7679 7
-9 5 -6 289.024 74.3698 2
9 -5 -6 287.796 29.6852 7
-9 -5 6 273.424 26.9028 5
9 -5 -6 305.341 27.0161 4
9 5 6 264.141 36.4277 2
-10 5 6 35.6265 5.89983 5
10 -5 6 13.8114 6.4478 2
-10 -5 -6 20.1397 5.14123 8
-10 5 6 41.2326 10.5688 2
-10 -5 6 26.4106 5.05857 5
10 -5 -6 23.9367 5.84189 7
-10 5 -6 28.0856 7.89301 2
10 -5 -6 33.549 6.10861 4
10 5 6 27.0619 8.07093 2
11 -5 6 62.008 10.0229 2
-11 5 6 52.5791 7.06549 5
11 5 -6 44.6829 8.02591 4
-11 5 6 68.1849 13.2296 2
-11 5 -6 58.3697 10.6765 2
11 -5 -6 44.1564 7.29632 7
-11 -5 6 53.1211 7.05901 5
-12 5 6 25.366 4.3546 5
12 -5 6 22.0138 4.72971 2
12 5 -6 17.1478 4.19994 4
12 5 -6 13.7374 3.9662 8
12 5 6 22.1736 5.635 2
12 5 6 24.1889 3.52073 5
12 -5 -6 21.8974 3.76251 7
-12 -5 6 19.4506 3.34514 5
-13 5 6 21.4215 3.07197 5
13 5 -6 20.915 3.5121 4
0 6 -6 1174.38 87.548 7
0 -6 6 942.186 95.3349 3
0 -6 6 877.583 79.5689 5
1 -6 6 279.051 38.4868 3
1 6 -6 316.707 26.6687 7
1 -6 6 237.387 29.3434 5
1 6 6 282.679 41.0784 6
-1 6 -6 325.275 26.7636 7
-1 -6 6 286.174 38.7584 3
-1 -6 6 270.662 25.6735 5
-2 -6 -6 476.033 40.1436 8
2 6 -6 388.306 38.5264 7
2 -6 6 396.153 37.6127 5
2 -6 6 527.06 54.496 3
2 -6 -6 504.639 41.221 7
-2 -6 6 377.251 37.6928 5
2 6 6 432.524 55.6219 6
-2 -6 6 394.761 52.3349 3
-2 6 -6 505.297 43.1168 2
-2 6 -6 485.765 38.8916 7
-3 -6 -6 780.851 81.6758 4
3 6 -6 891.034 77.0065 7
3 -6 6 872.437 75.6963 5
-3 -6 -6 1042.33 77.8986 8
3 6 6 858.591 95.9156 6
-3 6 -6 1058.48 81.3712 2
-3 -6 6 833.15 91.7787 3
-3 -6 6 872.814 75.828 5
3 -6 -6 1120.53 80.0661 7
-4 -6 -6 138.65 16.5717 8
-4 -6 -6 172.396 16.3766 4
4 -6 6 153.592 30.3007 3
4 6 -6 147.549 16.6299 7
4 6 -6 137.72 17.0793 4
4 6 -6 201.089 27.0158 2
4 -6 6 156.347 15.8368 5
4 6 6 256.419 39.5208 2
-4 6 -6 180.49 21.7145 2
4 -6 -6 152.328 18.0087 7
-4 -6 6 136.542 15.8454 5
-4 -6 6 190.383 31.6534 3
4 6 6 155.792 31.6256 6
-5 -6 -6 238.219 26.6249 8
-5 -6 -6 332.368 26.3522 4
5 -6 6 269.345 25.2816 5
5 6 -6 279.606 27.7495 4
5 6 -6 268.246 26.2223 7
-5 -6 6 259.622 25.5758 5
5 6 6 286.609 46.6692 6
5 6 6 266.926 28.9459 2
5 -6 -6 278.155 28.6948 7
-5 6 -6 300.663 30.4178 2
6 6 -6 213.005 23.307 4
-6 -6 -6 192.383 21.8728 8
6 6 -6 214.561 21.5482 7
-6 -6 -6 235.628 21.8632 4
-6 6 -6 249.797 26.5836 2
-6 -6 6 202.635 21.097 5
6 6 6 251.053 33.9716 2
6 -6 -6 207.922 23.9191 7
7 6 -6 74.0735 11.8119 4
-7 6 6 87.3428 10.9764 5
7 6 -6 63.1615 9.21862 7
-7 -6 -6 76.5063 10.7935 8
7 -6 -6 83.384 12.4518 7
7 6 6 81.5485 14.4072 2
-7 -6 6 74.874 9.93951 5
-7 6 -6 80.3485 14.7559 2
8 6 -6 75.5188 11.2613 4
8 6 -6 66.4037 9.11675 7
-8 6 6 118.765 22.4509 2
-8 6 6 77.9193 10.405 5
-8 -6 -6 74.5317 10.6168 8
8 6 6 72.1919 13.1002 2
-8 -6 6 74.6818 9.93325 5
-8 6 -6 96.3324 14.1286 2
8 -6 -6 75.7926 12.0045 7
9 6 -6 43.3058 7.8378 4
-9 6 6 44.8404 6.77026 5
9 -6 6 27.9316 8.03113 2
-9 -6 -6 35.6912 7.10763 8
-9 6 6 50.4584 10.5451 2
9 -6 -6 44.1278 8.03238 7
-9 -6 6 47.8688 7.04421 5
9 6 6 52.3957 11.1679 2
-9 6 -6 56.4151 11.0532 2
-10 6 6 52.8455 7.66372 5
-10 -6 -6 51.157 8.14269 8
-10 6 6 51.1496 15.391 2
10 -6 6 60.9096 10.5426 2
10 -6 -6 56.3819 9.09643 7
10 6 6 61.3385 11.2385 2
-10 6 -6 64.8128 11.3761 2
11 -6 6 14.7669 4.39441 2
-11 6 6 25.5325 4.82614 5
11 6 -6 21.0518 4.76778 4
11 6 6 22.4556 7.93119 2
11 -6 -6 15.5064 3.8312 7
-11 -6 6 17.5779 4.11126 5
12 -6 6 95.8239 9.57093 2
12 6 -6 66.5661 8.3162 4
12 6 -6 59.1828 8.40152 8
-12 6 6 79.7002 8.28448 5
12 6 6 89.365 10.6057 2
12 -6 -6 67.5395 7.90715 7
-12 -6 6 85.3143 7.4427 5
0 7 -6 18.835 4.8445 7
0 -7 -6 27.505 6.60449 7
0 -7 6 11.7357 3.45653 5
0 -7 6 -3.3487 11.5526 3
1 -7 6 109.532 21.9099 3
-1 -7 -6 80.1409 9.74508 8
1 -7 6 66.7779 8.9857 5
1 7 -6 78.7206 13.4852 2
1 7 -6 72.1662 9.21156 7
-1 -7 6 58.3529 20.4665 3
1 7 6 44.0957 16.6967 6
-1 7 -6 85.312 9.93866 7
1 -7 -6 92.4624 11.2483 7
-1 -7 6 76.4747 8.98599 5
-2 -7 -6 88.2202 10.1829 8
2 -7 6 85.785 22.6377 3
2 -7 6 68.8451 8.90136 5
2 7 -6 64.5032 12.947 2
2 7 -6 71.2749 9.51366 7
-2 -7 6 77.3976 9.01948 5
2 -7 -6 82.867 11.4396 7
2 7 6 44.7197 16.9927 6
-2 7 -6 65.1998 9.01126 7
-2 7 -6 99.9319 15.2979 2
3 7 -6 236.77 22.0743 4
-3 -7 -6 172.601 19.8549 8
3 7 -6 225.677 22.93 2
3 -7 6 172.828 18.5172 5
3 7 -6 177.131 19.2843 7
-3 7 -6 195.489 24.2422 2
-3 -7 6 192.819 18.9461 5
3 7 6 229.886 44.3447 2
3 7 6 165.167 35.8533 6
3 -7 -6 232.091 22.5592 7
4 7 -6 8.13528 4.65615 4
4 7 -6 10.2597 3.45923 7
4 -7 6 9.83967 4.19538 5
4 7 -6 17.2728 7.01666 2
-4 -7 -6 6.30042 4.43017 4
-4 -7 -6 1.64314 2.36203 8
4 7 6 -6.4172 10.6117 6
4 -7 -6 8.51126 4.43024 7
4 7 6 22.5956 6.358 2
-4 7 -6 14.9521 6.34955 2
-4 -7 6 6.94283 3.6201 5
5 7 -6 371.18 36.1056 2
-5 -7 -6 355.878 34.7561 8
5 -7 6 350.256 32.9235 5
5 7 -6 398.663 36.3677 4
5 7 -6 366.173 33.7076 7
-5 -7 -6 425.372 33.6492 4
5 -7 -6 358.65 36.4405 7
5 7 6 313.601 87.2611 2
5 7 6 468.834 71.9758 6
-5 -7 6 335.31 33.0718 5
-5 7 -6 435.515 39.8769 2
6 7 -6 79.8271 9.66206 7
6 7 -6 80.5504 11.7866 4
-6 -7 -6 93.4847 11.4113 8
6 7 6 73.5722 13.1751 2
6 -7 -6 73.0844 12.1829 7
-6 -7 6 76.6286 9.74403 5
-6 7 -6 76.3856 14.3343 2
-7 7 6 131.161 14.9991 5
-7 -7 -6 126.486 15.2723 8
7 7 -6 134.981 15.6115 4
7 7 -6 129.007 13.6487 7
7 -7 -6 109.557 15.9311 7
7 7 6 129.85 18.3508 2
-7 7 -6 148.722 19.097 2
-7 -7 6 130.319 14.0618 5
-8 7 6 31.1427 10.1184 2
-8 -7 -6 27.9756 6.66596 8
-8 7 6 25.1204 5.61145 5
8 7 -6 38.1885 7.55697 4
8 7 -6 28.5339 5.3074 7
8 -7 -6 29.576 7.43931 7
8 7 6 24.1571 7.97368 2
-8 -7 6 26.2786 4.83396 5
-8 7 -6 33.3346 8.64475 2
-9 7 6 68.9954 14.9974 2
9 7 -6 68.0712 9.85223 4
9 -7 6 63.9014 11.5449 2
-9 -7 -6 74.6119 10.1895 8
-9 7 6 74.431 9.16109 5
9 -7 -6 77.5916 10.7559 7
9 7 6 64.2346 12.0397 2
-9 -7 6 61.1544 8.12975 5
-9 7 -6 58.0744 11.391 2
-10 7 6 17.6623 6.89775 2
-10 7 6 8.93556 4.01878 5
10 7 -6 0.97612 2.03333 4
10 -7 6 5.38707 3.56224 2
10 -7 -6 3.83111 2.82238 7
-10 -7 6 5.62514 2.01375 5
10 7 6 7.42062 4.38908 2
-11 7 6 11.6233 2.783 5
11 -7 6 6.09857 3.57268 2
11 -7 -6 11.6487 3.07734 7
-11 -7 6 8.08623 1.80956 5
11 7 6 9.6884 4.16566 2
11 7 6 7.3475 1.9264 5
12 7 -6 33.2476 5.20691 8
12 -7 -6 39.5434 4.35193 7
0 8 -6 12.7969 3.55213 7
0 -8 -6 10.0912 5.83902 7
0 8 -6 10.2121 6.54576 2
0 -8 -6 15.2861 4.61205 8
0 -8 6 11.935 3.23804 5
0 8 6 34.5099 16.1316 6
-1 -8 -6 303.284 28.4505 8
1 8 -6 347.758 32.828 2
1 8 -6 306.996 28.533 7
1 -8 6 262.782 27.1186 5
1 8 6 288.433 47.8956 6
-1 8 -6 336.33 33.9645 2
-1 8 -6 278.576 28.0433 7
1 -8 -6 326.292 30.1955 7
-1 -8 6 293.92 27.575 5
-1 8 -6 338.128 31.5605 8
2 8 -6 609.904 56.4341 2
-2 -8 -6 669.682 54.013 8
2 8 -6 669.133 56.5829 7
-2 -8 6 534.06 53.0737 5
2 8 6 613.931 76.5225 6
2 -8 -6 634.997 55.5569 7
-2 8 -6 658.535 58.2432 2
-3 -8 -6 318.007 28.007 8
3 8 -6 264.039 26.6419 7
3 8 -6 310.352 31.1805 2
3 -8 -6 326.296 30.0159 7
-3 8 -6 298.923 33.0457 2
3 8 6 307.964 48.2129 6
-3 -8 6 241.995 25.7554 5
3 8 6 280.031 30.0573 2
4 8 -6 0.05301 2.32518 7
4 8 -6 0.51753 5.09705 2
-4 -8 -6 14.8898 4.41606 8
4 -8 -6 3.61879 3.82942 7
-4 8 -6 5.97437 6.36838 2
-4 -8 6 4.04796 2.12924 5
4 8 6 7.84111 14.5594 6
-5 -8 -6 331.313 32.5004 8
5 8 -6 311.673 36.6697 4
5 8 -6 379.997 34.5159 2
5 8 -6 324.397 30.8625 7
-5 8 -6 404.322 37.5174 2
5 -8 -6 344.098 34.5483 7
-5 -8 6 315.121 30.4914 5
5 8 6 361.762 35.8929 2
-6 -8 -6 48.8702 8.55956 8
-6 8 6 43.9799 8.57576 5
6 8 -6 56.8872 8.02538 4
6 8 -6 58.9476 7.68443 7
6 -8 -6 45.5307 10.5805 7
-6 8 -6 55.8475 11.5505 2
-6 -8 6 58.7389 7.67927 5
6 8 6 38.0674 10.571 2
-7 8 6 0.75159 3.01353 5
7 8 -6 -2.9443 1.90477 7
7 8 -6 11.8448 4.12391 4
-7 -8 -6 1.23858 3.31014 8
7 8 6 -2.852 3.56398 2
7 -8 -6 5.89712 5.11981 7
-7 8 -6 2.27499 4.95573 2
-7 -8 6 1.06004 1.68049 5
-8 8 6 67.0962 9.22949 5
8 8 -6 80.8025 9.83934 4
-8 8 6 49.573 13.934 2
-8 -8 -6 75.5974 10.7215 8
-8 8 -6 58.0325 12.1773 2
8 -8 -6 67.7301 10.757 7
-8 -8 6 70.263 8.35247 5
8 8 6 69.5625 12.2844 2
9 8 -6 13.1697 3.77362 4
9 -8 6 12.1691 5.34517 2
-9 8 6 14.863 3.90839 5
-9 8 6 17.6025 7.70818 2
9 -8 -6 17.7058 5.32189 7
-9 8 -6 9.96668 4.8689 2
-9 -8 6 17.4242 3.45778 5
9 8 6 17.553 6.11707 2
-10 8 6 15.209 3.57224 5
10 8 -6 24.9667 3.83943 4
10 -8 6 13.4012 3.8345 2
-10 8 -6 14.165 4.48159 2
-10 -8 6 13.454 2.63357 5
10 8 6 10.7173 2.90891 5
10 -8 -6 10.9174 4.07385 7
10 8 6 16.1 5.48421 2
-11 8 6 52.3765 5.58232 5
11 -8 -6 35.6487 5.57637 7
11 8 6 45.143 4.85072 5
11 8 6 48.3577 7.65583 2
0 -9 6 78.9173 10.0383 5
0 9 -6 89.0306 15.7463 2
0 -9 -6 94.3816 11.9 8
0 -9 -6 79.1441 24.6135 7
0 9 6 70.4723 17.649 5
0 9 6 74.1044 29.5714 6
-1 -9 -6 843.177 66.0505 8
1 -9 6 654.457 64.3766 5
1 9 -6 820.144 70.2591 2
1 9 -6 748.587 65.8576 7
-1 9 -6 843.273 71.5783 2
1 9 6 826.667 66.2473 5
1 -9 -6 849.069 67.9395 7
-1 -9 6 718.19 64.7622 5
2 9 -6 78.5489 12.9666 2
-2 -9 -6 61.8466 8.71142 8
2 9 -6 60.4443 8.61134 7
2 -9 6 56.9179 7.78861 5
-2 9 -6 57.7214 12.1769 2
-2 -9 6 46.8168 7.54985 5
2 9 6 66.3073 26.1077 6
2 -9 -6 63.3635 10.049 7
2 9 6 54.1703 11.523 2
3 9 -6 81.6785 14.34 2
3 -9 6 85.1134 10.2403 5
-3 -9 -6 97.5616 11.59 8
-3 9 6 100.184 24.8391 5
3 9 -6 72.4842 10.2968 7
3 -9 -6 94.696 13.0176 7
-3 9 -6 81.2907 16.0918 2
-3 -9 6 80.387 10.0757 5
3 9 6 100.178 14.0099 2
-4 9 6 11.8253 5.05535 5
4 9 -6 0.7032 5.61328 2
4 9 -6 6.78154 3.07217 7
-4 -9 -6 5.34574 3.48901 8
4 -9 6 10.4267 3.30069 5
-4 -9 6 7.77128 2.87299 5
4 -9 -6 10.842 4.70332 7
-4 9 -6 3.87593 5.29075 2
4 9 6 -2.6571 4.24784 2
-5 -9 -6 80.2403 10.5773 8
5 9 -6 76.1463 9.36191 7
-5 9 6 75.5553 11.0277 5
5 9 -6 69.043 14.7724 2
5 9 6 95.3899 14.584 2
5 -9 -6 73.3565 11.5138 7
-5 -9 6 70.5268 8.96986 5
-5 9 -6 79.7165 14.8025 2
-6 -9 -6 101.477 12.5488 8
-6 9 6 85.3245 11.6805 5
6 -9 -6 103.242 13.9652 7
6 9 6 88.8823 15.4971 2
-6 -9 6 100.514 10.7609 5
-6 9 -6 105.223 15.5137 2
-7 -9 -6 133.158 16.0926 8
-7 9 6 138.854 14.9093 5
7 -9 -6 121.983 16.6455 7
7 9 6 140.438 18.5466 2
-7 9 -6 161.109 19.5451 2
-7 -9 6 149.264 13.9108 5
-8 9 6 14.1104 3.67696 5
8 -9 -6 9.26366 3.73567 7
8 9 6 13.1032 5.47424 2
-8 9 -6 7.89816 4.40563 2
-8 -9 6 13.7952 2.90237 5
8 9 6 8.54283 2.91001 5
9 -9 6 5.45434 3.33215 2
-9 9 6 9.57261 2.77259 5
9 9 6 2.40994 3.48329 2
9 9 6 7.1715 2.79958 5
9 -9 -6 6.82082 3.56976 7
-9 9 -6 1.08231 3.11396 2
-9 -9 6 6.96726 1.95917 5
10 -9 6 9.43115 3.46204 2
-10 9 6 13.2629 2.93642 5
-10 9 -6 16.4993 6.56563 2
10 9 6 11.0924 3.27689 2
10 9 6 9.15584 2.1698 5
10 -9 -6 9.90669 2.85998 7
-11 9 6 21.4456 2.91351 5
11 9 6 21.0682 4.25751 2
0 10 6 -4.3141 15.0373 2
0 10 -6 8.76757 5.54088 2
0 10 -6 12.1581 6.7009 8
0 10 6 12.5205 3.90215 5
1 10 -6 77.0519 14.1219 2
1 -10 6 82.6983 9.41541 5
-1 10 6 75.8956 10.2218 5
-1 -10 -6 63.4912 9.53681 8
-1 -10 6 82.3247 9.28608 5
-1 10 -6 72.7465 14.7068 2
1 10 6 83.3207 10.8767 5
1 10 6 64.3573 13.9764 2
1 -10 -6 85.0109 11.4969 7
2 -10 6 96.7246 10.1413 5
-2 10 6 83.5804 11.22 5
2 10 -6 81.2636 14.6421 2
-2 -10 -6 86.7375 10.8197 8
2 10 6 71.2284 10.5158 5
2 -10 -6 88.5963 11.9859 7
-2 -10 6 72.699 9.45913 5
-2 10 -6 88.99 15.3773 2
-3 -10 -6 405.247 36.9443 8
3 -10 6 440.084 35.2853 5
3 10 -6 420.662 40.5975 2
-3 10 6 377.778 39.296 5
3 -10 -6 406.785 38.3397 7
-3 -10 6 391.802 35.3355 5
3 10 6 420.249 37.2661 5
3 10 6 354.587 40.6632 2
-3 10 -6 482.311 42.7351 2
4 10 -6 23.105 7.22658 2
-4 10 6 29.6077 6.75261 5
-4 -10 -6 43.8465 6.8983 8
-4 -10 6 31.0145 5.40216 5
4 10 6 38.2141 6.96284 5
-4 10 -6 25.7985 9.00461 2
4 10 6 31.1533 8.45296 2
4 -10 -6 48.4955 8.78368 7
-5 10 6 1.72759 2.94044 5
5 10 -6 -5.4927 5.38255 2
-5 -10 -6 6.97019 3.45127 8
-5 10 -6 4.94888 4.66771 2
5 -10 -6 5.97453 3.49952 7
5 10 6 -0.6041 3.5503 2
5 10 6 8.14274 3.40572 5
-5 -10 6 5.57475 2.35557 5
-6 10 6 19.7234 4.48221 5
-6 -10 -6 18.3246 4.81494 8
6 -10 -6 25.2224 6.65153 7
6 10 6 20.1836 5.01289 5
-6 10 -6 28.3723 7.33307 2
-6 -10 6 23.7455 3.95406 5
-7 10 6 2.47808 2.05981 5
-7 10 -6 -1.6757 3.41182 2
7 10 6 3.23767 2.88406 2
-7 -10 6 1.54703 1.47158 5
7 -10 -6 1.16053 2.39645 7
7 10 6 4.5833 2.49946 5
-8 10 6 40.0008 5.23841 5
8 -10 6 24.763 6.0219 2
8 -10 -6 19.6598 5.73035 7
8 10 6 35.377 6.43715 5
8 10 6 21.5034 6.35717 2
-8 -10 6 33.2847 3.75479 5
-9 10 6 7.40661 1.85769 5
9 10 6 5.75655 1.97844 5
-9 10 -6 11.9339 3.42481 2
9 10 6 7.30605 2.9473 2
9 -10 -6 2.22681 1.748 7
-10 10 6 7.66259 1.71022 5
10 -10 -6 8.57761 2.23024 7
10 10 6 10.6026 2.09208 5
10 10 6 8.30873 2.94722 2
0 11 -6 23.8742 7.8128 2
0 11 6 33.5222 6.22047 5
0 -11 6 31.4112 4.93852 5
0 11 6 31.1612 8.72142 2
-1 11 6 125.348 15.1638 5
1 11 -6 150.882 19.3832 2
1 -11 6 135.258 13.2222 5
-1 11 6 139.616 20.0949 2
-1 11 -6 151.575 19.8344 2
1 11 6 115.16 18.1939 2
1 11 6 141.348 15.3478 5
1 -11 -6 143.194 15.3816 7
-1 -11 6 144.579 13.5503 5
2 11 -6 29.2621 7.99851 2
-2 11 6 32.9465 6.82857 5
-2 11 -6 31.0005 8.16252 2
2 -11 -6 31.7793 6.68387 7
-2 -11 6 31.5247 4.90354 5
2 11 6 26.3636 5.80475 5
2 11 6 18.2818 6.83024 2
-3 11 6 142.741 16.5484 5
3 11 -6 143.211 19.3893 2
-3 -11 6 163.771 14.6695 5
-3 11 -6 151.798 20.0921 2
3 -11 -6 162.029 17.524 7
3 11 6 167.802 16.8665 5
3 11 6 155.92 19.4163 2
4 11 -6 93.884 14.6381 2
-4 11 6 84.5629 11.4235 5
-4 -11 6 103.923 10.1504 5
4 -11 -6 129.795 14.1933 7
4 11 6 101.014 13.5768 2
-4 11 -6 98.9863 15.5561 2
4 11 6 114.552 12.5622 5
-5 11 6 73.9038 8.98236 5
5 11 -6 34.4605 18.1368 2
5 11 6 74.2954 11.349 2
-5 -11 6 64.9049 7.58283 5
5 -11 -6 56.7449 9.31249 7
-5 11 -6 71.1979 12.0529 2
5 11 6 65.9786 8.91277 5
-6 11 6 84.842 9.46117 5
6 11 6 88.7446 9.68047 5
-6 -11 6 67.4184 7.71777 5
6 11 6 97.8063 15.3568 2
6 -11 -6 74.146 10.2261 7
-6 11 -6 47.1281 14.0518 2
-7 11 6 25.9007 3.98538 5
7 11 6 18.6989 5.00101 2
7 -11 -6 15.3787 4.54497 7
-7 11 -6 11.3842 4.67743 2
8 -11 6 37.9511 14.8732 2
-8 11 6 40.5769 5.54055 5
8 11 6 53.4513 8.01493 2
8 -11 -6 33.9547 6.1161 7
-8 11 -6 57.2735 7.22759 2
8 11 6 47.0523 5.77442 5
-9 11 6 6.67036 1.71597 5
9 11 6 5.06957 1.36801 5
9 -11 -6 6.61112 2.20644 7
9 11 6 9.68263 2.86658 2
0 12 6 30.0686 6.07568 5
0 12 6 30.1514 20.0915 2
-1 12 6 26.2092 9.81812 2
1 12 -6 24.7165 6.97442 2
-1 12 6 40.7546 6.60718 5
1 12 6 36.0426 6.34265 5
1 12 6 29.1474 15.688 2
-1 12 -6 18.8039 7.17642 2
2 12 -6 112.307 14.0136 8
2 12 -6 122.827 15.8708 2
-2 12 6 142.355 22.7324 2
-2 12 6 120.65 13.2285 5
-2 12 -6 79.8544 14.9136 2
2 12 6 121.71 13.0712 5
2 -12 -6 118.731 13.9591 7
-3 12 6 71.4753 9.29785 5
3 12 -6 56.5177 12.3467 2
3 -12 -6 51.5216 9.13257 7
3 12 6 78.4576 9.11067 5
-3 12 -6 69.5641 11.9641 2
3 12 6 95.9333 15.0986 2
4 12 -6 15.9792 6.56975 2
4 12 6 14.8032 3.49813 5
4 -12 -6 9.49859 3.27896 7
4 12 6 14.0437 4.29606 2
-4 12 -6 11.4927 6.66173 2
-5 12 6 80.4665 9.01551 5
5 -12 -6 62.9461 8.94353 7
5 12 6 73.576 8.85785 5
-5 12 -6 58.1289 10.6952 2
5 12 6 85.55 11.2038 2
-6 12 6 86.7152 9.30236 5
6 12 6 89.4853 9.46656 5
6 12 6 104.152 11.4889 2
-6 12 -6 81.9051 10.7068 2
6 -12 -6 67.6286 9.56027 7
-7 12 6 11.7135 2.96236 5
7 12 6 14.0266 3.88273 2
7 -12 -6 8.15584 2.85347 7
-7 12 -6 13.1503 7.0175 2
7 12 6 12.552 2.71582 5
8 12 6 149.78 12.6012 5
8 12 6 138.237 14.1954 2
0 13 -6 101.857 13.3469 2
0 13 6 94.007 18.0549 2
-1 13 6 11.4165 8.68894 2
1 13 -6 6.58746 4.20205 2
-1 13 -6 -0.9293 3.44551 2
1 13 6 9.68514 5.47551 2
2 13 -6 17.8974 7.37926 2
-2 13 6 13.4342 3.3545 5
2 13 6 16.3306 3.99965 5
-2 13 -6 5.55335 3.8121 2
-3 13 6 68.452 8.32158 5
3 -13 -6 50.1746 7.24978 7
-3 13 -6 72.979 9.67577 2
3 13 6 71.7141 8.16477 5
3 13 6 73.6065 12.0993 2
-4 13 6 8.78424 2.69848 5
4 13 -6 3.53305 4.44789 8
4 13 6 18.025 5.39312 2
4 13 6 7.86183 2.41129 5
4 -13 -6 7.692 2.78047 7
-4 13 -6 2.34573 6.34229 2
5 13 -6 42.6169 6.19716 8
-5 13 6 65.4543 7.75457 5
5 -13 -6 47.3546 6.07884 7
-5 13 -6 73.7811 11.6364 2
5 13 6 67.1659 8.81257 2
5 13 6 58.3271 6.62355 5
-6 13 6 56.2195 5.81162 5
6 13 6 46.9796 7.79419 2
6 -13 -6 45.6779 5.66694 7
6 13 6 51.6939 5.84645 5
0 14 6 3.92282 1.44167 5
-1 14 6 5.18035 2.5099 5
1 14 6 3.59815 2.00431 5
-2 14 6 18.2862 4.11447 5
2 14 6 27.3379 4.09069 5
-3 14 6 46.7565 5.73327 5
3 14 6 47.1364 6.05002 5
-4 14 6 9.73092 2.11866 5
4 14 6 8.27398 2.05466 5
0 0 7 3.35064 5.04099 3
1 0 7 113.85 16.7054 6
-1 0 7 118.598 13.0956 6
-1 0 7 88.5464 17.8316 3
1 0 7 99.7441 20.0472 3
2 0 7 2495.72 226.425 3
-2 0 -7 2858.71 214.92 1
-2 0 7 2559.75 219.517 3
2 0 7 2706.04 221.093 6
3 0 7 26.8539 11.9657 3
3 0 7 18.7684 8.89013 6
-3 0 -7 17.1019 10.0949 1
-3 0 7 13.9818 7.34231 3
4 0 -7 470.687 42.0178 7
4 0 -7 494.003 42.4404 4
-4 0 -7 510.278 40.9176 4
4 0 7 443.915 57.7161 3
4 0 7 400.498 52.0666 6
-4 0 7 449.574 45.6116 3
5 0 7 54.0659 18.9658 3
-5 0 -7 69.1063 9.39055 4
5 0 -7 66.9502 10.213 4
5 0 -7 68.4328 10.3853 7
-5 0 -7 71.3051 9.58142 8
5 0 7 65.9034 8.74759 5
5 0 7 103.737 20.9734 6
-5 0 7 90.8019 14.9124 3
6 0 7 -12.589 8.9606 6
6 0 -7 3.82764 3.44472 7
6 0 7 -22.265 14.7538 3
-6 0 -7 0.76183 2.07163 4
-7 0 -7 105.119 12.3281 4
-7 0 7 99.8357 11.517 5
7 0 -7 84.1564 12.9039 7
7 0 7 103.288 15.0042 2
-7 0 -7 86.4602 11.5126 8
7 0 7 140.354 37.7668 6
-8 0 7 67.7069 14.321 2
8 0 7 70.5724 22.7516 6
-8 0 -7 34.3539 7.9358 4
-8 0 7 30.8997 6.59204 5
8 0 7 39.492 9.76546 2
8 0 -7 54.2486 8.64469 7
-8 0 -7 37.3679 6.88105 8
8 0 -7 56.4758 10.1997 8
-9 0 7 16.4461 4.69717 5
-9 0 7 17.7138 10.3929 2
-9 0 -7 22.4171 4.78232 8
9 0 -7 19.2643 7.41741 8
9 0 -7 16.2253 4.72723 7
9 0 7 15.8546 5.74988 2
-9 0 -7 10.3054 4.12436 4
-10 0 7 78.9452 9.75693 5
10 0 -7 74.1305 10.1331 7
10 0 7 78.4833 13.0558 2
-10 0 7 58.7964 14.0982 2
11 0 7 -1.1636 2.47828 2
11 0 -7 2.80922 2.11908 7
11 0 -7 6.44352 2.7369 4
-11 0 7 0.11135 1.69576 5
-11 0 7 3.25959 4.91412 2
-12 0 7 5.47495 2.61108 5
12 0 -7 4.90295 2.87208 4
12 0 7 1.39101 3.81087 2
-13 0 7 107.59 9.83674 5
13 0 7 91.3802 11.03 2
13 0 -7 82.7202 9.75138 4
0 -1 7 2103.63 148.212 6
0 -1 7 1900.8 157.518 3
0 1 -7 1574.36 145.17 1
0 1 7 1708.75 155.823 3
0 1 7 1688.32 149.351 6
-1 1 7 88.8216 17.9949 3
1 -1 7 111.89 27.68 3
-1 1 7 107.574 15.2319 6
1 -1 7 100.888 15.6886 6
1 1 7 112.642 17.2211 6
-1 1 -7 128.595 16.2241 1
-1 -1 7 116.03 18.1763 3
1 1 7 111.22 22.5765 3
-2 1 7 505.501 49.2782 3
-2 1 7 537.509 46.4512 6
2 -1 7 500.672 55.5411 3
2 -1 7 481.807 48.8924 6
-2 -1 -7 489.219 43.1699 1
2 1 7 462.316 70.7631 6
-2 -1 7 438.543 49.1847 3
-2 -1 7 435.662 51.0927 1
-2 1 -7 459.176 46.5738 1
2 1 7 484.486 57.2951 3
-3 1 7 9.35647 6.28222 3
3 -1 7 11.9571 5.36223 6
3 -1 7 4.16856 8.31267 3
-3 -1 -7 18.7578 6.59732 1
-3 -1 7 13.5 5.1201 1
3 1 7 -2.6411 8.26238 3
-3 -1 7 1.52157 5.88641 3
-4 1 7 323.673 34.9399 3
4 -1 7 351.727 44.4799 6
4 1 -7 382.787 34.3181 7
-4 -1 -7 404.693 33.3106 4
4 1 -7 410.586 35.2834 4
-4 -1 -7 381.968 33.6077 8
4 1 -7 319.175 40.3756 1
4 1 7 330.582 44.9594 6
-4 1 -7 375.107 32.8513 4
4 -1 -7 404.317 34.4326 4
4 -1 -7 386.217 34.8916 7
4 1 7 321.577 48.8457 3
-4 -1 7 344.977 39.0566 3
-5 -1 -7 18.5266 4.24603 8
5 1 -7 10.575 4.62878 4
5 -1 7 9.39125 13.7825 3
5 -1 7 13.1011 3.4539 5
-5 -1 -7 9.4943 3.606 4
5 1 -7 9.53989 4.47553 7
5 -1 7 15.7769 11.5519 6
5 1 7 5.31664 12.5103 3
-5 -1 7 5.8291 9.82672 3
-5 1 -7 20.4241 5.10809 4
5 -1 -7 11.4812 4.5362 7
5 -1 -7 22.9885 6.33166 4
5 1 7 23.1 10.664 6
5 -1 -7 9.80658 5.42443 8
-6 -1 -7 6.49144 3.51651 8
-6 -1 -7 10.3249 3.66179 4
6 -1 7 -3.4211 9.74597 6
6 1 -7 9.3824 3.94407 7
6 1 7 39.2538 58.9494 3
6 1 7 6.85254 5.51158 2
-6 1 -7 8.04587 2.9978 4
6 -1 -7 8.3522 4.24961 4
6 1 7 2.73205 8.68837 6
-6 1 -7 7.84397 3.47994 8
6 -1 -7 1.91556 5.26525 8
6 -1 -7 9.97883 4.28759 7
7 -1 7 116.255 32.7317 6
7 1 -7 152.649 18.2793 7
-7 -1 -7 155.059 17.5323 8
7 -1 -7 196.492 19.8727 8
-7 -1 7 177.344 25.0451 2
7 -1 -7 176.197 18.9668 7
-7 -1 7 147.443 16.7737 5
-7 1 -7 168.429 18.2683 4
7 1 7 155.475 20.8536 2
-7 1 -7 178.84 17.7213 8
7 1 7 207.251 33.5131 6
-8 1 7 69.1105 8.66042 5
-8 -1 -7 52.9772 8.20881 8
8 1 -7 60.1581 9.59836 7
-8 -1 -7 74.2657 9.70486 4
8 -1 7 98.6471 32.9341 6
8 -1 7 71.5915 12.6766 2
-8 1 -7 54.5027 8.32204 8
8 -1 -7 62.301 9.80445 7
-8 1 -7 60.172 8.85765 4
8 1 7 54.9673 12.2632 2
8 1 7 55.1793 19.2844 6
-8 -1 7 46.2947 8.27503 5
-9 1 7 54.503 13.1757 2
-9 -1 -7 29.0603 6.19418 8
-9 -1 -7 31.73 6.8683 4
9 -1 7 29.8662 8.91901 2
-9 1 7 35.1903 6.05468 5
9 1 -7 35.365 7.82082 7
-9 -1 7 44.449 12.2966 2
-9 -1 7 28.7145 6.33508 5
9 -1 -7 22.3933 6.60472 7
9 1 7 30.8643 9.2771 2
-9 1 -7 30.0384 6.42614 4
-10 1 7 -2.7832 7.51386 2
10 1 -7 8.1506 3.15744 7
-10 -1 -7 2.01462 2.86006 8
-10 1 7 7.95071 3.3345 5
10 -1 7 5.82117 4.29905 2
10 1 -7 13.0883 6.18438 8
10 -1 -7 8.62574 4.44413 4
-10 -1 7 6.21986 2.85365 5
10 1 7 12.5103 5.19638 2
10 -1 -7 13.4149 4.75093 7
-10 -1 7 7.40961 7.33001 2
11 -1 7 79.0304 12.4929 2
-11 1 7 98.9389 10.2521 5
11 1 -7 56.2022 10.1414 4
11 1 -7 77.6339 10.0095 7
-11 1 7 49.9743 12.8885 2
-11 -1 7 80.6904 9.77906 5
11 -1 -7 56.6664 9.79253 4
11 -1 -7 81.2357 9.4193 7
11 1 7 75.2732 12.3511 2
12 -1 7 -0.0277 3.36192 2
12 1 -7 0.13347 2.16983 4
12 -1 -7 0.98868 2.46058 7
12 1 7 -0.278 3.41164 2
12 -1 -7 -1.8194 1.69816 4
-12 -1 7 0.76451 1.34192 5
13 -1 7 23.7343 5.26891 2
-13 1 7 29.2399 3.75139 5
13 1 -7 18.9632 4.31971 4
-13 -1 7 24.3547 3.7654 5
13 1 7 26.0688 5.16501 2
0 -2 7 83.266 17.679 3
0 2 7 63.1941 16.4219 3
0 2 7 87.6507 15.4186 6
0 2 -7 85.9897 14.0447 1
1 2 -7 1968.32 166.99 1
-1 2 7 2054.64 173.644 3
1 -2 7 1929.53 175.635 3
-1 2 7 2043.03 169.19 6
1 -2 7 2336.82 167.598 6
-1 2 -7 1941.8 168.419 1
-1 -2 7 1873.65 167.261 1
-1 -2 7 1985.41 183.49 3
1 2 7 2090.23 179.804 3
1 2 7 2059.44 172.37 6
2 -2 7 1115.44 94.704 6
-2 2 7 1212.14 94.8244 6
2 -2 7 1170.25 104.004 3
2 2 -7 949.799 91.3242 1
-2 2 7 1080.44 94.4822 3
-2 -2 -7 927.297 85.549 1
2 2 7 1054.62 104.806 3
-2 -2 7 1189.19 100.94 3
-2 2 -7 1002.76 94.5895 1
2 2 7 1092.1 99.0844 6
-2 -2 7 950.364 91.2024 1
-3 2 7 233.833 25.0581 3
3 -2 7 217.731 29.5374 6
3 -2 7 210.012 34.3425 3
-3 -2 -7 249.465 24.8245 8
-3 2 7 221.726 26.5546 6
3 2 -7 210.302 29.265 1
3 2 -7 289.142 26.0905 7
3 2 7 226.795 31.7472 6
3 2 7 230.059 37.6742 3
-3 -2 7 236.008 30.5372 1
4 -2 7 310.951 39.7416 6
-4 -2 -7 342.421 29.2177 4
4 2 -7 300.832 30.3359 4
4 -2 7 268.527 41.1367 3
-4 -2 -7 314.515 29.4441 8
4 2 -7 305.198 29.6663 7
4 -2 -7 367.565 30.6428 4
-4 2 -7 323.428 28.9324 4
4 -2 -7 368.103 31.53 7
4 2 7 258.194 45.0759 3
4 2 7 293.808 41.7592 6
-4 -2 7 312.715 37.4386 3
-5 -2 -7 111.881 13.9034 8
5 2 -7 113.859 14.85 4
5 -2 7 130.055 24.4826 6
-5 -2 -7 114.866 13.7153 4
5 2 -7 122.119 14.3314 7
5 -2 7 119.103 13.167 5
5 -2 -7 132.73 16.1878 8
-5 2 -7 144.598 14.4421 8
5 2 7 170.293 41.0202 3
5 -2 -7 159.478 15.9192 4
-5 2 -7 112.762 13.3998 4
5 -2 -7 128.303 15.2504 7
-5 -2 7 133.483 22.4261 3
5 2 7 140.18 27.9992 6
5 2 7 115.396 21.4705 2
-6 -2 -7 7.05354 3.80211 4
6 -2 7 2.75541 3.03811 5
6 2 -7 0.20818 2.36782 7
-6 -2 -7 -2.1876 2.17122 8
6 2 7 -9.1003 6.83155 6
-6 2 -7 10.5993 3.43229 8
-6 2 -7 -0.2928 1.99532 4
6 -2 -7 3.25316 3.64862 4
6 -2 -7 0.37013 2.89247 7
6 -2 -7 22.487 8.46625 8
-6 -2 7 0.12888 2.90883 5
6 2 7 -0.0258 4.63019 2
7 -2 7 23.7535 15.7339 6
-7 -2 -7 23.3442 5.97601 4
7 2 -7 22.1048 15.0593 7
-7 -2 -7 21.7485 7.42451 8
-7 2 -7 38.3927 5.91533 8
7 2 7 16.4918 15.6333 6
-7 2 -7 28.4335 7.12929 4
7 -2 -7 26.9097 7.55057 7
-7 -2 7 28.6697 5.98389 5
-8 -2 -7 6.45968 3.62748 4
-8 2 7 12.0383 4.04282 5
8 2 -7 0.6486 3.32502 7
-8 -2 -7 6.26598 3.35247 8
8 -2 7 -5.614 20.1523 6
8 -2 -7 6.60237 4.39946 7
8 2 7 3.0515 3.9796 2
8 -2 -7 2.15296 3.39851 4
-8 -2 7 10.3905 3.31127 5
-8 2 -7 4.78801 2.49628 4
-8 2 -7 -4.7806 10.5879 2
-9 -2 -7 91.2701 11.9707 4
9 2 -7 97.9874 11.8803 7
-9 2 7 100.636 11.6388 5
-9 -2 -7 92.6121 11.6416 8
9 -2 7 92.1725 14.5586 2
-9 2 7 83.7006 16.7177 2
9 -2 -7 96.4995 12.9206 7
-9 2 -7 98.3413 11.8422 4
9 -2 -7 124.781 14.4402 4
-9 -2 7 85.3657 11.4908 5
9 2 7 75.7282 14.0077 2
-10 -2 -7 81.8037 10.6347 8
10 2 -7 82.3245 10.8872 7
-10 2 7 105.121 11.3553 5
10 -2 7 83.1962 14.1634 2
-10 2 7 137.534 20.8269 2
10 2 7 102.443 15.3593 2
-10 -2 7 99.4782 11.653 5
10 -2 -7 106.862 13.201 4
10 -2 -7 83.0547 11.6411 7
11 -2 7 148.22 18.1697 2
-11 2 7 153.407 14.946 5
11 2 -7 124.149 13.4155 7
11 2 -7 158.071 17.878 4
-11 2 7 178.301 34.6843 2
11 -2 -7 136.003 15.6564 4
11 2 7 151.935 18.0998 2
11 -2 -7 117.487 14.4794 7
-11 -2 7 152.132 15.0074 5
12 2 -7 34.9205 6.46239 4
12 -2 7 43.6264 8.32289 2
-12 2 7 48.3158 6.22298 5
-12 -2 7 43.4913 6.03889 5
12 -2 -7 27.597 5.4805 4
12 -2 -7 42.2563 5.81322 7
12 2 7 39.4198 7.73597 2
13 2 -7 54.2197 7.53883 4
13 -2 7 75.2943 11.4424 2
-13 2 7 70.6805 7.1878 5
13 -2 -7 57.3644 6.89856 4
-13 -2 7 80.0669 7.44439 5
13 2 7 71.8982 9.08506 2
0 -3 7 883.009 89.1711 3
0 3 -7 957.863 86.1259 1
0 -3 7 971.453 88.4954 1
0 3 7 942.049 87.5036 6
0 3 7 932.544 91.6991 3
1 -3 7 132.614 23.9575 3
-1 3 7 134.328 21.9835 3
1 3 -7 114.932 23.4091 1
-1 3 7 130.089 21.2251 6
-1 -3 7 109.092 26.5372 1
-1 -3 7 125.245 21.9294 3
1 3 7 173.87 28.9713 3
1 3 7 145.092 23.4932 6
-2 3 7 119.283 17.9729 3
2 -3 7 104.854 16.6013 6
-2 3 7 102.796 17.638 6
2 -3 7 102.111 20.9147 3
2 3 -7 162.257 25.3144 7
2 3 7 119.848 21.1459 6
-2 -3 7 103.387 19.3931 3
3 -3 7 114.149 25.458 3
3 -3 7 147.853 21.3288 6
-3 3 7 144.379 16.9376 3
-3 -3 -7 154.377 14.7675 4
3 3 -7 161.663 16.6525 4
3 3 -7 134.879 15.3585 7
-3 -3 -7 139.96 22.1327 1
3 -3 -7 132.169 15.8105 7
3 3 7 125.813 23.963 6
-3 -3 7 120.846 21.9952 3
4 -3 7 791.921 64.4353 5
-4 -3 -7 807.586 66.3634 8
4 3 -7 697.842 66.5464 4
4 -3 7 839.277 83.6866 3
4 -3 7 787.706 77.5045 6
-4 3 -7 794.397 65.1028 4
-4 -3 7 719.714 76.676 3
4 3 7 626.761 78.4191 6
4 -3 -7 805.98 67.2692 7
4 -3 -7 922.387 67.1134 4
5 -3 7 351.719 49.906 3
-5 -3 -7 388.992 32.8702 4
5 -3 7 303.971 31.2237 5
5 3 -7 372.489 33.724 7
5 -3 7 359.73 44.8222 6
5 3 -7 340.151 34.0994 4
-5 -3 -7 336.03 32.7295 8
-5 -3 7 368.778 44.4193 3
-5 -3 7 384.971 32.1749 5
5 3 7 361.558 35.6138 2
-5 3 -7 311.234 31.56 4
5 -3 -7 327.297 33.9406 7
5 3 7 355.868 49.0896 6
5 -3 -7 417.414 34.1066 4
-5 3 -7 406.259 33.1568 8
6 -3 7 57.7157 8.09434 5
6 3 -7 58.2871 9.01841 7
-6 -3 -7 63.9053 8.94147 4
6 -3 7 59.6443 21.9204 6
-6 -3 -7 51.9072 8.61731 8
-6 3 -7 56.1824 8.37104 4
-6 3 -7 67.6046 12.5697 2
6 3 7 55.9168 11.3052 2
6 -3 -7 55.2475 9.4607 7
6 -3 -7 68.2052 10.0893 4
6 3 7 69.3165 22.5087 6
-6 -3 7 110.504 38.8631 3
-6 -3 7 53.1865 8.33258 5
-7 -3 -7 2.8328 2.73592 4
7 -3 7 24.0081 14.5435 6
-7 -3 -7 4.26849 3.03972 8
7 3 -7 2.14972 2.55227 7
-7 -3 7 1.05948 2.41614 5
7 3 7 -11.069 11.4898 6
7 -3 -7 0.69354 3.08072 7
7 3 7 2.80557 4.11609 2
-7 3 -7 1.15662 1.982 4
7 -3 -7 1.34492 3.42739 4
-8 3 7 57.7622 8.30373 5
8 3 -7 59.6309 8.86903 7
-8 -3 -7 48.7405 7.73191 4
-8 -3 -7 46.9692 7.86296 8
-8 3 -7 59.1889 12.4007 2
8 -3 -7 56.7192 8.89636 4
8 3 7 58.4446 12.18 2
-8 3 -7 36.8268 6.96464 4
-8 -3 7 47.749 7.80021 5
8 -3 -7 55.2766 9.71106 7
-9 3 7 167.987 35.8937 2
9 -3 7 200.15 22.4968 2
-9 -3 -7 160.541 18.3225 4
-9 -3 -7 172.574 18.3712 8
9 3 -7 165.18 18.2332 7
-9 3 7 163.942 20.6593 5
9 -3 -7 165.73 18.9742 4
-9 -3 7 180.957 17.8351 5
-9 3 -7 170.038 17.9232 4
9 3 7 178.462 22.4541 2
-9 3 -7 160.113 34.3987 2
9 -3 -7 183.93 20.1834 7
10 -3 7 153.358 20.4328 2
10 3 -7 173.769 19.7279 4
-10 -3 -7 134.812 16.5633 8
-10 3 7 175.875 17.1711 5
-10 3 7 229.189 25.2554 2
10 3 -7 182.488 16.8367 7
10 -3 -7 157.275 17.8984 4
10 -3 -7 163.602 18.4091 7
10 3 7 172.263 20.8774 2
-10 -3 7 158.781 16.9949 5
11 3 -7 106.389 13.0139 8
11 3 -7 93.3728 13.0682 4
-11 3 7 113.282 19.3708 2
11 -3 7 116.232 15.2281 2
-11 3 7 126.266 12.542 5
11 3 7 111.139 15.0841 2
-11 -3 7 128.077 12.5867 5
11 -3 -7 97.4216 11.9313 7
11 -3 -7 91.5983 12.498 4
12 -3 7 24.4488 5.95565 2
12 3 -7 23.6908 5.19143 4
12 -3 -7 26.5911 4.99879 7
12 3 7 40.8294 7.36444 2
12 -3 -7 35.68 4.57727 4
13 -3 7 9.85955 2.95986 2
-13 3 7 11.8003 2.46017 5
13 3 -7 9.62367 2.49384 4
13 3 7 8.32523 3.44874 2
-13 -3 7 13.562 2.28278 5
0 4 7 74.3064 18.4539 3
0 4 -7 51.9617 7.55972 7
0 -4 7 42.4346 14.9918 3
0 4 7 55.3048 14.6799 6
1 4 -7 180.918 17.5537 7
1 -4 7 160.755 27.0259 3
-1 4 7 152.409 25.2709 6
-1 -4 -7 191.126 17.5844 8
-1 4 7 112.588 24.3689 3
-1 4 -7 178.72 16.8436 7
-1 -4 7 150.833 25.5654 3
1 4 7 160.971 26.4548 6
2 -4 7 231.144 35.3889 3
2 4 -7 238.606 24.59 7
-2 4 7 256.959 30.5466 3
2 4 -7 276.304 29.8828 4
-2 -4 -7 278.876 25.079 8
-2 -4 7 229.805 33.9677 3
2 -4 -7 255.692 24.9731 7
2 4 7 240.54 35.5533 6
-2 4 -7 269.12 23.6692 7
-3 -4 -7 409.739 32.1572 4
3 4 -7 347.57 33.1906 4
3 4 -7 306.487 32.2322 7
3 -4 7 345.24 45.8224 3
3 -4 7 354.857 31.0478 5
-3 -4 -7 381.516 33.3129 8
-3 -4 7 299.162 41.8934 3
3 4 7 306.716 44.5903 6
-3 4 -7 398.95 31.8549 4
-3 4 -7 366.636 31.3771 7
4 -4 7 6.11409 10.7369 3
4 4 -7 13.2386 3.73945 7
-4 -4 -7 1.7027 2.95439 8
-4 -4 -7 7.51291 3.57883 4
4 -4 7 7.58809 3.01452 5
4 4 -7 8.31083 3.49524 4
-4 4 -7 -0.8679 12.6252 8
4 -4 -7 7.78362 4.8484 4
-4 4 -7 7.31759 4.39545 7
-4 -4 7 6.67283 8.90976 3
4 -4 -7 9.70157 3.94645 7
-4 -4 7 15.8905 3.47107 5
4 4 7 14.8896 13.177 6
-4 4 -7 6.26505 4.0809 4
5 4 -7 413.015 37.3858 7
-5 -4 -7 472.174 36.841 4
5 -4 7 396.251 50.3868 6
5 -4 7 378.01 35.4081 5
5 4 -7 381.788 37.9229 4
-5 -4 -7 436.906 37.6486 8
-5 4 -7 394.501 35.6199 4
-5 4 -7 425.733 37.6333 2
5 -4 -7 387.995 38.137 7
-5 -4 7 355.026 35.19 5
5 4 7 365.195 38.7892 2
5 4 7 390.083 54.7216 6
-5 -4 7 431.308 51.9396 3
5 -4 -7 457.971 37.4677 4
6 -4 7 195.702 24.2518 5
6 4 -7 182.396 20.5792 7
6 4 -7 201.387 22.4464 4
-6 -4 -7 224.451 20.5951 4
6 -4 7 227.158 35.6038 6
-6 4 -7 217.654 23.3659 2
6 -4 -7 159.596 23.5095 7
-6 4 -7 188.708 19.6337 4
6 -4 -7 188.543 20.3753 4
6 4 7 219.082 39.938 6
-6 -4 7 195.368 19.3709 5
6 4 7 191.292 23.6833 2
7 4 -7 414.647 38.0518 4
-7 -4 -7 412.959 36.3824 8
-7 -4 -7 386.123 35.2399 4
7 4 -7 414.476 36.4102 7
7 4 7 354.516 38.5236 2
7 -4 -7 394.758 37.9259 7
7 -4 -7 406.98 35.8546 4
-7 4 -7 368.274 34.6949 4
-7 4 -7 376.506 36.7162 2
-7 -4 7 358.243 34.4935 5
-8 4 7 13.6137 4.18686 5
-8 -4 -7 9.21997 3.34409 4
8 4 -7 13.3954 4.31046 7
-8 -4 -7 5.82829 3.31518 8
8 -4 -7 10.7575 5.31131 7
-8 -4 7 8.4164 3.76616 5
8 -4 -7 12.5977 4.47106 4
-8 4 -7 1.9825 5.61098 2
-8 4 -7 11.435 3.50938 4
8 4 7 3.90687 4.88294 2
9 -4 7 8.81466 11.7301 2
-9 -4 -7 9.17491 3.59932 8
9 4 -7 3.53312 2.14011 7
9 4 -7 1.70996 2.78059 4
-9 4 7 -42.783 29.4569 2
-9 4 7 10.2992 3.76748 5
9 -4 -7 9.49531 3.6183 7
-9 -4 7 10.7365 3.44604 5
9 4 7 12.8379 3.92773 2
9 -4 -7 5.28071 3.68233 4
-10 -4 -7 149.604 17.7433 8
-10 4 7 197.646 18.3099 5
-10 4 7 171.14 27.8294 2
10 4 -7 167.174 18.058 7
10 -4 7 188.178 22.116 2
10 4 -7 174.734 19.8945 4
10 -4 -7 203.893 18.7693 4
10 4 7 179.842 21.8869 2
10 -4 -7 150.501 18.6668 7
-10 4 -7 153.968 40.5837 2
-10 -4 7 206.69 18.5879 5
11 -4 7 92.4761 13.8944 2
-11 4 7 124.441 12.7966 5
11 -4 -7 89.6342 12.1289 7
-11 -4 7 115.438 11.9383 5
11 4 7 115.67 14.6123 2
11 -4 -7 113.354 11.3685 4
12 4 -7 2.89281 2.19702 4
-12 4 7 7.08328 2.04515 5
12 -4 7 4.84617 2.90874 2
12 4 7 6.19901 3.37872 2
12 -4 -7 9.82966 2.1316 7
-12 -4 7 5.87121 2.02394 5
-13 4 7 6.97994 1.7733 5
13 4 -7 7.19883 2.25856 4
13 4 7 10.1175 3.02656 2
-13 -4 7 12.3842 1.87572 5
0 -5 7 234.196 36.2112 3
0 -5 7 295.68 25.165 5
0 5 -7 292.713 26.2816 7
0 5 7 249.086 37.8464 6
0 -5 -7 301.105 26.7244 8
1 5 -7 261.967 31.0908 4
1 -5 7 226.221 35.7805 3
-1 5 7 239.302 37.4743 6
-1 -5 -7 313.092 27.7068 8
-1 5 7 275.469 36.1399 3
1 5 -7 270.626 26.5747 7
1 -5 7 279.667 25.2021 5
-1 -5 7 290.742 25.412 5
1 -5 -7 313.027 26.8012 8
-1 5 -7 305.171 29.455 8
-1 -5 7 233.878 35.7317 3
-1 5 -7 301.62 26.3008 7
1 5 7 292.941 40.3539 6
1 -5 -7 309.496 28.6992 7
2 -5 7 191.071 34.0391 3
2 5 -7 173.076 17.6927 4
2 -5 7 133.903 15.3057 5
-2 -5 -7 171.808 16.4987 4
-2 -5 -7 166.669 17.4778 8
2 5 -7 148.29 16.8997 7
-2 5 7 202.758 43.7349 3
-2 5 -7 140.471 23.0691 4
2 5 7 108.916 26.9998 6
-2 -5 7 152.97 27.2935 3
-2 -5 7 157.256 15.6748 5
-2 5 -7 178.109 19.64 8
-2 5 -7 172.646 16.3702 7
2 -5 -7 198.289 25.6123 7
3 -5 7 101.37 11.534 5
-3 -5 -7 143.564 14.8112 4
3 5 -7 94.713 12.6057 7
-3 -5 -7 87.5921 12.3963 8
3 -5 7 133.703 24.3878 3
3 5 -7 108.521 12.8651 4
-3 -5 7 85.3955 11.4429 5
-3 5 -7 123.306 12.4105 4
-3 -5 7 89.4099 24.4019 3
3 5 7 130.736 25.7872 6
3 -5 -7 111.609 13.3102 4
-3 5 -7 134.603 14.2904 8
3 -5 -7 128.077 14.3573 7
-3 5 -7 120.906 12.26 7
-3 5 -7 131.029 16.1895 2
4 5 -7 840.628 71.0758 7
4 -5 7 870.787 69.7953 5
4 5 -7 838.729 71.9041 4
-4 -5 -7 779.861 70.838 8
4 -5 -7 973.684 73.0302 4
-4 5 -7 757.361 69.2209 4
-4 -5 7 1003.27 90.1386 3
-4 -5 7 800.346 69.5833 5
4 -5 -7 740.175 71.6165 7
-4 5 -7 914.559 72.7759 2
4 5 7 795.671 91.2459 6
5 -5 7 599.588 52.2171 5
5 5 -7 625.961 54.907 4
-5 -5 -7 666.373 53.1031 4
5 5 -7 587.737 53.4719 7
-5 -5 -7 558.083 53.5868 8
5 5 7 600.626 56.1701 2
-5 5 -7 588.457 52.0344 4
5 -5 -7 609.449 55.3755 7
5 5 7 583.596 72.9515 6
-5 -5 7 575.752 52.209 5
5 -5 -7 722.276 53.4451 4
-5 5 -7 680.128 55.9475 2
6 5 -7 78.285 11.3267 4
-6 -5 -7 74.6398 10.3276 8
-6 -5 -7 89.5625 10.0725 4
6 5 -7 73.4098 10.1205 7
6 -5 7 66.811 9.19524 5
6 -5 -7 83.5799 10.9072 4
-6 5 -7 49.8929 20.1094 2
-6 5 -7 50.942 13.5973 4
-6 -5 7 67.8249 9.23629 5
6 5 7 58.0187 15.0052 2
6 -5 -7 67.5795 11.6468 7
6 5 7 67.8194 21.1451 6
-7 -5 -7 78.9733 11.2307 8
7 5 -7 76.2342 10.6788 7
7 5 -7 80.5822 12.3568 4
-7 -5 -7 98.2699 11.2797 4
7 -5 -7 99.7344 13.3029 7
7 -5 -7 93.4415 11.4936 4
-7 -5 7 84.5422 10.5343 5
-7 5 -7 99.9856 14.2737 2
-7 5 -7 77.5404 10.0921 4
7 5 7 68.8399 14.6185 2
-8 -5 -7 531.314 41.5713 4
8 5 -7 444.574 39.9135 7
-8 5 7 457.54 40.2333 5
-8 -5 -7 426.743 41.0827 8
8 5 -7 423.997 42.335 4
8 -5 -7 467.794 40.0403 4
-8 -5 7 432.477 40.1114 5
-8 5 -7 444.392 42.5128 2
8 5 7 470.846 45.4119 2
8 -5 -7 475.103 43.6189 7
-9 5 7 33.3264 5.41642 5
-9 -5 -7 15.8762 4.44736 8
9 -5 7 22.3219 7.60053 2
9 5 -7 18.8532 4.0578 7
9 5 -7 16.7685 5.19262 4
-9 5 -7 8.0892 6.56668 2
9 -5 -7 17.3989 4.16437 4
9 5 7 17.4687 6.62844 2
9 -5 -7 15.1817 5.48188 7
-9 -5 7 23.2195 5.23675 5
-10 5 7 29.0849 9.02447 2
-10 -5 -7 6.86394 3.03163 8
10 5 -7 5.08599 3.50393 4
10 -5 7 -0.3145 2.84271 2
-10 5 7 5.83983 2.59191 5
-10 -5 7 4.3714 2.38017 5
10 -5 -7 9.05659 3.7822 4
10 -5 -7 4.59808 2.9066 7
-10 5 -7 -5.3118 11.4925 2
10 5 7 9.88978 4.44515 2
11 -5 7 13.5571 5.30166 2
-11 5 7 12.9944 3.16386 5
11 5 -7 15.1817 4.59201 4
11 -5 -7 11.2006 3.30607 7
-11 -5 7 13.8167 4.31372 5
11 5 7 17.5812 6.24847 2
12 -5 7 13.7992 3.68685 2
-12 5 7 18.9412 3.26197 5
12 5 -7 15.0882 3.32636 4
12 5 7 10.1373 3.36528 2
12 -5 -7 20.7294 3.13225 7
-12 -5 7 19.5407 2.86429 5
12 5 7 17.4145 2.61538 5
0 -6 7 197.492 31.918 3
0 6 -7 188.887 18.1835 4
0 -6 7 151.784 16.6711 5
0 6 -7 153.815 17.501 7
0 -6 -7 176.815 18.9678 7
0 -6 -7 203.168 18.6066 8
-1 6 7 6.69273 16.851 6
1 6 -7 18.0194 5.88339 4
1 6 -7 30.7901 5.4693 7
-1 -6 -7 21.8676 7.70795 4
1 -6 7 34.6107 4.66711 5
-1 6 7 32.5735 20.5694 3
-1 -6 -7 35.3217 5.3301 8
1 -6 7 34.7215 18.1284 3
-1 -6 7 47.3291 18.2089 3
-1 6 -7 48.4382 6.88015 8
-1 6 -7 24.1046 5.76735 7
1 -6 -7 37.0668 7.44936 7
1 -6 -7 14.7727 11.6392 8
-1 6 -7 23.4874 4.84244 4
1 6 7 22.9863 10.063 6
2 6 -7 314.528 32.4285 4
2 -6 7 341.439 31.4994 5
2 -6 7 460.201 59.5154 3
-2 -6 -7 403.503 33.6064 8
2 6 -7 303.486 32.1021 7
-2 -6 -7 364.67 31.7751 4
2 6 7 324.605 48.1814 6
2 -6 -7 409.102 32.5297 8
2 -6 -7 410.621 34.6585 7
-2 6 -7 342.893 32.0903 7
-2 6 -7 360.293 31.8628 4
-2 -6 7 293.469 31.1334 5
-2 6 -7 398.935 42.4582 8
-2 -6 7 479.761 64.9845 3
3 6 -7 300.894 28.9399 7
3 6 -7 300.595 28.8898 4
3 -6 7 289.778 27.7251 5
-3 -6 -7 343.144 28.3085 4
-3 -6 -7 288.121 28.8043 8
-3 6 -7 352.001 28.7093 7
-3 6 -7 305.14 31.2025 2
3 6 7 292.895 46.055 6
-3 -6 7 295.836 27.6194 5
3 -6 -7 353.784 31.1315 7
-3 6 -7 250.671 30.6495 4
4 6 -7 93.1747 13.3667 4
4 -6 7 106.376 13.22 5
4 6 -7 96.8192 12.8834 7
-4 -6 -7 131.588 14.6535 8
-4 -6 -7 108.991 12.4764 4
-4 -6 7 104.656 12.1962 5
-4 6 -7 111.606 12.4521 4
4 -6 -7 99.2176 14.0259 7
4 6 7 105.056 31.1848 6
-4 6 -7 148.718 17.2585 2
-5 -6 -7 75.7804 9.34988 4
5 6 -7 64.5471 9.59856 4
5 6 -7 52.4329 8.71103 7
5 -6 7 54.5467 8.0075 5
-5 -6 -7 62.819 9.36558 8
-5 6 -7 38.0191 24.4858 2
-5 -6 7 55.6953 8.30583 5
5 6 7 23.4358 21.2031 6
5 6 7 90.2046 13.3971 2
5 -6 -7 48.7374 9.56597 7
-5 6 -7 65.2605 8.46709 4
6 6 -7 415.968 40.5324 4
-6 -6 -7 416.766 40.1866 8
-6 -6 -7 471.922 39.0756 4
6 6 -7 442.465 39.5304 7
-6 -6 7 415.059 38.7055 5
6 -6 -7 419.271 41.7815 7
6 6 7 428.802 43.027 2
-6 6 -7 499.552 42.88 2
-6 6 -7 458.648 38.2424 4
-7 -6 -7 96.4731 11.3876 4
-7 -6 -7 80.2941 11.588 8
7 6 -7 91.1842 12.5687 4
7 6 -7 91.6387 11.0146 7
-7 6 -7 93.5925 10.5171 4
7 -6 -7 95.4689 13.4349 7
-7 -6 7 91.1148 11.0723 5
-7 6 -7 68.2595 14.0244 2
7 6 7 94.8248 15.0045 2
-8 -6 -7 5.69756 3.09465 8
-8 6 7 3.1806 3.37347 5
8 6 -7 4.42193 3.75125 4
8 6 -7 6.0516 2.23538 7
8 -6 -7 2.27744 2.7249 7
-8 6 -7 -0.525 4.58418 2
8 6 7 3.51992 4.86465 2
-8 -6 7 6.10595 2.40559 5
9 6 -7 36.7759 6.22463 7
-9 6 7 45.94 7.1118 5
9 6 -7 46.6825 7.59086 4
-9 -6 -7 35.1042 6.89892 8
9 -6 7 39.6335 9.71642 2
-9 6 -7 29.202 7.76495 2
9 -6 -7 47.1033 8.40963 7
9 6 7 47.4641 10.8258 2
-9 -6 7 41.9207 6.43596 5
10 -6 7 11.1349 4.53964 2
-10 -6 -7 3.40911 2.26269 8
10 6 -7 8.91887 3.12797 4
-10 6 7 6.74943 2.6053 5
10 6 7 5.74252 4.04153 2
-10 -6 7 8.63369 2.64072 5
10 -6 -7 6.70301 2.62771 7
11 -6 7 13.1937 3.63873 2
-11 6 7 14.1187 3.06829 5
11 6 -7 16.5357 3.9049 4
11 6 7 15.6341 4.52856 2
11 -6 -7 12.2109 3.2438 7
-11 -6 7 16.5559 3.03563 5
-12 6 7 66.2546 6.71874 5
12 -6 7 75.7113 9.75047 2
-12 -6 7 60.8319 5.75566 5
12 6 7 62.0165 9.07992 2
0 7 -7 13.4764 3.53523 7
0 -7 -7 20.2889 5.47075 8
0 -7 7 11.1503 3.65842 5
0 7 -7 5.0674 7.44588 2
0 -7 -7 24.978 6.75243 7
0 7 7 -0.4875 11.5363 6
1 7 -7 141.232 18.8578 2
-1 7 7 161.828 31.6712 6
-1 -7 -7 134.794 14.7054 8
1 7 -7 114.742 14.1429 7
1 -7 7 113.844 13.375 5
-1 -7 7 113.92 13.3032 5
1 -7 -7 143.544 16.0126 7
1 7 7 124.04 30.685 6
1 -7 -7 156.432 14.4357 8
-1 7 -7 126.117 18.9723 2
-1 7 -7 123.09 14.2209 7
-1 7 -7 125.142 16.8513 8
2 7 -7 11.5723 3.74945 7
2 7 -7 16.2101 6.00808 4
2 -7 7 10.1181 3.56175 5
-2 -7 -7 18.6567 5.09414 8
-2 7 -7 0.89075 5.96193 8
-2 7 -7 8.72197 3.80352 7
-2 7 -7 9.36062 6.53917 2
2 7 7 9.2331 11.8162 6
-2 -7 7 10.8799 3.13631 5
2 -7 -7 17.7608 6.08251 7
3 7 -7 183.846 18.4679 7
3 7 -7 177.293 18.792 4
3 -7 7 173.911 17.6999 5
-3 -7 -7 173.128 18.4103 8
3 7 7 130.744 35.8627 6
-3 -7 7 171.28 17.5529 5
-3 7 -7 205.899 22.5494 2
3 -7 -7 199.094 33.2652 7
4 7 -7 799.891 69.3803 7
4 7 -7 844.6 75.0606 4
4 -7 7 760.989 68.4659 5
-4 -7 -7 725.551 69.8511 8
-4 7 -7 932.069 73.4097 2
-4 -7 7 814.403 68.7833 5
4 7 7 1032.81 102.711 6
4 7 7 764.588 79.193 2
4 -7 -7 886.76 72.5152 7
-5 -7 -7 21.7744 4.70395 4
5 7 -7 14.2267 4.56665 7
5 -7 7 12.5889 3.98243 5
5 7 -7 16.3325 4.2467 4
-5 -7 -7 13.7742 4.69232 8
-5 -7 7 13.7918 4.0836 5
5 7 7 17.487 6.31266 2
5 -7 -7 14.6323 5.57285 7
-5 7 -7 9.55633 5.97162 2
-6 -7 -7 220.966 23.1324 8
6 7 -7 238.015 23.283 4
6 7 -7 212.991 21.717 7
-6 7 -7 248.31 25.6727 2
6 7 7 216.694 25.3299 2
6 -7 -7 256.461 25.8133 7
-6 -7 7 207.499 21.3967 5
7 7 -7 80.6056 9.63929 4
-7 -7 -7 72.4949 11.2074 8
-7 7 7 71.2619 9.76672 5
7 7 -7 63.4112 8.15141 7
-7 7 -7 43.1199 10.0556 2
7 -7 -7 53.8931 10.6083 7
-7 -7 7 66.1558 9.49678 5
7 7 7 57.528 14.3715 2
-8 7 7 120.724 12.8568 5
8 7 -7 101.45 13.1454 4
8 7 -7 112.095 11.6856 7
-8 -7 -7 114.22 13.7448 8
-8 -7 7 112.023 12.1807 5
8 7 7 114.749 16.4844 2
-8 7 -7 103.819 15.1197 2
8 -7 -7 111.052 14.7476 7
9 -7 7 13.6813 5.2168 2
-9 -7 -7 17.7582 4.84143 8
9 7 -7 23.5967 5.22756 4
-9 7 7 16.4567 4.6691 5
-9 7 -7 9.15692 5.67844 2
-9 -7 7 21.9898 4.05056 5
9 -7 -7 10.0453 3.81685 7
9 7 7 12.3081 4.60165 2
10 -7 7 5.33799 3.2938 2
-10 7 7 6.28346 2.29693 5
10 7 -7 5.07034 2.01587 4
10 7 7 8.8699 3.49443 2
10 -7 -7 -0.5962 1.94419 7
-10 -7 7 3.31492 1.77022 5
11 -7 7 59.7289 9.42568 2
11 7 -7 34.3678 4.6611 4
-11 7 7 43.6281 5.31219 5
11 7 7 36.0922 7.29119 2
-11 -7 7 41.5866 4.46901 5
11 7 7 33.9234 4.49221 5
11 -7 -7 35.3761 5.34744 7
0 8 -7 170.162 19.329 7
0 8 -7 207.196 35.3783 2
0 -8 -7 205.794 30.7915 8
0 -8 -7 207.15 21.0729 7
0 -8 7 195.012 18.9557 5
1 8 -7 54.2069 17.2903 2
-1 -8 -7 44.033 7.99054 8
1 -8 7 48.4623 7.25991 5
1 8 -7 40.3824 7.18473 7
1 8 7 54.9028 27.9308 6
-1 8 -7 54.6832 10.9466 8
1 -8 -7 36.277 13.0686 7
-1 -8 7 45.7978 6.83399 5
1 -8 -7 62.8791 7.88683 8
-1 8 -7 42.4453 11.4712 2
-1 8 -7 44.5874 7.35313 7
2 -8 7 21.3362 4.83397 5
-2 -8 -7 30.8348 5.80607 8
2 8 -7 23.8019 5.46394 7
2 8 -7 34.583 15.9606 2
-2 -8 7 19.2348 4.83611 5
2 -8 -7 24.7548 6.37802 7
2 8 7 42.7632 16.9641 6
-2 8 -7 27.8929 8.18644 2
3 -8 7 364.658 35.9755 5
3 8 -7 394.649 36.9301 7
-3 -8 -7 491.679 38.6235 8
-3 -8 7 370.581 35.811 5
-3 8 -7 415.193 40.9454 2
3 -8 -7 483.474 40.1303 7
4 -8 7 166.418 17.5214 5
4 8 -7 164.476 17.674 7
-4 -8 -7 186.451 19.1384 8
-4 -8 7 170.197 17.1755 5
-4 8 -7 175.342 21.9668 2
4 8 7 169.346 21.3711 2
4 -8 -7 200.761 20.7877 7
5 8 -7 165.285 17.6142 4
5 -8 7 167.291 16.7768 5
5 8 -7 170.752 17.1985 7
-5 -8 -7 156.714 18.0081 8
5 8 7 168.603 21.2664 2
5 -8 -7 158.775 19.1984 7
-5 -8 7 178.66 16.8065 5
-5 8 -7 163.706 20.7322 2
-6 -8 -7 15.4468 7.13778 8
6 8 -7 12.3375 4.30008 4
-6 8 7 17.3225 5.35365 5
6 8 -7 12.2883 3.74593 7
6 8 7 10.0941 4.84025 2
-6 8 -7 5.47888 6.09838 2
-6 -8 7 15.9451 5.6881 5
6 -8 -7 26.2804 9.0831 7
-7 -8 -7 181.633 20.6012 8
7 8 -7 227.833 19.2541 7
7 8 -7 211.158 20.1621 4
-7 8 7 207.473 19.5029 5
-7 8 -7 221.737 22.9745 2
7 -8 -7 177.066 21.5301 7
7 8 7 194.847 22.8782 2
-7 -8 7 170.02 18.5039 5
-8 8 7 35.8727 5.49785 5
-8 -8 -7 21.8654 5.40903 8
8 8 -7 36.673 7.41999 4
8 -8 -7 21.4101 5.7695 7
8 8 7 30.0885 7.11449 2
-8 -8 7 30.6809 4.6479 5
-8 8 -7 22.578 6.75193 2
9 -8 7 109.6 15.9022 2
-9 8 7 110.16 10.5968 5
9 8 -7 79.6914 9.69034 4
-9 8 -7 136.223 17.0488 2
9 8 7 98.83 14.566 2
-9 -8 7 90.5696 10.0029 5
9 -8 -7 83.1363 11.7094 7
-10 8 7 47.6071 5.37164 5
10 -8 7 29.0771 6.75477 2
10 8 -7 36.3633 5.87756 4
10 8 7 38.3174 7.61187 2
-10 -8 7 43.3538 4.62315 5
10 -8 -7 33.5655 6.05538 7
10 8 7 40.2772 5.34221 5
11 8 -7 1.60053 1.89462 8
11 8 7 11.1757 3.57364 2
11 -8 -7 6.11322 1.93103 7
0 -9 7 21.4581 4.84792 5
0 -9 -7 26.7691 5.80339 8
0 9 -7 13.1289 6.06992 8
0 9 -7 9.18888 6.50445 2
1 -9 7 287.858 24.9378 5
1 9 -7 249.774 25.2838 7
-1 -9 -7 255.232 24.8372 8
1 9 -7 258.856 28.7926 2
1 -9 -7 277.941 26.4296 7
1 9 7 280.793 25.5396 5
-1 9 -7 260.453 26.4407 8
-1 -9 7 229.343 24.1752 5
-1 9 -7 282.6 29.5459 2
2 -9 7 165.879 16.8735 5
2 9 -7 158.283 20.9795 2
2 9 -7 155.778 17.2713 7
-2 -9 -7 189.821 17.8959 8
-2 -9 7 155.51 16.482 5
2 -9 -7 179.588 19.2802 7
-2 9 -7 161.262 21.3925 2
-3 -9 -7 448.672 38.2997 8
3 9 -7 437.301 43.0636 2
3 9 -7 446.235 37.7822 7
3 -9 7 353.43 36.1624 5
3 -9 -7 451.443 39.9228 7
-3 -9 7 393.213 36.4598 5
3 9 7 430.454 41.3255 2
-3 9 -7 426.822 41.4152 2
4 9 -7 248.722 25.0452 7
-4 -9 -7 291.036 26.6277 8
4 -9 7 291.266 24.944 5
4 -9 -7 273.307 27.7501 7
-4 -9 7 241.263 24.4621 5
-4 9 -7 291.386 32.5802 2
5 9 -7 63.5337 8.38028 7
-5 -9 -7 65.1508 9.43723 8
-5 9 7 54.9263 9.67277 5
-5 -9 7 66.8487 8.43362 5
5 -9 -7 63.8547 10.2949 7
5 9 7 56.6358 11.6058 2
-5 9 -7 86.5383 13.1304 2
6 9 -7 65.8693 7.9478 7
-6 -9 -7 58.7196 8.95368 8
-6 9 7 75.0664 9.49104 5
6 -9 -7 80.4828 11.0068 7
-6 9 -7 47.1524 10.2853 2
6 9 7 60.6645 11.6656 2
-6 -9 7 59.6211 7.71675 5
-7 -9 -7 9.64293 3.40314 8
-7 9 7 7.07026 4.42345 5
7 -9 -7 7.99997 3.13888 7
-7 -9 7 9.15659 2.55995 5
-7 9 -7 -0.4336 4.42307 2
7 9 7 6.98596 4.58647 2
-8 -9 -7 23.7622 5.44884 8
-8 9 7 17.1613 4.14008 5
-8 9 -7 25.9356 5.10732 2
8 -9 -7 15.4635 4.65549 7
8 9 7 25.1559 4.70952 5
-8 -9 7 21.7124 4.07408 5
8 9 7 29.5494 7.45523 2
-9 9 7 51.3758 5.66341 5
9 9 7 40.7341 7.99288 2
9 -9 -7 32.1871 6.04226 7
-9 -9 7 39.8456 4.65013 5
9 9 7 46.3997 6.00478 5
-10 9 7 29.0279 3.77206 5
10 -9 7 35.5216 10.3271 2
10 -9 -7 25.4258 4.34033 7
10 9 7 20.7001 3.61736 5
10 9 7 33.0781 6.40831 2
0 10 7 319.34 29.1138 5
0 -10 7 298.918 27.4509 5
0 10 -7 296.904 30.6061 8
-1 -10 -7 53.9202 8.31766 8
1 10 -7 49.145 14.8535 2
1 -10 7 52.8139 8.01871 5
-1 10 7 55.3212 9.11087 5
-1 -10 7 68.7281 8.20676 5
1 -10 -7 68.0237 9.06572 7
1 10 7 67.8819 9.57711 5
-1 10 -7 46.4101 21.5615 2
-2 -10 -7 95.7373 11.0882 8
2 10 -7 66.2227 14.3886 2
-2 10 7 98.4214 12.0719 5
2 -10 7 97.2933 11.3329 5
2 -10 -7 82.1903 11.5599 7
-2 -10 7 81.8897 12.2062 5
2 10 7 75.8343 14.8991 2
2 10 7 86.3979 10.9824 5
-2 10 -7 100.731 15.7657 2
-3 10 7 161.411 15.825 5
-3 -10 -7 137.229 15.1569 8
3 -10 7 138.639 14.0459 5
3 10 7 144.454 15.5664 5
3 -10 -7 134.828 16.1936 7
-3 -10 7 141.626 14.2831 5
-3 10 -7 123.158 18.2996 2
3 10 7 136.88 18.0982 2
-4 10 7 242.332 23.1248 5
-4 -10 -7 249.447 23.5593 8
-4 -10 7 234.435 21.7135 5
4 -10 -7 267.991 25.2325 7
4 10 7 210.67 25.1197 2
4 10 7 240.671 23.2216 5
-4 10 -7 238.988 25.884 2
-5 10 7 37.423 6.32345 5
-5 -10 -7 18.4939 4.69019 8
-5 -10 7 29.7083 4.45884 5
5 -10 -7 22.1335 5.72582 7
-5 10 -7 17.9221 6.07677 2
5 10 7 12.6835 5.67981 2
5 10 7 24.7566 5.28861 5
-6 -10 -7 6.98209 2.84507 8
-6 10 7 13.9286 3.81646 5
-6 10 -7 -6.8296 6.88025 2
-6 -10 7 7.10907 2.24629 5
6 -10 -7 2.1663 2.77993 7
6 10 7 7.73931 2.72176 5
6 10 7 12.3455 4.70739 2
-7 10 7 -1.5525 1.96366 5
-7 10 -7 10.9032 3.71267 2
7 -10 -7 -1.1454 1.81691 7
7 10 7 -3.7424 2.75265 2
7 10 7 2.13744 1.99841 5
-7 -10 7 -0.0009 1.27135 5
8 -10 7 63.7759 9.01326 2
-8 10 7 64.7843 7.15583 5
8 -10 -7 53.8931 8.14872 7
-8 -10 7 65.3811 6.5727 5
8 10 7 72.886 9.786 2
8 10 7 63.8703 7.69412 5
9 -10 7 -2.176 4.67846 2
-9 10 7 0.85446 1.25269 5
9 10 7 1.41635 1.29353 5
9 10 7 3.29542 2.14523 2
9 -10 -7 1.17521 1.45804 7
0 11 7 0.31989 2.98897 5
0 -11 7 2.48305 2.02352 5
1 11 -7 37.7635 8.37258 8
1 -11 7 50.5917 6.35035 5
-1 11 7 54.0661 7.95405 5
-1 -11 7 50.4456 6.30314 5
-1 11 -7 35.9497 8.59519 2
1 11 7 50.9871 7.36552 5
2 11 -7 69.6082 10.3633 8
-2 11 7 65.3554 9.43278 5
2 -11 -7 48.7974 8.37744 7
2 11 7 67.7383 14.4982 2
-2 -11 7 76.3768 7.96164 5
-2 11 -7 54.5212 11.8263 2
2 11 7 74.6606 9.40398 5
-3 -11 -7 0.76572 2.66384 8
-3 11 7 3.67193 3.34399 5
3 11 7 6.5222 2.6711 5
-3 -11 7 4.58116 1.92146 5
3 -11 -7 4.39971 3.31914 7
-3 11 -7 3.34965 4.77065 2
3 11 7 14.7534 18.3961 2
-4 11 7 38.8362 7.37593 5
-4 11 -7 19.582 12.8745 2
4 -11 -7 40.0769 6.66961 7
4 11 7 53.1486 10.2906 2
-4 -11 7 29.724 4.69317 5
4 11 7 52.1382 6.90213 5
-5 11 7 23.8391 4.41403 5
-5 11 -7 10.5664 4.87696 2
5 11 7 15.8633 4.06494 5
5 11 7 15.1394 5.21341 2
-5 -11 7 13.3955 2.71986 5
5 -11 -7 9.93159 4.15164 7
-6 11 7 29.757 4.43437 5
-6 -11 7 24.4313 3.79271 5
6 -11 -7 30.8278 6.18286 7
-6 11 -7 31.7283 8.21185 2
6 11 7 16.3838 5.47129 2
6 11 7 26.2038 4.53115 5
-7 11 7 107.757 10.8699 5
7 11 7 99.5395 10.4117 5
7 -11 -7 87.7203 10.9691 7
7 11 7 100.696 11.8513 2
-8 11 7 17.1115 3.04042 5
8 11 7 14.0431 3.42989 2
8 -11 -7 14.6059 3.46285 7
8 11 7 22.4375 3.2702 5
0 12 7 80.4171 10.3968 5
0 12 -7 54.4475 9.58683 2
1 12 -7 31.7982 36.6168 2
-1 12 7 76.7692 9.7198 5
1 12 7 88.5365 11.8753 5
-1 12 -7 89.0275 12.8094 2
-2 12 7 7.98882 3.12371 5
2 12 -7 5.10881 5.14002 8
-2 12 -7 12.5082 4.83004 2
2 12 7 15.2765 6.94212 2
2 12 7 11.7884 3.52831 5
2 -12 -7 4.31412 6.14442 7
-3 12 7 37.3745 6.14111 5
3 12 -7 57.7742 7.20662 8
3 12 7 39.4542 6.15085 5
3 -12 -7 43.6095 6.08336 7
-4 12 7 175.949 15.9695 5
4 12 -7 145.562 16.7455 8
-4 12 -7 180.943 18.49 2
4 12 7 159.013 18.5641 2
4 12 7 153.509 15.7515 5
-5 12 7 14.7681 3.25277 5
5 12 7 21.3007 5.70866 2
5 12 7 17.1228 3.58822 5
5 -12 -7 16.8388 3.70176 7
-6 12 7 22.7356 3.64687 5
6 12 7 29.9624 6.22709 2
6 -12 -7 11.0681 3.9578 7
6 12 7 18.7907 3.50731 5
-7 12 7 18.9171 2.93775 5
7 12 7 10.8656 2.51131 5
7 12 7 13.5141 3.79628 2
0 13 7 1.63022 2.16584 5
-1 13 7 98.4277 10.0615 5
1 13 7 82.0985 9.77575 5
-2 13 7 44.2389 5.9692 5
2 13 7 40.7143 6.03403 5
-3 13 7 100.143 10.9317 5
3 13 7 93.0565 9.98986 5
-4 13 7 2.40706 1.64049 5
4 13 7 1.60743 1.09232 5
-5 13 7 40.1854 4.65661 5
5 13 7 36.8951 4.71014 5
0 14 7 1.20004 1.32123 5
1 14 7 75.7882 7.74902 5
-2 14 7 84.3515 7.65403 5
2 14 7 61.1376 7.09259 5
0 0 8 4.29569 4.90737 6
0 0 -8 4.15702 3.62826 8
0 0 8 3.24956 6.835 3
0 0 -8 3.79131 3.2371 4
-1 0 -8 2696.61 197.694 4
1 0 8 2103.43 212.273 3
1 0 -8 2687.7 198.138 4
1 0 8 2097.56 202.924 6
-1 0 8 2422.27 210.206 3
1 0 -8 2530.74 199.605 8
-1 0 -8 2739.85 199.762 8
-2 0 8 5.02918 7.27971 3
2 0 -8 9.11965 3.31676 8
2 0 -8 4.60142 3.78055 4
-2 0 -8 6.4119 3.59604 8
2 0 8 7.70063 9.96868 3
2 0 8 -4.4674 6.40002 6
-2 0 -8 -12.325 10.4924 1
2 0 -8 0.27457 2.80848 7
-3 0 -8 136.58 20.4324 8
3 0 8 150.643 27.4642 3
-3 0 -8 143.337 16.0793 4
3 0 8 147.363 24.8106 6
-3 0 8 152.084 23.1858 3
3 0 -8 169.752 18.0472 8
3 0 -8 144.128 17.4615 4
3 0 -8 169.585 18.5462 7
-4 0 -8 -1.993 2.73661 8
4 0 -8 -1.1505 3.04119 4
4 0 -8 6.76097 2.51438 8
4 0 8 -2.8871 7.14037 6
-4 0 -8 2.94258 2.68146 4
-4 0 8 1.78296 9.45482 3
4 0 -8 7.72587 4.17741 7
4 0 8 10.0874 13.538 3
5 0 -8 103.885 13.8956 4
-5 0 -8 103.258 12.5771 4
5 0 8 93.8407 11.0956 5
-5 0 -8 99.4578 12.4689 8
5 0 -8 123.491 15.2525 8
5 0 8 107.676 24.6099 6
5 0 -8 109.018 13.9586 7
6 0 -8 124.43 15.0744 8
6 0 -8 112.129 16.2712 4
-6 0 -8 113.24 13.8985 4
-6 0 -8 97.9976 13.1868 8
6 0 8 140.511 29.3101 6
6 0 -8 96.812 13.7289 7
7 0 8 0.18632 3.55433 2
7 0 8 49.119 20.7309 6
-7 0 -8 7.38735 3.00649 8
-7 0 8 2.38842 6.27308 5
7 0 -8 -0.1154 4.85026 8
-7 0 -8 0.04467 2.66577 4
-8 0 8 356.159 40.6467 2
8 0 8 316.178 34.9216 2
-8 0 8 339.066 30.5986 5
-8 0 -8 321.829 31.5344 4
8 0 -8 379.818 33.7813 8
8 0 -8 322.051 32.9291 4
8 0 -8 319.663 32.4504 7
-8 0 -8 319.334 30.7673 8
9 0 -8 28.2365 8.61232 4
9 0 -8 13.8183 7.02369 8
9 0 8 16.8864 15.1063 2
-9 0 8 21.0711 4.96161 5
9 0 -8 12.07 6.52673 7
-9 0 -8 26.3794 5.68103 8
-9 0 -8 25.0637 7.43313 4
10 0 8 12.3063 5.55587 2
-10 0 8 12.1318 3.4557 5
10 0 -8 11.8515 4.29332 7
10 0 -8 12.3313 4.76127 4
11 0 8 18.0245 6.28025 2
-11 0 8 27.7663 5.13457 5
11 0 -8 23.1014 5.54765 4
11 0 -8 24.192 4.20924 7
-12 0 8 42.4665 5.58537 5
12 0 8 43.6685 7.80128 2
12 0 -8 28.3666 5.46028 4
13 0 -8 3.97598 1.31028 4
13 0 8 3.03768 1.90375 2
-13 0 8 5.01797 1.46318 5
0 1 -8 1322.92 101.386 8
0 -1 -8 1319.09 98.8951 4
0 1 8 1016.82 103.376 6
0 -1 8 985.819 109.115 3
0 1 8 1069.06 111.935 3
0 -1 -8 1292.92 100.409 8
0 1 -8 1371.47 99.4265 4
1 1 -8 444.712 42.5294 7
-1 1 8 432.012 41.2108 6
1 1 -8 432.8 39.4255 8
1 1 -8 427.83 37.6011 4
-1 1 8 354.231 47.9574 3
1 -1 8 385.337 48.8818 3
-1 -1 -8 465.618 38.8158 8
-1 -1 -8 453.242 37.2515 4
1 -1 8 392.811 41.0843 6
1 -1 -8 403.137 37.9601 8
-1 1 -8 326.066 39.1318 1
-1 -1 8 343.502 45.4047 3
-1 1 -8 452.021 39.1165 8
-1 1 -8 434.895 37.1528 4
1 -1 -8 466.876 37.5117 4
1 1 8 407.746 44.9326 6
1 1 8 330.878 48.1888 3
2 1 -8 532.408 46.8881 8
2 -1 8 499.263 52.4945 6
-2 -1 -8 541.934 44.3079 4
2 1 -8 552.596 45.2574 7
-2 -1 -8 505.255 45.2461 8
-2 1 8 407.412 50.8775 3
2 -1 8 449.205 59.0671 3
2 1 -8 489.131 44.7101 4
2 -1 -8 518.446 45.9406 8
-2 1 -8 483.11 44.0167 4
-2 1 -8 588.458 46.7901 8
2 -1 -8 565.983 45.6119 7
-2 -1 8 408.874 52.2359 3
2 -1 -8 564.39 45.4253 4
2 1 8 452.6 58.6085 3
2 1 8 470.526 53.637 6
3 1 -8 634.648 58.7232 4
3 1 -8 753.982 59.5208 7
-3 1 8 665.257 64.8428 3
-3 -1 -8 742 58.0495 4
-3 -1 -8 651.998 58.5857 8
3 -1 8 627.788 74.6607 3
3 -1 8 636.137 68.8117 6
3 1 -8 722.409 61.6238 8
3 1 8 590.184 75.7186 3
-3 1 -8 665.739 57.6104 4
3 -1 -8 738.023 60.0396 8
3 -1 -8 796.292 60.6662 4
-3 1 -8 596.506 58.644 8
3 1 8 634.402 70.6711 6
-3 -1 8 606.424 66.5774 3
3 -1 -8 793.427 59.9166 7
-4 -1 -8 494.043 44.3262 4
-4 -1 -8 433.51 44.2864 8
4 1 -8 497.221 45.9847 4
4 1 -8 471.247 45.2613 7
4 -1 8 483.302 58.0737 6
4 -1 8 536.221 43.2266 5
4 -1 8 566.852 66.5133 3
-4 1 -8 541.679 44.6121 4
4 -1 -8 558.739 46.5795 8
4 1 8 499.902 58.9217 6
-4 -1 8 537.792 53.9229 3
-4 1 -8 480.905 44.9534 8
4 -1 -8 578.052 46.3728 4
4 1 8 484.583 64.095 3
4 -1 -8 467.479 45.4189 7
5 -1 8 415.304 55.4281 6
-5 -1 -8 518.903 40.3082 4
5 1 -8 425.243 40.6516 7
5 -1 8 388.072 37.7618 5
5 1 -8 413.059 40.5776 4
-5 -1 -8 455.651 40.0672 8
5 1 8 452.998 57.6594 6
5 -1 -8 395.485 40.1975 4
-5 1 -8 495.664 40.0187 4
5 -1 -8 486.332 41.5598 8
-5 1 -8 429.656 39.7742 8
5 -1 -8 434.85 40.9993 7
-6 -1 -8 111.254 14.3449 8
6 -1 8 184.239 30.2573 6
6 1 -8 128.481 17.627 7
-6 1 -8 131.262 16.0724 4
6 1 8 123.806 32.2259 6
-6 1 -8 110.391 14.0158 8
6 1 8 117.104 17.4483 2
6 -1 -8 117.529 15.397 8
6 -1 -8 124.105 15.6185 4
-7 -1 -8 33.5494 5.9551 4
-7 -1 -8 36.7747 6.9824 8
7 1 -8 36.794 8.28076 7
7 1 -8 40.665 8.87833 4
-7 1 -8 23.0059 6.48478 4
7 -1 -8 29.7086 7.80558 4
-7 -1 8 28.7123 6.22006 5
-7 1 -8 44.4143 6.25073 8
7 -1 -8 49.5122 9.1531 8
7 1 8 25.5894 7.76189 2
7 -1 -8 34.2815 7.72338 7
7 1 8 18.4437 15.8971 6
8 1 -8 138.775 17.7642 4
-8 -1 -8 148.019 16.1083 8
8 1 -8 137.073 16.328 7
-8 -1 -8 136.378 16.0297 4
-8 1 8 138.002 15.3388 5
8 1 -8 153.583 18.2754 8
8 -1 8 157.017 19.4942 2
8 -1 -8 127.695 16.6015 7
-8 1 -8 135.924 15.8245 4
-8 -1 8 149.09 15.6824 5
8 -1 -8 136.095 17.17 4
-8 1 -8 129.101 14.8023 8
8 1 8 128.95 18.6652 2
8 -1 -8 150.807 17.1728 8
-9 -1 -8 34.6372 8.72253 4
9 1 -8 36.0849 6.35012 7
-9 -1 -8 27.5047 5.94207 8
-9 1 8 36.1147 6.61143 5
9 1 -8 30.6664 7.90254 8
9 -1 8 45.0223 18.1364 2
9 1 8 16.085 9.2044 2
-9 1 -8 40.6093 9.78936 4
9 -1 -8 31.171 8.19745 7
9 -1 -8 35.9484 9.88983 4
-9 -1 8 27.5308 6.11728 5
10 -1 8 73.1183 12.0783 2
-10 -1 -8 52.0233 7.62697 8
10 1 -8 58.698 8.17976 7
-10 1 8 60.3659 7.83686 5
10 1 -8 56.319 9.53369 4
10 1 -8 38.1207 14.3994 8
-10 -1 8 64.8407 8.37049 5
10 -1 -8 57.4645 8.67725 7
10 1 8 62.512 11.7318 2
10 -1 -8 46.4344 8.73739 4
11 1 -8 61.6045 7.34497 7
11 -1 8 66.4234 10.5358 2
11 1 -8 57.7621 8.9982 4
-11 -1 8 67.161 8.01275 5
11 -1 -8 48.5319 7.19898 7
11 -1 -8 44.9384 7.8851 4
11 1 8 67.302 10.6323 2
-12 1 8 112.087 10.4373 5
12 1 -8 77.1989 10.4752 4
12 -1 8 105.844 12.5516 2
-12 -1 8 101.87 10.2297 5
12 1 8 108.195 12.4963 2
12 -1 -8 75.693 9.05741 7
13 -1 8 9.52851 2.50428 2
13 1 -8 4.22141 1.56198 4
-13 1 8 5.03484 1.38938 5
13 -1 -8 2.75241 1.36061 4
-13 -1 8 4.42178 1.22627 5
13 1 8 3.35195 2.01339 2
0 2 8 254.379 36.5661 3
0 2 -8 285.433 26.8562 4
0 -2 8 246.763 36.7766 3
0 2 -8 292.681 26.6725 7
0 2 -8 286.53 28.9674 8
0 -2 -8 302.075 26.5217 4
0 -2 -8 269.362 27.2131 8
1 2 -8 51.3116 9.00119 4
-1 -2 -8 72.0706 9.32442 4
-1 -2 -8 68.928 9.68165 8
-1 2 8 79.0562 14.1845 6
1 2 -8 73.6555 10.0967 8
1 -2 8 77.3876 11.9912 6
1 -2 8 54.0403 16.3427 3
1 2 -8 64.7775 8.77402 7
-1 2 -8 66.6151 8.91048 4
1 -2 -8 59.663 8.70558 4
1 -2 -8 64.0555 9.76963 8
-1 -2 8 31.3594 15.7154 3
-1 2 -8 57.2419 11.8461 8
1 2 8 69.4007 15.2804 6
-2 2 8 443.124 42.3423 6
2 -2 8 385.673 42.5206 6
-2 -2 -8 435.574 36.7344 4
2 2 -8 356.703 36.9536 4
-2 2 8 417.438 45.0502 3
2 -2 8 338.611 48.5658 3
2 2 -8 475.204 41.2997 7
2 -2 -8 489.604 38.7705 7
2 2 8 388.447 52.8764 3
-2 -2 8 342.146 45.982 3
2 2 8 390.035 47.0922 6
-2 2 -8 375.696 36.4638 4
2 -2 -8 451.172 38.5502 8
-2 2 -8 427.589 39.0868 8
2 -2 -8 455.425 37.9479 4
-3 -2 -8 429.298 34.9155 4
3 2 -8 349.167 35.474 4
3 -2 8 359.97 43.1725 6
3 -2 8 379.744 53.2417 3
3 2 -8 337.084 34.8641 7
-3 2 8 418.134 40.4033 3
-3 -2 -8 369.619 35.3465 8
3 -2 -8 460.999 36.3348 4
3 -2 -8 392.247 36.096 8
-3 -2 8 341.474 44.3922 3
-3 2 -8 355.102 34.213 4
-3 2 -8 363.183 39.7605 8
3 2 8 433.528 57.0772 3
3 2 8 331.64 46.7488 6
3 -2 -8 468.14 37.1964 7
4 2 -8 683.985 62.9595 7
4 2 -8 694.89 63.6549 4
-4 -2 -8 704.824 61.8427 4
4 -2 8 733.214 75.4114 6
-4 -2 -8 720.051 62.742 8
4 -2 8 678.456 60.8895 5
4 -2 8 847.199 87.2481 3
4 2 8 742.793 82.0187 6
4 -2 -8 667.804 63.4515 7
4 -2 -8 841.94 63.868 4
4 2 8 862.294 92.0057 3
4 -2 -8 811.056 63.9332 8
-4 2 -8 725.289 62.0187 4
-4 2 -8 708.997 62.8842 8
-4 -2 8 717.198 73.6798 3
5 2 -8 70.242 10.2802 4
-5 -2 -8 59.2513 8.64421 4
5 2 -8 51.5744 9.04387 7
5 -2 8 52.3452 7.72 5
-5 -2 -8 46.338 8.3931 8
-5 -2 8 79.9612 27.4083 3
-5 2 -8 54.5281 8.90385 8
5 2 8 63.234 22.4156 6
5 -2 -8 64.8452 9.75053 8
5 -2 -8 72.5215 10.111 4
-5 2 -8 52.7611 8.19213 4
5 2 8 67.8254 12.598 2
5 -2 -8 51.3769 9.65657 7
6 -2 8 511.622 60.9977 6
-6 -2 -8 452.669 42.0586 4
6 2 -8 528.176 44.9148 4
6 2 -8 503.876 43.6173 7
6 -2 8 451.699 45.0329 5
-6 -2 -8 434.516 45.698 8
-6 -2 8 497.275 41.5239 5
-6 2 -8 393.161 42.8308 4
-6 2 -8 470.958 41.9805 8
6 -2 -8 530.275 43.7158 8
6 2 8 512.237 65.4527 6
6 -2 -8 509.07 50.8012 4
6 2 8 439.524 45.1819 2
6 -2 -8 443.396 43.8429 7
7 2 -8 356.725 36.1367 7
-7 -2 -8 342.383 35.2509 4
7 2 -8 385.751 37.8995 4
-7 -2 -8 376.037 35.9382 8
7 2 8 523.69 66.2525 6
-7 2 -8 378.733 35.5786 4
7 -2 -8 370.22 37.4165 7
7 -2 -8 457.72 37.8902 4
-7 -2 8 393.412 34.8848 5
-7 2 -8 428.419 35.2735 8
7 2 8 362.776 38.7952 2
-8 -2 -8 95.0706 13.1375 4
8 2 -8 105.297 13.7237 7
-8 2 8 123.117 13.5088 5
8 -2 8 111.433 15.9319 2
8 2 -8 113.322 15.3197 4
-8 -2 -8 111.267 13.562 8
-8 -2 8 108.706 12.9318 5
8 2 8 109.917 16.7962 2
8 -2 -8 129.485 14.7882 4
8 -2 -8 103.54 14.5226 7
-8 2 -8 119.091 13.4582 4
9 2 -8 29.9591 7.83795 4
9 -2 8 21.1518 7.49814 2
-9 2 8 38.0413 6.22067 5
-9 -2 -8 18.8442 5.17217 8
9 2 -8 32.412 6.21795 7
9 2 -8 43.4846 9.03992 8
-9 -2 -8 42.2933 6.79515 4
-9 -2 8 37.5886 6.47678 5
-9 2 -8 30.7353 5.28691 4
9 2 8 25.8755 7.99442 2
9 -2 -8 29.2579 6.56054 4
9 -2 -8 37.0975 8.09035 7
-10 2 8 139.311 40.9133 2
-10 2 8 178.504 16.6061 5
10 2 -8 140.009 15.7774 7
10 2 -8 171.793 17.9887 8
10 2 -8 147.872 17.8724 4
-10 -2 -8 147.103 15.9701 8
10 -2 8 157.528 19.703 2
10 -2 -8 165.664 17.472 7
-10 -2 8 169.356 16.4966 5
10 2 8 173.235 20.6679 2
10 -2 -8 146.111 17.2167 4
11 -2 8 84.0568 13.1855 2
-11 2 8 110.7 11.2289 5
11 2 -8 96.681 12.2008 4
11 -2 -8 93.0427 10.8902 7
11 2 8 97.2085 13.4906 2
11 -2 -8 89.243 11.1537 4
-11 -2 8 110.326 11.3377 5
-12 2 8 24.3937 4.19171 5
12 -2 8 31.1922 6.62335 2
12 -2 -8 27.9057 3.49231 7
-12 -2 8 24.4925 4.01466 5
12 -2 -8 21.8278 4.27042 4
12 2 8 30.2132 5.87143 2
0 -3 -8 6.0549 3.63922 8
0 3 8 7.04705 7.25271 6
0 3 8 3.28533 11.9186 3
0 3 -8 1.97098 3.93965 8
0 3 -8 5.45573 3.09906 7
0 -3 -8 17.7677 3.83518 4
1 3 -8 122.557 16.007 8
-1 -3 -8 149.783 14.8684 4
1 -3 8 112.813 22.9226 3
1 3 -8 146.944 16.5398 7
-1 3 8 113.779 25.7857 3
-1 -3 -8 125.252 17.4483 8
-1 3 8 118.456 20.6911 6
1 3 8 128.526 22.1086 6
-1 3 -8 128.955 14.1091 7
1 -3 -8 144.778 15.4242 8
-1 -3 8 141.886 23.4468 3
-1 3 -8 114.571 13.5316 4
1 3 8 118.56 31.1216 3
1 -3 -8 126.83 14.2098 4
1 -3 -8 140.988 14.8971 7
-1 3 -8 110.382 15.8043 8
2 -3 8 352.344 49.0242 3
-2 3 8 394.846 43.1081 6
2 3 -8 356.118 35.6287 7
-2 -3 -8 372.474 35.8801 8
2 3 -8 369.02 35.7956 4
-2 3 8 370.667 42.9578 3
2 -3 -8 469.267 37.2707 8
2 3 8 324.14 51.8531 3
-2 -3 8 349.862 46.4793 3
-2 3 -8 411.13 48.0348 4
2 -3 -8 462.367 36.4658 4
-2 3 -8 362.48 37.7803 8
-2 3 -8 461.004 34.868 7
2 -3 -8 485.676 51.0062 7
2 3 8 353.041 47.2447 6
3 -3 8 255.21 39.6793 3
3 -3 8 231.349 30.3685 6
-3 3 8 251.61 34.5923 6
-3 -3 -8 263.022 22.9683 4
3 -3 8 217.753 23.3458 5
-3 -3 -8 263.49 24.2361 8
3 3 -8 211.934 23.082 7
3 3 -8 202.612 22.8848 4
-3 3 -8 251.613 21.9952 7
3 3 8 213.53 34.429 6
3 -3 -8 259.818 23.6737 4
3 3 8 169.212 41.5319 3
-3 3 -8 215.373 22.037 4
3 -3 -8 280.802 25.0662 7
-3 3 -8 235.846 23.7372 8
-3 -3 8 164.317 31.527 3
3 -3 -8 224.779 29.9253 8
-4 -3 -8 446.092 40.7104 4
-4 -3 -8 438.329 41.7494 8
4 -3 8 406.412 51.3604 6
4 3 -8 471.134 43.0192 4
4 -3 8 476.513 40.0266 5
4 3 -8 421.954 41.758 7
4 -3 -8 507.426 42.3139 8
-4 3 -8 452.124 40.7341 4
4 -3 -8 474.769 42.8662 7
-4 3 -8 414.428 41.3141 8
-4 -3 8 366.283 55.963 3
-4 -3 8 493.228 40.3573 5
4 3 8 466.586 58.3939 6
-4 3 -8 529.077 40.208 7
4 -3 -8 550.993 42.6341 4
5 -3 8 285.163 26.8181 5
5 3 -8 343.727 29.652 7
-5 -3 -8 281.693 28.3495 8
5 3 -8 292.476 29.2537 4
5 -3 8 236.859 39.9899 6
-5 -3 -8 281.429 27.3909 4
5 -3 -8 329.075 28.8512 4
5 3 8 302.76 30.6096 2
-5 -3 8 297.026 43.4255 3
5 -3 -8 349.823 29.058 8
-5 3 -8 273.576 27.5929 8
5 3 8 250.015 45.7541 6
-5 3 -8 299.896 27.4431 4
5 -3 -8 304.096 29.7905 7
-5 -3 8 243.039 26.1475 5
6 3 -8 99.8684 13.8405 4
6 -3 8 104.5 12.0072 5
6 3 -8 99.2691 13.3729 7
-6 -3 -8 108.147 12.9282 4
-6 -3 -8 114.579 13.1103 8
6 -3 8 157.066 33.7716 6
6 -3 -8 90.2785 13.6299 7
-6 -3 8 89.557 15.0745 5
-6 3 -8 99.0423 12.3311 4
6 -3 -8 116.683 13.6854 4
6 3 8 93.44 20.5523 2
-6 3 -8 93.7943 12.1294 8
7 3 -8 143.527 16.7613 7
7 3 -8 141.089 17.8514 4
-7 -3 -8 152.24 16.6353 8
-7 -3 -8 137.267 15.9712 4
-7 -3 8 153.704 15.5811 5
-7 3 -8 145.725 15.8553 4
7 3 8 126.679 18.4423 2
7 -3 -8 147.386 17.8921 7
8 3 -8 144.624 15.7179 7
8 3 -8 130.075 16.6073 4
-8 3 8 127.294 14.702 5
-8 -3 -8 137.484 15.5687 8
-8 -3 -8 125.874 14.8446 4
-8 3 -8 141.546 14.9516 4
8 -3 -8 130.14 16.6292 7
8 -3 -8 141.694 16.059 4
8 3 8 139.744 19.1388 2
-8 -3 8 129.28 14.6274 5
-9 -3 -8 44.2864 7.39916 4
-9 3 8 34.5423 6.72909 5
9 3 -8 38.2287 8.75971 4
9 3 -8 42.6351 6.81471 7
-9 -3 -8 44.1988 7.1692 8
9 -3 8 41.5338 10.4839 2
9 3 8 34.4591 9.3826 2
-9 -3 8 47.9977 7.39207 5
-9 3 -8 45.0347 6.77833 4
9 -3 -8 46.0539 7.59677 4
9 -3 -8 49.4651 8.28162 7
10 -3 8 77.7258 12.2859 2
10 3 -8 82.0142 11.0113 4
-10 3 8 78.0341 9.06298 5
10 3 -8 68.1674 8.43009 7
10 3 -8 84.394 11.2216 8
-10 -3 -8 56.9188 8.33557 8
10 3 8 74.8447 12.8913 2
-10 -3 8 74.7324 9.39943 5
10 -3 -8 68.4375 9.30089 4
10 -3 -8 66.9429 9.76248 7
11 3 -8 12.4971 4.62087 8
11 -3 8 8.45552 5.45199 2
-11 3 8 12.3367 3.32723 5
11 3 -8 5.77968 2.75851 4
-11 -3 8 8.87187 3.44871 5
11 -3 -8 7.99939 2.81143 4
11 -3 -8 6.48315 2.30823 7
11 3 8 8.46042 5.8871 2
12 -3 8 8.22381 2.9564 2
-12 3 8 9.87266 2.3541 5
12 3 -8 7.91193 2.75807 4
-12 -3 8 8.0129 2.2005 5
12 3 8 11.259 3.19469 2
12 -3 -8 5.10312 2.07064 4
0 4 8 59.7676 20.6446 3
0 4 -8 51.4198 13.0378 4
0 4 -8 44.5628 10.2975 8
0 -4 -8 43.4229 7.64171 4
0 -4 8 48.183 6.81604 5
0 4 8 48.7202 15.0435 6
0 -4 -8 61.6238 8.73344 8
0 4 -8 60.1169 7.50278 7
-1 4 8 196.045 34.2242 3
-1 4 8 205.545 33.0397 6
1 -4 8 208.513 34.9123 3
1 4 -8 216.859 23.4485 7
1 4 -8 214.293 23.4223 4
-1 -4 -8 248.209 28.4141 4
-1 -4 -8 278.569 24.6093 8
1 -4 8 264.668 22.5028 5
1 -4 -8 280.226 24.7965 8
1 4 8 217.016 42.7099 3
-1 -4 8 256.922 22.8319 5
-1 4 -8 220.88 25.4362 8
1 -4 -8 296.448 25.0608 7
1 4 8 219.971 35.7152 6
-1 4 -8 250.837 23.2034 7
-1 4 -8 225.316 24.2146 4
1 -4 -8 272.357 24.0334 4
-2 -4 -8 114.538 12.5578 4
2 -4 8 148.77 27.1128 3
-2 -4 -8 93.5596 12.1603 8
2 4 -8 80.4306 12.2864 4
-2 4 8 102.023 20.7382 6
2 4 -8 97.3517 12.8035 7
2 -4 8 93.4242 10.9823 5
-2 -4 8 95.7466 11.5472 5
2 -4 -8 115.334 12.741 8
-2 4 -8 100.763 12.7452 8
2 -4 -8 135.76 13.3312 4
-2 4 -8 95.6382 11.2187 4
2 4 8 111.191 23.5089 6
2 -4 -8 119.096 13.7628 7
2 4 8 93.609 31.7329 3
-2 4 -8 118.016 11.9473 7
-2 -4 8 87.8658 23.6059 3
-3 4 8 566.812 61.4234 6
3 4 -8 530.589 50.4789 7
3 -4 8 547.019 48.4983 5
-3 -4 -8 522.733 50.2772 8
3 4 -8 500.77 50.0982 4
-3 -4 -8 679.942 49.921 4
3 -4 8 773.356 125.015 3
3 -4 -8 643.849 50.456 8
-3 -4 8 678.671 67.4807 3
3 4 8 623.865 75.6465 3
-3 4 -8 513.12 48.8586 4
-3 4 -8 663.54 49.3711 7
3 -4 -8 624.822 50.3186 4
3 4 8 487.698 64.5788 6
-3 -4 8 482.438 48.2119 5
-3 4 -8 522.974 51.0682 8
3 -4 -8 649.347 52.2946 7
4 4 -8 136.612 17.799 7
4 -4 8 145.221 16.5002 5
-4 -4 -8 200.896 17.997 4
-4 -4 -8 186.214 18.9726 8
4 4 -8 146.217 18.4508 4
4 4 8 157.725 32.4545 6
-4 4 -8 170.229 18.2727 8
-4 4 -8 161.828 16.8021 4
4 -4 -8 186.93 18.4432 4
4 -4 -8 179.789 17.7194 8
4 -4 -8 149.261 18.4205 7
-4 -4 8 143.533 16.5503 5
-4 4 -8 187.234 17.1247 7
5 4 -8 933.094 80.5722 4
-5 -4 -8 1081.09 86.0308 4
5 -4 8 900.271 76.3507 5
5 4 -8 1029.97 78.169 7
-5 -4 -8 882.471 76.9142 8
5 -4 -8 995.096 76.7566 4
5 -4 -8 849.312 78.0968 7
5 4 8 884.895 79.3563 2
-5 4 -8 803.533 75.1973 4
-5 -4 8 797.412 74.961 5
-5 4 -8 1005.46 76.4588 8
5 4 8 833.888 99.2763 6
6 4 -8 601.884 48.075 4
-6 -4 -8 541.394 46.046 8
6 4 -8 466.598 45.35 7
-6 -4 -8 499.14 44.6335 4
6 -4 8 459.843 43.6953 5
6 4 8 478.707 47.8131 2
-6 -4 8 503.954 44.0972 5
-6 4 -8 459.884 44.0212 4
6 4 8 623.92 75.4389 6
6 -4 -8 489.952 47.1317 7
6 -4 -8 549.68 45.2413 4
7 4 -8 264.905 28.1325 7
-7 -4 -8 356.827 29.0898 4
-7 -4 -8 276.579 28.5159 8
7 4 -8 267.379 29.4105 4
7 4 8 306.683 32.3708 2
-7 -4 8 299.99 27.6857 5
7 -4 -8 300.146 28.0308 4
-7 4 -8 268.697 27.2157 4
7 -4 -8 321.6 31.084 7
8 4 -8 108.701 14.1446 4
-8 -4 -8 110.899 12.5897 4
-8 4 8 108.761 12.609 5
-8 -4 -8 86.3793 12.2924 8
8 4 -8 73.5579 13.2708 7
8 -4 -8 100.655 14.1462 7
-8 4 -8 80.9318 12.7872 4
8 4 8 96.4054 28.4943 2
-8 -4 8 120.154 14.9986 5
8 -4 -8 122.095 14.7217 4
-9 4 8 27.5909 5.34409 5
9 4 -8 21.1412 5.88076 4
9 -4 8 22.0504 7.16632 2
-9 -4 -8 28.5324 5.19404 8
9 4 -8 19.6789 4.55463 7
9 -4 -8 27.7945 5.21321 4
-9 -4 8 30.9828 5.65312 5
9 4 8 17.782 6.01016 2
9 -4 -8 21.6869 6.10504 7
10 4 -8 24.7612 6.73881 8
10 -4 8 20.8876 6.09303 2
-10 -4 -8 33.197 5.5162 8
10 4 -8 29.0727 4.68838 7
-10 4 8 38.2859 7.89654 5
10 -4 -8 36.8779 5.4251 4
10 -4 -8 39.4994 7.02933 7
-10 -4 8 44.2691 6.29095 5
10 4 8 42.0177 8.82287 2
-11 4 8 22.347 4.24599 5
11 4 -8 11.3396 3.19878 4
11 4 -8 16.5513 4.15815 8
11 -4 8 10.669 4.26913 2
-11 -4 8 15.1999 3.44351 5
11 -4 -8 14.0327 3.52238 7
11 -4 -8 24.0763 4.01024 4
11 4 8 10.8054 4.45528 2
12 4 -8 1.75954 1.35483 4
12 -4 8 4.72708 2.56608 2
-12 4 8 3.2364 1.60662 5
12 4 8 7.09323 2.66036 2
12 4 8 3.21083 1.26192 5
-12 -4 8 4.93458 1.64421 5
12 -4 -8 3.26693 1.47271 7
0 5 -8 78.0631 10.3843 7
0 -5 -8 117.379 11.5952 8
0 5 8 129.136 31.5974 3
0 -5 8 89.7779 9.69105 5
0 5 -8 87.1252 11.0539 4
0 5 8 57.9434 19.2407 6
0 -5 -8 97.2176 11.2717 4
0 -5 8 77.8058 23.9118 3
0 5 -8 77.5195 12.475 8
-1 5 8 79.2653 21.3007 6
-1 -5 -8 80.6121 10.1894 4
1 -5 8 77.7032 9.37987 5
1 5 -8 79.847 10.535 4
1 5 -8 73.3927 10.3188 7
-1 -5 -8 93.9824 11.3648 8
-1 5 8 94.771 24.6845 3
1 -5 -8 90.3017 12.1201 7
1 5 8 105.213 34.0392 3
-1 -5 8 65.6483 10.0316 5
1 -5 -8 91.7037 10.8255 4
-1 5 -8 67.4851 9.67074 4
1 5 8 52.7219 17.4346 6
1 -5 -8 89.7124 10.6786 8
-1 5 -8 77.9977 9.71324 7
-1 5 -8 91.8319 12.6848 8
-1 -5 8 98.2298 28.5812 3
-2 -5 -8 696.948 52.8104 4
-2 5 8 548.312 65.9173 6
-2 -5 -8 589.869 53.3556 8
2 5 -8 534.933 52.869 4
2 5 -8 624.302 53.4248 7
2 -5 8 558.451 51.2846 5
-2 5 -8 592.345 54.8566 8
-2 5 -8 718.977 52.8913 7
2 -5 -8 668.658 52.9941 4
-2 -5 8 530.135 51.203 5
2 -5 -8 751.431 55.852 7
-2 5 -8 539.411 51.7141 4
2 5 8 599.89 69.8641 6
2 -5 -8 674.148 53.0525 8
3 5 -8 20.1105 5.46832 7
3 -5 8 21.5569 4.72775 5
-3 5 8 8.45955 31.5508 6
3 5 -8 21.1497 6.37645 4
-3 -5 -8 25.742 5.95374 4
-3 -5 -8 20.8828 5.85127 8
3 5 8 6.38192 11.8497 6
-3 5 -8 39.1122 7.69595 8
3 -5 -8 34.378 6.1902 8
3 -5 -8 24.5482 6.3762 4
3 -5 -8 35.1025 7.77858 7
-3 5 -8 31.5298 5.39943 7
-3 5 -8 34.4499 6.75104 4
-3 -5 8 26.3299 5.64481 5
4 5 -8 246.958 25.5368 7
-4 -5 -8 222.207 24.0931 8
4 5 -8 218.433 24.3468 4
4 -5 8 257.12 26.5259 5
-4 -5 -8 295.666 24.2012 4
4 5 8 194.34 39.9753 6
4 -5 -8 206.476 28.4636 7
-4 5 -8 214.524 22.636 4
-4 -5 8 251.575 23.2097 5
4 -5 -8 268.847 24.3153 4
-4 5 -8 276.338 24.8921 8
-5 -5 -8 554.52 42.707 4
5 5 -8 560.993 43.756 7
5 -5 8 459.753 41.625 5
5 5 -8 432.449 43.3735 4
-5 -5 -8 453.656 43.1589 8
-5 -5 8 466.128 41.552 5
5 -5 -8 454.216 44.2783 7
5 5 8 447.338 63.849 6
-5 5 -8 404.553 40.9208 4
5 5 8 519.851 61.5047 2
5 -5 -8 507.339 42.1796 4
-6 -5 -8 4.35233 3.37079 8
6 5 -8 2.13878 2.70387 7
-6 -5 -8 7.5583 3.57038 4
6 5 -8 6.83135 3.53183 4
6 -5 8 4.4967 3.06539 5
-6 -5 8 -1.145 2.43314 5
6 -5 -8 2.65594 3.79504 7
6 -5 -8 0.25447 3.53095 4
6 5 8 13.5135 6.22576 2
-6 5 -8 6.62771 3.16893 4
-7 -5 -8 116.349 12.8852 4
-7 -5 -8 91.7661 12.7565 8
7 5 -8 104.981 12.4635 7
7 5 -8 118.525 14.5159 4
-7 -5 8 101.235 12.3826 5
7 5 8 118.354 16.8344 2
7 -5 -8 107.186 14.6968 7
7 -5 -8 105.759 12.3205 4
-7 5 -8 95.42 11.6673 4
-8 5 8 152.64 16.2336 5
-8 -5 -8 124.552 14.9424 8
-8 -5 -8 128.388 14.5853 4
8 5 -8 128.957 14.1069 7
8 5 -8 125.582 15.6148 4
-8 5 -8 101.962 12.9502 4
-8 -5 8 138.856 14.4174 5
8 -5 -8 137.554 16.6426 7
8 -5 -8 131.52 13.8558 4
8 5 8 128.21 17.8727 2
9 5 -8 25.3581 6.01181 4
-9 5 8 34.9408 6.17799 5
9 5 -8 26.9633 4.77424 7
9 -5 8 20.6677 6.62766 2
-9 -5 -8 22.1207 5.46104 8
-9 -5 8 34.0333 5.72034 5
9 5 8 14.935 5.59955 2
9 -5 -8 31.8091 7.35292 7
10 5 -8 89.8092 11.6559 4
-10 5 8 110.455 10.7398 5
10 -5 8 105.683 14.2584 2
-10 -5 -8 76.2096 12.3414 8
10 -5 -8 95.5282 11.9462 7
-10 -5 8 102.685 10.7844 5
10 5 8 90.9041 13.8275 2
-11 5 8 19.623 3.57383 5
11 5 -8 19.0575 4.96048 8
11 -5 8 14.9912 4.34794 2
11 5 -8 16.6145 3.94336 4
11 -5 -8 15.1319 2.98286 7
11 5 8 16.5141 5.05762 2
-11 -5 8 17.8598 3.30159 5
-12 5 8 56.513 6.04912 5
12 -5 8 63.0844 7.4479 2
12 5 -8 49.6929 6.18735 4
12 5 8 54.5684 7.70903 2
-12 -5 8 63.8208 5.7136 5
0 6 -8 98.9493 14.9707 8
0 6 -8 101.312 12.3968 7
0 -6 -8 114.296 12.3713 4
0 6 8 144.495 29.4732 6
0 -6 8 92.1796 11.3946 5
0 -6 -8 127.661 13.4876 8
0 6 -8 99.2352 12.1861 4
-1 -6 -8 206.564 19.045 8
1 6 -8 149.755 17.4818 7
1 6 -8 159.963 17.8606 4
1 -6 8 164.029 16.5286 5
-1 6 8 160.332 30.6591 6
-1 -6 -8 173.029 17.1746 4
1 6 8 92.4579 47.2659 3
-1 6 -8 153.713 16.8775 4
1 -6 -8 190.467 18.4631 8
-1 6 -8 172.484 20.2484 8
1 6 8 187.857 34.9308 6
-1 -6 8 157.594 16.6028 5
1 -6 -8 198.153 19.9374 7
-1 6 -8 153.507 17.3369 7
1 -6 -8 207.702 18.2738 4
-2 -6 -8 160.348 15.4798 4
2 -6 8 140.371 14.9771 5
-2 6 8 129.949 29.5168 6
2 6 -8 117.761 15.6946 4
2 6 -8 129.619 20.2403 7
-2 -6 -8 170.53 16.9034 8
-2 6 -8 150.7 17.4628 8
-2 -6 8 130.797 14.6635 5
2 -6 -8 146.427 17.2797 7
-2 6 -8 137.953 15.1919 4
2 -6 -8 164.683 16.3261 8
-2 6 -8 154.222 15.8874 7
2 6 8 129.371 31.5812 6
-3 -6 -8 131.316 12.7056 4
3 -6 8 91.5765 12.1427 5
-3 -6 -8 98.4323 13.1528 8
3 6 -8 108.623 13.53 7
-3 6 8 114.366 28.762 6
3 6 -8 98.5453 13.2959 4
-3 6 -8 128.902 14.3562 8
3 6 8 131.645 33.2451 6
-3 6 -8 134.7 13.4171 7
3 -6 -8 131.598 15.2372 7
-3 6 -8 98.8517 12.3517 4
-3 -6 8 100.722 12.1248 5
4 6 -8 14.8983 4.87757 7
-4 -6 -8 22.5682 5.91995 8
-4 -6 -8 11.5352 4.62811 4
4 6 -8 7.75609 3.87658 4
4 -6 8 7.22262 3.17408 5
-4 -6 8 13.6649 3.965 5
4 -6 -8 15.0393 4.97381 7
-4 6 -8 9.47247 4.58525 4
4 6 8 25.8611 15.1793 6
5 6 -8 191.329 20.0222 7
5 6 -8 185.702 20.4126 4
5 -6 8 200.168 19.3814 5
-5 -6 -8 180.619 20.2785 8
-5 -6 -8 209.208 19.4733 4
-5 -6 8 169.745 18.6241 5
5 6 8 213.734 23.2034 2
5 -6 -8 173.416 21.1969 7
-5 6 -8 189.099 18.6155 4
6 6 -8 113.961 13.4558 7
-6 -6 -8 133.309 13.6757 4
6 6 -8 111.083 14.4301 4
-6 -6 -8 119.45 14.4774 8
-6 6 -8 120.653 12.9323 4
6 6 8 124.72 17.8373 2
6 -6 -8 108.788 15.6079 7
-6 -6 8 112.204 13.2574 5
-7 -6 -8 235.766 21.7213 4
7 6 -8 221.835 23.2868 4
7 6 -8 218.097 21.3522 7
-7 -6 8 199.982 23.8498 5
7 6 8 209.334 24.5851 2
-7 6 -8 227.199 20.7568 4
8 6 -8 24.9612 4.78143 7
-8 -6 -8 37.3684 6.51886 8
8 6 -8 43.5014 7.17789 4
8 -6 -8 22.3372 6.27159 7
-8 -6 8 34.2945 5.77407 5
8 6 8 21.2715 7.69789 2
-9 -6 -8 2.95898 2.21594 8
9 -6 8 -0.0134 3.08618 2
-9 6 8 5.86834 2.75596 5
9 6 -8 3.01049 2.8215 4
9 6 -8 -0.1729 1.95434 7
9 -6 -8 1.4991 2.30052 7
9 6 8 6.35398 3.91397 2
-9 -6 8 1.54749 1.94049 5
10 -6 8 7.2561 3.66189 2
-10 -6 -8 2.9644 2.18776 8
10 6 -8 4.06226 2.10265 4
-10 6 8 6.78335 2.31234 5
10 -6 -8 4.63029 2.92973 7
10 6 8 1.98903 2.96625 2
-10 -6 8 6.46045 2.24372 5
11 6 -8 7.35267 2.89999 8
11 -6 8 21.1215 4.43549 2
11 6 -8 12.5995 3.22685 4
11 6 8 12.0209 3.52312 2
11 -6 -8 15.0632 3.18629 7
0 -7 8 57.4461 7.91258 5
0 -7 -8 53.032 10.7466 7
0 7 -8 62.1644 23.1007 4
0 7 -8 53.1778 12.1123 8
0 7 -8 48.427 8.11792 7
0 -7 -8 65.0022 9.37576 8
1 7 -8 504.926 44.3551 4
1 7 -8 482.99 45.044 7
1 -7 8 501.983 44.1181 5
-1 7 8 577.304 68.3885 6
-1 -7 -8 583.016 45.9338 8
1 -7 -8 490.197 66.4353 7
1 7 8 581.058 78.9009 6
-1 7 -8 457.071 44.6978 7
-1 -7 8 521.535 44.2561 5
-1 7 -8 507.758 49.0229 8
2 -7 8 7.7482 3.31771 5
2 7 -8 4.69857 5.44173 4
-2 -7 -8 19.7378 5.60303 8
-2 7 8 -9.4045 31.7911 6
2 7 -8 15.2502 4.24781 7
-2 7 -8 17.3317 4.67668 7
2 -7 -8 12.5446 13.8559 8
2 -7 -8 22.3857 6.02327 7
-2 7 -8 26.1699 5.80092 8
-2 -7 8 9.98052 3.45807 5
2 7 8 -22.452 15.5978 6
-3 -7 -8 219.231 23.1593 8
-3 -7 -8 243.115 21.5486 4
3 -7 8 224.951 22.0952 5
3 7 -8 216.027 22.551 4
-3 7 8 233.003 50.1996 6
3 7 -8 213.641 22.625 7
-3 -7 8 230.929 21.6898 5
3 -7 -8 262.494 25.052 7
-4 -7 -8 465.953 41.5806 8
4 -7 8 434.253 39.5778 5
4 7 -8 453.337 40.6885 4
4 7 -8 471.425 40.7211 7
-4 -7 -8 518.408 39.7761 4
-4 -7 8 432.116 39.347 5
-4 7 -8 389.238 46.875 2
5 7 -8 48.6433 6.926 7
5 7 -8 41.4237 7.50615 4
5 -7 8 35.8335 6.5657 5
-5 -7 -8 49.4902 6.85182 4
-5 -7 -8 34.8352 7.85668 8
5 -7 -8 30.6779 7.39786 7
-5 -7 8 37.5467 6.59876 5
5 7 8 37.0128 9.05841 2
-5 7 -8 69.929 12.7455 2
-6 -7 -8 31.2777 5.43282 4
6 7 -8 22.6857 5.53301 4
6 7 -8 32.1176 7.20355 7
-6 -7 -8 17.5482 5.88067 8
-6 -7 8 20.3361 6.66077 5
6 7 8 24.4327 7.8309 2
6 -7 -8 25.2313 7.93985 7
-6 7 -8 21.4781 11.3186 2
-7 -7 -8 15.3723 4.75409 8
7 7 -8 14.8751 3.57657 7
7 7 -8 14.3366 4.29908 4
7 -7 -8 12.7076 4.82954 7
-7 -7 8 15.0692 3.88338 5
7 7 8 8.50655 4.25693 2
8 7 -8 8.7542 3.30706 4
8 7 -8 5.59762 2.50904 7
-8 -7 -8 7.7563 3.32567 8
-8 7 8 11.4636 3.8998 5
8 7 8 3.53309 3.92705 2
8 -7 -8 12.2486 4.0885 7
-8 -7 8 7.79648 2.90875 5
9 -7 8 3.96771 2.93254 2
9 7 -8 5.09315 2.41923 4
-9 -7 -8 2.739 2.59902 8
-9 7 8 3.80366 2.47565 5
9 -7 -8 2.41042 2.16296 7
9 7 8 4.79572 2.90915 2
-9 -7 8 2.94579 1.7076 5
10 -7 8 20.7692 5.19467 2
10 7 -8 20.7174 3.82495 4
10 7 8 18.9834 4.8842 2
-10 -7 8 20.8885 3.18843 5
10 -7 -8 19.5808 4.47321 7
-11 7 8 52.308 5.07373 5
11 7 -8 35.9594 4.97532 8
11 -7 8 46.1758 6.19149 2
-11 -7 8 44.6887 4.2216 5
11 7 8 37.7122 4.38604 5
11 7 8 46.1483 7.02017 2
0 -8 -8 2.16169 2.87125 8
0 -8 8 1.55706 2.39206 5
0 8 -8 0.33548 2.16396 7
0 8 -8 10.8929 4.20917 8
1 -8 8 161.423 16.2649 5
1 8 -8 168.052 17.3633 7
-1 -8 -8 164.191 17.0096 8
1 -8 -8 145.376 17.2098 7
1 -8 -8 149.047 15.9162 8
-1 8 -8 153.22 18.2012 8
-1 8 -8 148 16.5906 7
-1 -8 8 143.855 15.6885 5
-2 -8 -8 466.263 37.3108 8
2 -8 8 371.507 35.4963 5
2 8 -8 378.566 36.2808 7
-2 -8 8 371.614 35.1364 5
-2 8 -8 403.042 38.2486 8
2 -8 -8 446.935 38.2185 7
3 -8 8 167.583 17.7385 5
3 8 -8 166.628 18.1206 7
-3 -8 -8 181.901 18.9399 8
3 -8 -8 199.229 20.6089 7
-3 -8 8 177.474 17.7978 5
4 -8 8 465.408 38.7103 5
4 8 -8 401.92 40.0448 4
-4 -8 -8 446.599 39.7752 8
4 8 -8 388.851 38.2532 7
-4 -8 8 470.645 38.3745 5
4 -8 -8 517.451 42.0066 7
-4 8 -8 406.402 49.8524 2
4 8 8 395.413 47.1723 2
5 8 -8 259.933 24.4482 7
-5 -8 -8 236.692 25.6486 8
5 -8 8 263.442 24.5313 5
5 8 -8 304.243 25.1208 4
-5 8 -8 287.396 26.6851 2
5 -8 -8 266.638 26.9679 7
-5 -8 8 231.364 23.6249 5
5 8 8 227.481 27.2291 2
6 8 -8 116.367 12.4457 7
6 8 -8 114.859 12.651 4
-6 -8 -8 106.945 13.3993 8
-6 -8 8 93.2413 11.5286 5
6 -8 -8 118.358 14.9616 7
6 8 8 148.531 16.7199 2
7 8 -8 32.9453 6.82118 4
-7 8 8 35.9376 6.27265 5
7 8 -8 22.3657 4.17132 7
-7 -8 -8 26.3648 6.40868 8
-7 -8 8 27.2016 4.46459 5
7 8 8 38.6913 8.40732 2
7 -8 -8 29.082 7.20922 7
-8 8 8 60.4143 7.18587 5
-8 -8 -8 50.3554 7.90505 8
8 8 -8 60.7932 6.53106 4
8 8 8 69.3981 10.4488 2
8 -8 -8 48.4896 8.30244 7
-8 -8 8 46.4118 6.48864 5
-9 8 8 20.8525 4.49685 5
9 -8 8 14.3619 4.87969 2
9 8 8 12.5822 5.17681 2
-9 -8 8 18.5594 3.1351 5
9 -8 -8 14.3945 4.19246 7
10 -8 8 20.3661 5.09822 2
-10 8 8 11.1437 2.36904 5
-10 -8 8 15.2397 2.23287 5
10 8 8 15.2691 2.92632 5
10 8 8 15.1391 3.66801 2
0 9 -8 98.9648 12.3726 8
0 -9 -8 80.0099 10.3117 8
0 -9 8 82.6195 10.3797 5
1 -9 8 55.3015 8.12438 5
1 9 -8 59.8814 11.0438 8
-1 -9 -8 56.145 8.15131 8
1 9 -8 62.3209 8.63417 7
1 -9 -8 63.6725 14.4552 7
-1 9 -8 41.4941 15.6056 8
-1 -9 8 66.2398 8.22768 5
2 9 -8 4.41741 2.89136 7
-2 -9 -8 4.95642 3.89475 8
2 -9 8 0.65875 2.26336 5
-2 -9 8 2.55003 2.09674 5
-2 9 -8 -27.114 18.649 2
2 -9 -8 6.68424 5.29342 7
3 -9 8 144.452 16.9383 5
3 9 -8 160.928 16.5104 7
-3 -9 -8 162.377 16.8457 8
-3 9 -8 165.452 19.0547 2
3 -9 -8 140.679 17.2885 7
-3 -9 8 149.04 16.6134 5
4 -9 8 84.3259 10.224 5
-4 -9 -8 91.7188 11.3656 8
4 9 -8 91.7602 10.715 7
4 -9 -8 94.6935 12.7095 7
-4 9 -8 95.7734 14.7279 2
-4 -9 8 87.6823 10.2656 5
4 9 8 78.9759 14.9694 2
-5 -9 -8 6.67126 3.22728 8
5 9 -8 2.32892 1.86046 7
-5 -9 8 4.55047 2.34841 5
5 9 8 13.4254 4.93798 2
5 -9 -8 3.06711 3.38826 7
6 9 -8 81.5985 9.27473 7
-6 9 8 87.8979 10.3724 5
-6 -9 -8 72.3966 10.0524 8
6 -9 -8 78.3505 11.1293 7
-6 -9 8 88.8282 9.31826 5
-7 -9 -8 118.363 13.9023 8
-7 9 8 140.844 12.7317 5
-7 -9 8 125.714 12.1876 5
7 9 8 132.111 15.2932 2
7 -9 -8 101.789 13.8518 7
-8 9 8 22.7616 4.96586 5
-8 -9 -8 13.9614 3.77664 8
8 9 8 21.2904 3.93793 5
-8 -9 8 22.3118 3.32544 5
8 -9 -8 17.7183 5.09885 7
8 9 8 17.1078 5.56002 2
-9 9 8 27.4657 3.78502 5
9 -9 -8 17.836 4.38815 7
9 9 8 27.128 5.55323 2
9 9 8 25.9009 3.89502 5
-9 -9 8 27.5854 3.11083 5
0 10 8 133.815 13.8195 5
0 10 -8 112.493 14.131 8
0 -10 8 97.7798 11.7742 5
1 10 -8 12.9522 4.95529 8
-1 10 8 24.0616 5.61158 5
1 -10 8 11.6338 3.57715 5
-1 -10 -8 15.825 4.43442 8
-1 -10 8 17.3003 3.75276 5
1 10 8 22.4916 5.10507 5
1 -10 -8 10.6724 11.5251 7
2 10 -8 71.4165 11.3662 8
2 -10 8 77.3599 8.90842 5
-2 -10 -8 71.8805 9.22319 8
2 10 8 80.2831 10.1795 5
-2 -10 8 61.2956 8.45326 5
2 -10 -8 80.4719 10.427 7
-3 -10 -8 35.4579 6.37906 8
3 -10 8 40.1172 5.71808 5
3 10 8 41.5474 6.54717 5
-3 -10 8 35.9696 5.6658 5
3 -10 -8 41.8652 7.12865 7
-4 10 8 46.2091 7.71422 5
-4 -10 -8 45.5896 6.78523 8
-4 -10 8 42.3754 6.12801 5
4 10 8 48.38 7.28408 5
4 10 8 57.0399 11.1511 2
4 -10 -8 30.4212 6.83555 7
-5 -10 -8 4.24546 2.11893 8
-5 10 8 3.08328 3.49485 5
5 -10 -8 0.28409 2.53826 7
5 10 8 0.18329 1.91535 5
-5 -10 8 2.39879 1.62587 5
5 10 8 6.35371 4.73637 2
-6 -10 -8 3.50696 2.97531 8
-6 -10 8 11.5976 2.92172 5
6 -10 -8 10.3628 4.0499 7
6 10 8 11.4321 3.27973 5
6 10 8 6.06891 3.74866 2
-7 10 8 10.8973 2.37338 5
-7 -10 8 4.9872 1.69162 5
7 10 8 9.14376 3.67973 2
7 -10 -8 6.10035 3.11869 7
7 10 8 5.60999 2.21838 5
8 -10 8 3.97921 3.13897 2
8 10 8 10.6249 2.52397 5
8 10 8 10.3957 3.27202 2
8 -10 -8 10.5739 3.03895 7
9 10 -8 27.1287 4.59126 8
9 -10 -8 29.0604 4.09899 7
9 10 8 32.3277 3.71725 5
0 -11 8 64.5698 7.86117 5
0 11 8 86.8069 10.1807 5
-1 11 8 15.1925 5.06484 5
1 -11 8 14.99 3.3591 5
1 11 -8 5.80217 5.23348 8
-1 -11 8 18.5773 3.32208 5
2 11 -8 67.4649 10.9928 8
-2 11 8 97.0118 10.2548 5
2 -11 -8 74.9397 9.45569 7
-2 -11 8 79.9154 8.63057 5
3 11 -8 11.7404 4.99478 8
-3 -11 -8 18.2249 4.35686 8
3 11 8 19.1676 4.56252 5
-3 -11 8 17.9813 3.28834 5
3 -11 -8 15.2273 4.14826 7
4 11 -8 50.6278 8.41888 8
-4 11 8 59.3784 7.03847 5
4 11 8 56.5888 7.25356 5
-4 -11 8 47.7184 5.84445 5
4 11 8 56.4599 10.8403 2
-5 11 8 12.456 3.50205 5
5 11 -8 4.97239 3.25496 8
5 11 8 5.76931 2.21149 5
5 -11 -8 4.03331 2.54124 7
5 11 8 12.7752 4.43317 2
-5 -11 8 3.06849 1.57227 5
-6 11 8 81.1684 7.45769 5
6 11 -8 48.1724 8.15171 8
6 11 8 65.4855 7.4977 5
6 11 8 76.5105 8.9852 2
6 -11 -8 48.4359 7.52327 7
7 11 -8 1.81449 2.12017 8
7 -11 8 5.38202 2.1495 2
-7 11 8 4.49431 2.41184 5
7 11 8 5.0522 1.80034 5
7 11 8 6.99067 3.25205 2
7 -11 -8 1.97608 1.50233 7
0 12 8 77.9416 9.00963 5
-1 12 8 17.9308 3.94476 5
1 12 8 17.4398 3.9379 5
-2 12 8 12.2048 3.24113 5
2 12 8 11.2667 3.0246 5
-3 12 8 83.318 8.81958 5
3 12 -8 53.9514 7.31354 8
3 12 8 66.5402 7.77713 5
4 12 -8 35.7515 5.90991 8
4 12 8 52.728 6.07213 5
4 -12 -8 39.9286 5.24152 7
-5 12 8 7.05554 2.16224 5
5 12 -8 6.2909 2.43162 8
5 12 8 5.76316 1.76215 5
5 -12 -8 6.61478 2.13276 7
6 -12 -8 46.2842 5.3643 7
6 12 8 56.7215 5.79558 5
0 13 8 -1.0413 1.71134 5
-1 13 8 24.3322 4.03697 5
1 13 8 27.0904 3.91214 5
-2 13 8 5.36312 1.93131 5
2 13 8 5.30707 1.64351 5
-3 13 8 63.0857 6.47485 5
3 13 8 47.6721 5.93163 5
4 13 8 129.031 11.804 5
0 0 9 9.81667 10.9274 3
0 0 -9 4.5117 2.63391 8
0 0 -9 2.43076 2.28672 4
0 0 -9 6.2236 6.74178 7
-1 0 9 26.0099 14.4046 3
-1 0 -9 50.2399 7.50724 7
1 0 -9 41.6752 9.30359 8
1 0 -9 48.3645 7.48869 7
1 0 9 36.6438 15.3685 3
1 0 -9 36.539 6.96036 4
-1 0 -9 40.889 7.6042 4
-1 0 -9 39.0768 9.06561 8
1 0 9 75.4354 17.4004 6
-2 0 -9 480.032 40.096 7
-2 0 -9 420.965 41.943 8
-2 0 -9 499.176 41.7249 4
2 0 -9 401.692 42.4793 8
2 0 -9 415.744 41.3129 4
2 0 -9 523.277 42.3466 7
2 0 9 483.537 61.4799 3
2 0 9 461.952 50.477 6
3 0 -9 1366.42 120.32 4
3 0 -9 1511.69 120.976 7
-3 0 9 1592.42 132.676 3
-3 0 -9 1471.87 119.36 4
3 0 9 1452.25 133.763 6
-3 0 -9 1557.2 121.213 8
3 0 -9 1323.07 121.137 8
-4 0 -9 1465.92 110.243 4
4 0 -9 1243.78 110.791 7
4 0 9 1308.92 126.919 6
4 0 9 1407.66 108.41 5
4 0 -9 1369.56 111.088 4
-4 0 -9 1117.49 109.459 8
4 0 -9 1465.32 112.738 8
5 0 -9 293.2 29.7743 7
5 0 9 304.471 47.5519 6
5 0 -9 365.952 37.5385 8
5 0 9 270.465 27.0424 5
5 0 -9 297.556 30.0773 4
-5 0 -9 298.753 28.6664 4
6 0 -9 516.092 43.7998 8
-6 0 -9 458.938 41.2812 8
-6 0 -9 461.269 41.2219 4
6 0 -9 442.791 42.3611 7
6 0 -9 401.758 41.9225 4
7 0 -9 159.041 19.1756 4
7 0 9 170.314 21.2173 2
7 0 -9 150.07 18.6439 7
7 0 -9 173.839 19.2832 8
-7 0 -9 143.996 17.5951 4
-7 0 -9 153.969 17.5442 8
-7 0 9 187.69 17.7098 5
8 0 -9 3.60519 3.22711 7
-8 0 9 6.57221 3.34649 5
-8 0 -9 2.29959 2.03981 4
-8 0 -9 1.2827 2.78192 8
8 0 9 8.63566 6.44014 2
8 0 -9 -3.6675 2.20528 4
8 0 -9 -1.8388 4.17371 8
-9 0 9 114.721 12.4883 5
-9 0 -9 87.673 11.582 8
9 0 -9 98.5228 13.7586 4
9 0 -9 107.966 13.3908 8
-9 0 -9 128.163 13.6989 4
9 0 9 123.823 15.7409 2
9 0 -9 117.181 13.0543 7
10 0 9 135.816 16.6428 2
10 0 -9 101.047 12.7941 7
-10 0 9 143.486 13.6378 5
10 0 -9 104.507 13.8547 4
11 0 -9 7.38654 2.19377 7
-11 0 9 6.47962 2.51511 5
11 0 -9 4.96192 2.50107 4
11 0 9 5.72832 3.68488 2
12 0 9 12.3204 3.6643 2
-12 0 9 9.63537 2.53871 5
0 -1 9 624.762 72.3709 3
0 1 -9 655.375 60.7107 8
0 -1 -9 648.506 58.4281 4
0 1 -9 812.804 59.413 7
0 1 9 667.498 65.3067 6
0 -1 -9 624.576 59.6896 8
0 -1 -9 799.487 59.3761 7
0 1 9 641.744 73.3902 3
0 1 -9 661.563 58.893 4
1 1 -9 286.169 27.8955 8
-1 -1 -9 305.999 27.3868 8
1 -1 9 207.741 50.2992 3
-1 -1 -9 285.005 25.1403 7
1 1 -9 233.302 24.9503 4
-1 1 9 201.691 36.8311 3
-1 -1 -9 247.029 24.6594 4
1 1 -9 300.509 25.8849 7
1 -1 -9 227.206 24.8811 4
1 1 9 308.302 42.1721 3
1 -1 -9 257.551 26.5492 8
-1 1 -9 228.581 24.6145 4
1 -1 -9 310.756 26.1378 7
-1 -1 9 196.378 34.7671 3
-1 1 -9 225.798 35.5761 7
1 1 9 232.347 32.8934 6
-1 1 -9 244.274 26.4819 8
2 -1 9 146.271 24.8236 6
-2 -1 -9 123.2 14.4571 4
2 1 -9 102.497 15.9513 8
2 1 -9 140.145 16.1074 4
-2 -1 -9 124.119 15.5974 8
2 1 -9 142.086 15.34 7
-2 1 9 94.3946 24.0368 3
2 -1 9 167.538 28.8882 3
2 1 9 136.662 24.2108 6
2 -1 -9 161.991 17.019 8
-2 -1 9 84.253 22.8411 3
-2 1 -9 119.073 15.8295 8
2 -1 -9 116.668 14.8188 4
-2 1 -9 162.872 14.6034 7
-2 1 -9 119.086 14.4859 4
2 -1 -9 155.528 15.9984 7
2 1 9 148.958 32.6334 3
3 1 -9 815.769 70.7889 4
3 -1 9 782.111 80.5518 6
3 1 -9 757.556 70.1255 7
-3 -1 -9 778.764 70.273 8
-3 -1 -9 778.883 69.0359 4
3 -1 9 930.696 68.83 5
3 1 -9 848.488 72.57 8
3 -1 -9 778.085 70.4623 7
3 -1 -9 858.637 71.473 8
3 -1 -9 955.383 71.4254 4
-3 1 -9 819.083 70.8737 8
-3 -1 9 771.303 81.0877 3
3 1 9 884.698 86.0193 6
-3 1 -9 783.901 69.0583 4
4 1 -9 225.379 24.4919 7
4 1 -9 215.866 25.4394 8
4 -1 9 257.871 36.8087 6
-4 -1 -9 269.562 24.2677 4
4 -1 9 239.63 22.344 5
-4 -1 -9 223.443 24.085 8
4 1 -9 257.276 25.2015 4
4 -1 -9 270.124 25.6181 8
-4 1 -9 236.859 23.529 4
4 -1 -9 245.95 25.34 7
4 -1 -9 215.494 23.911 4
-4 1 -9 229.197 24.2241 8
4 1 9 195.062 28.3519 5
4 1 9 229.593 39.7842 6
5 -1 9 543.42 48.8269 5
5 1 -9 536.103 51.5526 4
5 1 -9 575.873 51.6432 7
5 -1 9 595.106 68.93 6
-5 -1 -9 549.986 50.6583 8
5 1 -9 641.311 53.7921 8
-5 -1 -9 566.062 50.029 4
-5 1 -9 554.578 50.1462 4
5 -1 -9 582.584 52.0009 7
5 1 9 584.983 69.4586 6
-5 1 -9 548.727 61.7566 8
5 -1 -9 564.836 51.2583 4
5 -1 -9 632.301 53.0973 8
6 1 -9 19.356 6.99429 8
6 -1 9 65.4088 24.0823 6
-6 -1 -9 20.5122 5.35425 4
6 1 -9 16.7647 5.5948 7
-6 -1 -9 26.1897 5.70442 8
6 1 -9 22.7646 6.59313 4
6 -1 -9 20.0032 6.58061 7
6 -1 -9 16.754 6.03212 4
-6 1 -9 17.5601 5.08207 8
6 -1 -9 20.9188 7.0996 8
-6 1 -9 18.8968 5.32476 4
6 1 9 66.3965 25.224 6
6 1 9 14.6868 6.16445 2
-7 -1 -9 612.277 53.339 4
7 1 -9 643.261 55.7515 8
-7 -1 -9 668.945 53.7292 8
7 1 -9 571.645 54.6457 4
7 1 -9 558.634 53.6865 7
-7 1 -9 623.892 52.7488 8
-7 -1 9 592.037 51.9444 5
-7 1 -9 581.452 53.0156 4
7 -1 -9 673.678 54.2831 8
7 -1 -9 566.323 54.2458 7
7 -1 -9 617.748 54.6072 4
7 1 9 598.29 56.8251 2
8 1 -9 9.19576 4.39496 4
8 1 -9 6.6942 4.91488 7
8 1 -9 1.51951 4.40261 8
-8 1 9 6.61196 3.80912 5
-8 -1 -9 0.41739 3.1523 8
8 -1 9 11.2431 14.8424 2
-8 -1 -9 6.33921 3.49602 4
8 -1 -9 10.8447 4.97631 7
8 -1 -9 8.13955 5.4478 8
-8 -1 9 9.4694 3.50146 5
8 -1 -9 8.96214 6.14943 4
-8 1 -9 8.238 3.43539 8
8 1 9 11.0373 12.212 2
-8 1 -9 6.20507 3.43189 4
9 1 -9 187.197 18.873 7
-9 -1 -9 148.208 17.3732 8
9 1 -9 173.874 19.2164 8
9 1 -9 191.251 20.4015 4
9 -1 9 190.655 22.0414 2
-9 -1 -9 171.195 18.5131 4
9 -1 -9 201.298 20.3681 4
9 -1 -9 168.097 18.7212 7
-9 -1 9 200.469 18.5247 5
9 1 9 168.827 21.5126 2
-9 1 -9 160.949 18.0482 4
10 1 -9 29.2861 4.85161 7
-10 -1 -9 20.3374 4.22198 8
10 1 -9 23.4289 5.57691 4
10 -1 9 18.3115 5.63627 2
-10 -1 9 28.2515 5.19988 5
10 1 9 17.8772 6.14402 2
10 -1 -9 26.1896 5.4727 4
10 -1 -9 27.5933 5.19302 7
11 1 -9 9.07568 3.03907 4
11 1 -9 6.65036 2.45018 7
-11 1 9 14.1616 3.49589 5
11 -1 9 8.88053 3.57403 2
-11 -1 9 11.6856 3.14695 5
11 1 9 16.3925 4.79339 2
11 -1 -9 14.7031 3.24085 7
11 -1 -9 5.80264 2.94952 4
-12 1 9 36.5938 4.58056 5
12 1 -9 24.0567 4.17657 4
12 -1 9 35.6333 6.02128 2
12 1 9 37.8252 6.15215 2
12 -1 -9 24.1883 4.01509 4
0 2 -9 74.8953 9.41279 7
0 2 9 82.0858 18.4468 6
0 2 -9 59.554 10.144 8
0 -2 -9 70.1427 9.76175 4
0 2 9 66.5437 21.7757 3
0 2 -9 57.4383 8.89935 4
0 -2 -9 68.5394 14.0785 7
0 -2 -9 61.3989 9.36903 8
0 -2 9 45.4067 16.9983 3
1 2 -9 522.66 50.0345 4
1 -2 9 618.23 67.7926 3
-1 -2 -9 515.679 50.4248 8
-1 -2 -9 543.969 49.5782 4
-1 2 9 543.405 62.8885 3
1 2 -9 563.5 53.0245 8
-1 -2 -9 634.589 49.6785 7
1 2 -9 651.386 50.8737 7
1 -2 -9 592.391 51.3337 8
1 -2 -9 621.364 50.5764 4
-1 -2 9 459.974 69.1164 3
-1 2 -9 601.999 49.353 7
-1 2 -9 545.486 49.7017 4
-1 2 -9 503.924 51.2384 8
1 2 9 502.915 82.2074 3
1 2 9 579.432 62.0149 6
1 -2 -9 650.766 50.9945 7
2 2 -9 103.355 13.835 7
2 -2 9 137.753 14.0072 5
2 -2 9 181.246 33.2946 3
-2 -2 -9 100.441 13.8079 8
2 2 -9 111.615 14.2173 4
-2 -2 -9 97.016 12.7401 4
-2 2 9 103.946 23.5074 3
2 2 -9 106.525 15.2923 8
-2 2 -9 107.476 13.9113 8
2 -2 -9 128.69 14.8053 7
2 2 9 136.506 24.2596 6
2 2 9 140.925 35.0887 3
2 -2 -9 126.118 14.6211 8
-2 2 -9 91.7192 12.8159 4
2 -2 -9 123.224 14.4005 4
-2 -2 9 103.925 25.647 3
-2 2 -9 122.777 12.9714 7
3 2 -9 119.927 15.8636 7
3 -2 9 147.758 25.7576 6
3 2 -9 142.507 17.0835 4
-3 -2 -9 146.719 16.7347 8
3 2 -9 122.161 17.8488 8
-3 -2 -9 152.993 16.0994 4
3 -2 9 136.348 14.2406 5
-3 2 -9 137.041 17.1189 8
-3 -2 9 168.693 30.3829 3
-3 2 -9 177.28 15.5089 7
3 -2 -9 149.933 16.6708 4
3 -2 -9 145.653 17.1954 8
3 -2 -9 130.57 16.7613 7
-3 2 -9 135.385 15.4501 4
3 2 9 161.302 33.8662 6
-4 -2 -9 66.2384 9.88533 4
4 2 -9 69.5118 12.5959 8
4 2 -9 77.146 11.3152 4
4 -2 9 60.8717 9.48615 5
4 -2 9 79.3784 21.4438 6
-4 -2 -9 81.9792 11.0509 8
4 2 -9 70.1723 10.7801 7
4 2 9 124.062 25.2662 6
-4 -2 9 87.5241 26.4638 3
4 -2 -9 93.6703 11.9405 8
-4 2 -9 72.38 10.4313 4
4 -2 -9 100.753 12.3403 4
4 -2 -9 66.5499 11.056 7
-4 2 -9 86.0612 14.4682 7
-4 2 -9 78.5903 11.2365 8
5 -2 9 272.484 26.5014 5
5 2 -9 275.579 30.6045 8
5 2 -9 277.297 29.0953 4
5 2 -9 286.884 28.7037 7
5 -2 9 325.703 45.8354 6
-5 -2 -9 304.727 28.7938 8
-5 -2 -9 255.258 27.1237 4
-5 2 -9 315.059 32.9617 8
-5 2 -9 346.643 28.4897 4
5 2 9 260.833 46.1905 6
5 -2 -9 338.419 29.5213 4
5 -2 -9 236.284 31.6207 8
5 -2 -9 287.437 29.4462 7
5 2 9 271.925 30.8149 2
6 2 -9 313.765 27.8964 4
6 2 -9 220.584 25.0229 7
6 -2 9 316.857 53.8827 6
-6 -2 -9 264.968 25.5331 8
-6 -2 -9 234.774 24.4537 4
6 2 -9 278.444 28.6707 8
6 -2 -9 266.255 25.6662 4
-6 2 -9 238.634 24.367 4
6 -2 -9 269.836 26.7643 7
-6 2 -9 241.206 24.506 8
6 2 9 196.224 26.7862 2
6 -2 -9 270.977 25.5171 8
-6 -2 9 206.484 23.0544 5
-7 -2 -9 1.12911 2.76382 4
7 2 -9 7.17384 3.92612 8
7 2 -9 3.58855 2.73004 7
-7 -2 -9 3.28762 3.2987 8
7 2 -9 4.69719 3.99719 4
-7 2 -9 7.67864 3.7508 4
7 -2 -9 7.92734 3.70389 7
-7 -2 9 3.19335 2.87626 5
-7 2 -9 7.3525 3.78123 8
7 2 9 5.43974 4.86845 2
7 -2 -9 3.10634 2.86729 4
7 -2 -9 6.46431 5.84209 8
-8 -2 -9 157.05 17.9352 4
8 -2 9 139.73 19.2092 2
8 2 -9 140.122 16.5617 7
-8 -2 -9 123.347 15.7169 8
8 2 -9 174.827 20.5978 4
8 2 -9 166.269 19.2553 8
-8 2 9 153.815 16.0196 5
8 2 9 128.331 19.5196 2
8 -2 -9 161.558 17.4001 4
-8 -2 9 149.531 15.77 5
-8 2 -9 139.023 16.1316 4
8 -2 -9 152.865 20.288 7
9 -2 9 83.6676 13.7789 2
9 2 -9 72.7484 9.91213 7
-9 -2 -9 65.2536 9.61758 8
9 2 -9 81.6485 11.6265 8
-9 -2 -9 75.788 10.1847 4
9 2 -9 89.6769 11.9938 4
-9 2 -9 78.0449 9.81675 4
9 2 9 77.7228 13.3074 2
-9 -2 9 78.1496 9.77742 5
9 -2 -9 80.4767 11.2756 7
9 -2 -9 70.1417 10.1871 4
10 2 -9 -1.3779 3.38363 8
-10 -2 -9 6.81276 2.61089 8
10 2 -9 2.39572 2.26524 7
10 2 -9 2.40804 1.79049 4
10 -2 9 -0.4233 2.62049 2
-10 2 9 4.81357 2.61458 5
10 -2 -9 4.18822 2.25274 4
10 -2 -9 5.00181 2.72598 7
-10 -2 9 1.09367 1.87355 5
10 2 9 -0.8463 2.82942 2
11 -2 9 30.2836 6.57274 2
11 2 -9 27.63 3.54678 7
11 2 9 26.0915 6.29535 2
-11 -2 9 28.8152 4.72035 5
11 -2 -9 22.1161 4.08735 4
11 -2 -9 27.6484 4.42895 7
-12 2 9 1.41566 1.29562 5
12 -2 9 0.12937 2.45071 2
12 2 -9 0.31989 1.42797 4
12 -2 -9 4.18069 1.74393 4
-12 -2 9 -0.7326 1.24001 5
12 2 9 -3.1561 2.74512 2
0 -3 9 614.681 71.4295 3
0 3 9 590.156 72.2033 3
0 -3 -9 710.976 55.5504 7
0 -3 -9 745.636 55.5519 4
0 3 -9 614.913 57.6767 8
0 -3 -9 538.346 54.7132 8
0 3 9 643.218 66.9853 6
0 3 -9 567.093 54.4777 4
0 -3 9 637.201 55.4549 5
0 3 -9 676.427 54.8441 7
1 -3 9 -4.3451 3.82642 5
1 3 -9 9.64727 4.71232 8
-1 -3 -9 6.84247 3.43404 4
1 3 -9 1.49049 2.23902 7
-1 -3 -9 -10.099 17.7223 7
-1 3 9 15.1431 11.0279 6
1 3 -9 -0.0667 3.47799 4
-1 -3 -9 4.96072 3.14075 8
-1 3 9 29.8703 16.4111 3
1 -3 -9 7.14362 3.36243 8
1 -3 -9 8.30327 4.43332 7
-1 3 -9 5.41557 4.76735 8
-1 3 -9 10.2862 3.88154 4
-1 -3 9 -6.7017 11.296 3
1 3 9 -1.6428 9.37486 6
1 -3 -9 8.00903 3.64034 4
-1 3 -9 8.84704 3.17041 7
1 3 9 7.99387 16.6206 3
-2 -3 -9 246.305 22.0055 4
2 3 -9 198.746 22.2402 7
2 -3 9 197.23 20.1012 5
-2 -3 -9 184.754 21.9066 8
2 3 -9 202.787 22.2428 4
2 3 -9 207.959 25.032 8
-2 3 -9 228.159 20.8793 7
2 -3 -9 246.02 23.7671 7
-2 3 -9 227.377 24.0299 8
2 3 9 235.438 56.1675 3
-2 3 -9 189.401 21.2086 4
2 -3 -9 227.392 22.7284 8
2 3 9 210.387 67.7271 6
-2 -3 9 223.12 36.7278 3
2 -3 -9 242.36 22.7255 4
3 3 -9 8.93237 6.07165 8
3 3 -9 11.0965 4.27108 4
-3 -3 -9 10.3401 4.32697 4
3 3 -9 8.34586 3.41466 7
3 -3 9 13.7865 4.10368 5
-3 -3 -9 15.0531 4.8961 8
-3 3 -9 23.8533 5.71942 8
-3 3 -9 12.7383 4.06516 7
3 -3 -9 22.5833 6.48526 7
3 -3 -9 11.2431 5.00416 4
-3 -3 9 24.0156 12.7551 5
3 -3 -9 16.3575 5.20151 8
-3 3 -9 14.8092 4.96847 4
3 3 9 16.8305 11.9519 6
4 -3 9 48.3258 26.3806 6
-4 -3 -9 29.4472 8.30383 4
4 3 -9 36.0073 7.84438 7
4 3 -9 28.4515 7.35951 4
-4 -3 -9 35.3496 6.63773 8
4 -3 9 31.9433 5.81038 5
-4 3 -9 27.4424 6.42098 8
-4 3 -9 30.4265 10.123 4
-4 3 -9 38.9491 6.84456 7
4 -3 -9 37.368 7.96639 8
4 -3 -9 40.3582 7.43978 4
4 3 9 12.6764 17.3647 6
4 -3 -9 27.7457 8.23698 7
-4 -3 9 49.6389 6.9821 5
-5 -3 -9 751.782 60.4549 4
5 -3 9 697.038 59.3773 5
-5 -3 -9 627.467 60.4072 8
5 3 -9 655.878 61.5721 4
5 -3 9 794.543 80.863 6
5 3 -9 619.896 60.7327 7
5 3 9 724.955 71.0867 2
-5 3 -9 726.995 60.0036 4
5 3 9 725.457 87.3946 6
5 -3 -9 792.637 60.91 8
-5 3 -9 695.033 60.2093 8
-5 -3 9 723.546 59.913 5
5 -3 -9 752.257 60.9759 4
5 -3 -9 588.934 61.3281 7
6 -3 9 360.516 31.4875 5
-6 -3 -9 318.687 32.2262 8
-6 -3 -9 356.053 32.223 4
6 3 -9 303.344 32.2969 7
6 3 -9 318.83 33.4168 4
6 -3 -9 402.023 33.1398 4
-6 3 -9 329.596 31.4648 4
6 -3 -9 324.777 33.7708 7
6 3 9 337.941 34.8507 2
6 -3 -9 379.095 32.3824 8
-6 3 -9 330.336 31.1533 8
-6 -3 9 336.334 30.9558 5
7 3 -9 38.2463 7.5272 7
7 3 -9 50.9539 8.81746 4
-7 -3 -9 39.8945 7.44822 8
-7 -3 -9 38.1143 7.32261 4
-7 -3 9 59.544 7.88145 5
-7 3 -9 45.4418 7.32304 4
7 -3 -9 53.8647 9.19464 7
7 3 9 33.9316 9.13287 2
7 -3 -9 54.4195 7.83586 4
-8 -3 -9 2.74192 2.82792 8
8 3 -9 5.14616 4.40618 8
8 3 -9 1.39125 3.23971 4
8 3 -9 3.31803 2.53983 7
-8 -3 -9 3.39597 3.03667 4
8 -3 -9 3.95984 3.57612 7
8 3 9 -1.3729 3.76723 2
8 -3 -9 2.64162 2.13443 4
-8 3 -9 0.969 2.31384 4
-8 -3 9 4.85119 3.33363 5
-9 -3 -9 28.6329 6.19126 4
-9 3 9 41.8377 6.39945 5
9 3 -9 25.116 5.402 7
9 3 -9 29.1021 7.08393 8
-9 -3 -9 21.0409 5.21298 8
9 3 -9 41.6834 7.55204 4
9 -3 9 25.2398 7.45704 2
9 3 9 24.906 6.92926 2
-9 -3 9 33.5236 5.85228 5
9 -3 -9 27.0071 6.77578 7
9 -3 -9 34.2136 5.99412 4
-9 3 -9 31.3775 5.10982 4
-10 3 9 55.5678 6.5675 5
10 3 -9 31.7962 5.13607 7
10 -3 9 42.5425 8.1263 2
10 3 -9 39.0342 6.98814 4
10 3 -9 36.0346 7.16424 8
-10 -3 -9 37.4046 6.0089 8
-10 -3 9 55.3469 6.68842 5
10 3 9 39.149 9.76352 2
10 -3 -9 37.7464 6.09071 4
10 -3 -9 53.3936 7.17613 7
11 -3 9 32.0097 6.54786 2
-11 3 9 29.1378 4.07499 5
11 3 -9 15.1676 3.89772 4
-11 -3 9 30.1694 4.44882 5
11 -3 -9 22.5793 3.76742 4
11 -3 -9 18.6931 3.48501 7
11 3 9 17.0181 4.60994 2
-12 3 9 91.69 8.25953 5
12 -3 9 80.1953 9.61084 2
12 3 -9 67.35 8.38914 4
-12 -3 9 93.8796 8.26472 5
12 3 9 87.5541 9.91321 2
0 4 9 243.037 46.9616 6
0 -4 -9 308.881 25.9841 4
0 -4 -9 315.127 26.8096 8
0 4 -9 235.288 25.2472 4
0 4 9 284.765 47.1714 3
0 -4 9 231.716 23.6048 5
0 4 -9 228.706 24.8222 7
0 4 -9 242.837 28.3467 8
0 -4 -9 292.379 26.3616 7
-1 -4 -9 164.239 16.0293 4
1 4 -9 141.004 16.0134 4
1 -4 9 113.464 13.9345 5
-1 4 9 144.09 28.6836 6
-1 -4 -9 115.845 15.6237 8
1 4 -9 134.964 18.0619 8
1 4 -9 118.514 15.1635 7
-1 4 -9 169.688 15.6672 7
1 4 9 139.907 27.9689 6
-1 -4 9 117.329 13.838 5
-1 4 -9 131.497 15.6129 4
1 -4 -9 149.973 16.393 8
1 -4 -9 181.09 16.5011 4
-1 4 -9 135.316 18.105 8
1 -4 -9 167.6 16.8977 7
1 4 9 164.612 40.1031 3
2 4 -9 46.9197 7.16721 4
-2 4 9 -0.9162 33.37 6
-2 -4 -9 36.1316 6.91453 8
2 4 -9 39.8437 9.84522 8
2 4 -9 37.4506 7.28293 7
-2 -4 -9 44.4762 6.74413 4
2 -4 9 41.7469 5.78072 5
-2 4 -9 51.7621 8.21032 8
-2 -4 9 26.4354 5.73563 5
-2 4 -9 44.9117 6.86794 7
2 -4 -9 39.6056 8.01713 8
2 4 9 41.5801 16.9407 6
2 -4 -9 46.5908 8.6866 7
-2 4 -9 36.9885 6.66832 4
2 -4 -9 46.1706 8.44783 4
3 4 -9 142.199 18.1735 7
3 -4 9 164.896 16.9464 5
-3 -4 -9 192.931 18.1988 4
3 4 -9 165.928 20.3731 4
-3 -4 -9 155.643 18.4615 8
-3 4 -9 147.152 18.5542 8
-3 4 -9 187.262 18.136 4
3 -4 -9 191.326 22.9607 7
3 -4 -9 179.215 18.5525 4
-3 -4 9 158.926 16.9207 5
3 4 9 220.322 35.3009 6
3 -4 -9 178.458 18.6187 8
-3 4 -9 175.965 17.4323 7
4 4 -9 398.17 37.9211 7
-4 -4 -9 484.068 37.6113 4
4 -4 9 389.208 35.9667 5
-4 -4 -9 410.471 38.2029 8
4 4 -9 368.661 37.9001 4
4 -4 -9 484.596 40.4637 8
-4 -4 9 359.554 39.1063 5
-4 4 -9 362.244 38.9198 8
4 -4 -9 464.042 37.528 4
4 -4 -9 396.522 38.7641 7
4 4 9 395.411 56.9981 6
-4 4 -9 395.445 36.482 4
-5 -4 -9 206.37 22.888 8
5 4 -9 223.947 23.4975 7
5 4 -9 193.825 23.2578 4
5 -4 9 225.426 22.0964 5
-5 -4 -9 277.956 23.4047 4
5 4 9 200.846 25.1914 2
5 -4 -9 238.325 22.7407 4
5 -4 -9 240.273 22.6699 8
-5 -4 9 219.169 21.897 5
-5 4 -9 217.176 21.8956 4
-5 4 -9 245.943 22.6825 8
5 -4 -9 190.2 23.4605 7
6 4 -9 733.197 67.0451 4
-6 -4 -9 737.068 66.1631 8
6 -4 9 731.89 64.5442 5
6 4 -9 751.368 66.0681 7
-6 -4 -9 868.869 66.0225 4
6 -4 -9 756.45 67.7966 7
6 -4 -9 849.999 65.7828 4
6 4 9 779.214 68.7104 2
-6 4 -9 707.9 64.777 4
-6 -4 9 799.384 64.9784 5
7 4 -9 41.009 9.12172 4
-7 -4 -9 45.5785 8.32467 8
7 4 -9 53.2816 7.38982 7
-7 -4 -9 42.4529 7.07445 4
-7 4 -9 37.7884 8.81377 4
7 -4 -9 41.8685 8.42745 4
-7 -4 9 45.6667 9.95138 5
7 4 9 50.093 15.7018 2
7 -4 -9 26.6686 7.5367 7
8 4 -9 19.7261 5.80261 4
-8 -4 -9 20.9018 5.20272 4
-8 -4 -9 19.4047 5.33605 8
8 4 -9 25.8073 4.59544 7
8 -4 -9 24.8051 4.98027 4
8 4 9 16.8625 7.018 2
8 -4 -9 12.2863 4.48617 7
-8 4 -9 14.9276 3.69928 4
-8 -4 9 23.3811 4.88955 5
9 -4 9 -0.2667 2.06045 2
9 4 -9 1.64186 1.89305 4
9 4 -9 1.21071 3.19407 8
-9 4 9 4.67745 3.08753 5
-9 -4 -9 0.45024 2.02639 8
9 4 -9 2.5731 2.34332 7
9 -4 -9 -0.5338 2.66437 4
9 4 9 3.99241 3.22013 2
9 -4 -9 4.33818 2.61432 7
-9 -4 9 2.29086 2.28245 5
10 4 -9 48.8503 8.03676 4
10 -4 9 40.7429 10.2407 2
-10 -4 -9 55.1334 6.9685 8
-10 4 9 58.7296 6.93652 5
10 4 -9 37.202 5.27623 7
10 -4 -9 50.6222 6.05462 4
-10 -4 9 61.7759 8.30399 5
10 4 9 44.297 9.51034 2
10 -4 -9 42.8953 7.0631 7
11 -4 9 41.7422 7.23934 2
-11 4 9 41.2273 5.0843 5
11 4 -9 26.1902 4.88491 4
11 4 9 35.1 7.16175 2
11 -4 -9 27.2896 4.6187 7
-11 -4 9 38.0152 4.66412 5
0 -5 -9 59.9278 8.08006 4
0 -5 -9 50.8087 8.32005 8
0 -5 9 47.2311 6.97224 5
0 5 -9 39.0002 7.67317 4
0 5 -9 49.1472 11.5435 8
0 -5 -9 48.8543 9.36655 7
0 5 9 51.4439 19.0388 6
-1 -5 -9 377.744 30.5928 4
1 -5 9 312.085 29.396 5
1 5 -9 284.305 30.6839 7
-1 5 9 322.413 47.0083 6
1 5 -9 359.643 41.217 8
1 5 -9 325.908 31.0325 4
1 5 9 315.932 48.0976 6
1 -5 -9 393.144 32.9664 7
1 -5 -9 385.435 30.9164 4
-1 5 -9 318.339 30.3737 4
-1 5 -9 315.288 33.7573 8
1 -5 -9 361.811 31.5084 8
-1 -5 9 279.136 28.9531 5
-1 5 -9 313.662 36.7158 7
-2 -5 -9 34.0288 7.25053 4
2 5 -9 34.6855 7.67146 7
2 -5 9 39.7052 6.24895 5
-2 -5 -9 27.1025 7.08355 8
-2 5 9 54.5882 20.58 6
2 5 -9 28.6453 9.00132 8
2 5 -9 29.3389 10.8482 4
-2 5 -9 47.7643 8.92441 8
-2 5 -9 52.9228 7.07648 7
2 -5 -9 42.4377 7.0011 4
-2 -5 9 29.7876 7.26783 5
2 5 9 51.9701 18.1108 6
2 -5 -9 28.5211 6.58735 8
-2 5 -9 37.7048 6.1677 4
-3 -5 -9 42.2149 6.64114 4
3 5 -9 41.8015 7.62607 7
3 5 -9 29.5697 6.69395 4
-3 -5 -9 37.539 7.26404 8
3 -5 9 39.8253 6.55305 5
3 -5 -9 56.9993 7.3521 4
-3 -5 9 32.1445 5.89816 5
-3 5 -9 34.8457 6.46395 4
3 -5 -9 37.7758 8.67772 7
3 -5 -9 36.0597 10.6383 8
3 5 9 66.8241 34.2296 6
-3 5 -9 41.9736 8.9262 8
-3 5 -9 45.2851 6.67697 7
4 5 -9 26.0267 6.60612 4
4 5 -9 37.5978 6.81893 7
-4 -5 -9 37.2798 6.85913 4
-4 -5 -9 42.625 7.39379 8
4 -5 9 32.3272 6.32549 5
4 5 9 33.6424 19.9372 6
4 -5 -9 45.0475 8.24503 8
-4 -5 9 31.6498 6.01032 5
4 -5 -9 46.0241 6.88559 4
-4 5 -9 36.8055 5.7512 4
-4 5 -9 40.7759 7.86054 8
4 -5 -9 43.6676 9.53957 7
-5 -5 -9 33.9126 8.0603 8
-5 -5 -9 53.0359 6.97523 4
5 5 -9 44.1333 7.98203 4
5 -5 9 38.5541 6.90205 5
5 5 -9 47.5651 7.42275 7
-5 5 -9 41.6199 6.61291 4
5 -5 -9 38.946 6.88464 4
5 5 9 24.3642 9.77219 2
5 -5 -9 35.4622 8.69812 7
-5 -5 9 44.775 7.03321 5
-6 -5 -9 876.281 64.5863 4
6 5 -9 715.015 63.9753 7
-6 -5 -9 813.348 65.6131 8
6 -5 9 786.861 63.5194 5
6 5 -9 731.026 65.147 4
-6 5 -9 696.865 62.7736 4
6 5 9 663.589 66.7413 2
6 -5 -9 690.229 65.854 7
6 -5 -9 802.813 63.4366 4
-6 -5 9 767.138 63.3895 5
7 5 -9 39.373 6.8267 7
7 5 -9 43.7282 7.84717 4
-7 -5 -9 44.1718 7.00725 4
-7 -5 -9 47.733 7.85614 8
7 -5 -9 55.1094 7.35467 4
-7 5 -9 41.3846 6.24913 4
7 -5 -9 32.4183 8.24126 7
7 5 9 47.755 10.2177 2
-7 -5 9 50.2491 7.4211 5
-8 -5 -9 76.5836 9.96136 4
8 5 -9 71.7589 10.4923 4
-8 -5 -9 84.6461 10.7622 8
8 5 -9 62.8525 9.02921 7
-8 5 -9 81.4859 9.43982 4
8 5 9 84.6831 13.3668 2
-8 -5 9 92.8905 10.2516 5
8 -5 -9 86.5189 11.9286 7
8 -5 -9 80.3997 9.61346 4
9 5 -9 36.2514 4.87062 7
9 -5 9 27.6162 6.99068 2
9 5 -9 25.795 6.02418 4
9 5 -9 22.0539 6.32859 8
-9 -5 -9 29.7291 5.50937 8
-9 -5 9 42.1961 5.94962 5
9 -5 -9 37.0293 6.25221 7
9 5 9 30.502 9.0833 2
9 -5 -9 37.3069 6.67755 4
10 5 -9 -0.9649 1.66616 4
10 5 -9 0.12188 2.19775 8
-10 -5 -9 -2.5144 1.39697 8
-10 5 9 3.28889 2.72181 5
10 -5 9 2.32153 2.60001 2
10 5 9 -1.2469 2.38232 2
10 -5 -9 -1.4806 1.37017 7
-10 -5 9 -0.332 1.55231 5
-11 5 9 5.49722 1.86414 5
11 -5 9 2.90138 2.24673 2
11 5 -9 1.30142 1.436 4
11 -5 -9 3.08749 2.03131 7
-11 -5 9 7.11923 1.85085 5
11 5 9 6.65895 3.34161 2
0 -6 -9 -5.6409 5.59695 7
0 6 -9 5.58075 2.97821 7
0 -6 9 2.89348 2.33149 5
0 6 -9 1.65408 2.95011 4
0 -6 -9 5.78428 5.05911 4
0 6 -9 10.0764 5.6681 8
0 6 9 3.7728 18.5571 6
0 -6 -9 7.46274 3.63219 8
-1 -6 -9 82.7915 9.8263 4
1 6 -9 79.8447 13.2058 8
-1 -6 -9 97.4842 11.6764 8
-1 6 9 82.6973 24.5577 6
1 6 -9 70.0351 10.1024 4
1 6 -9 67.4059 9.77619 7
1 -6 9 69.3293 9.56508 5
-1 -6 9 64.4668 9.16878 5
1 -6 -9 94.1016 11.561 7
1 -6 -9 84.6245 10.4471 4
-1 6 -9 69.5744 9.61162 7
1 6 9 148.875 44.3852 6
-1 6 -9 71.4135 11.0217 8
1 -6 -9 82.2568 10.1961 8
-1 6 -9 74.2564 9.78994 4
2 6 -9 56.7564 8.56821 7
2 6 -9 62.4785 9.52845 4
-2 6 9 125.696 59.5025 6
-2 -6 -9 65.9508 9.58635 8
-2 -6 -9 75.2963 8.99107 4
2 -6 9 54.7142 8.33297 5
2 -6 -9 77.6005 11.1107 7
-2 6 -9 61.2663 8.50793 4
-2 6 -9 70.1809 10.6389 8
-2 6 -9 56.3931 8.56613 7
-2 -6 9 64.9313 8.20046 5
2 6 9 14.9747 22.3884 6
2 -6 -9 80.0291 8.58437 4
2 -6 -9 60.3639 9.25068 8
-3 -6 -9 20.4612 5.52476 8
3 6 -9 14.0575 4.65258 7
3 -6 9 16.2094 4.38207 5
3 6 -9 16.5339 5.18146 4
-3 -6 -9 25.3545 5.30425 4
-3 6 -9 18.1075 6.37024 8
3 -6 -9 21.1516 6.1264 7
3 -6 -9 27.726 4.90501 4
-3 -6 9 15.0071 4.34296 5
3 -6 -9 25.9762 5.14664 8
-3 6 -9 14.7815 4.32861 4
4 -6 9 16.1153 4.46736 5
-4 -6 -9 13.6035 4.09512 4
-4 -6 -9 14.8784 5.401 8
4 6 -9 10.6268 4.11819 7
4 6 -9 15.3495 3.76824 4
4 -6 -9 17.2622 5.44032 4
4 -6 -9 23.336 6.47311 7
-4 6 -9 19.0877 4.16202 4
-4 -6 9 15.9092 4.2462 5
-5 -6 -9 435.718 34.3919 4
5 6 -9 363.748 35.0874 4
-5 -6 -9 363.137 35.2189 8
5 6 -9 360.543 34.258 7
-5 6 -9 342.317 32.9082 4
-5 -6 9 366.258 33.345 5
5 -6 -9 344.053 36.0377 7
5 -6 -9 459.987 40.7421 4
5 6 9 376.936 38.9191 2
6 6 -9 22.8137 4.14737 7
-6 -6 -9 24.3268 6.01873 8
6 6 -9 20.6693 5.23183 4
-6 -6 -9 28.518 4.6767 4
-6 -6 9 20.3159 4.73005 5
-6 6 -9 19.2676 4.25129 4
6 -6 -9 17.9222 5.26491 7
6 6 9 6.34417 5.80226 2
7 6 -9 104.738 12.7922 4
7 6 -9 97.3015 11.1259 7
-7 -6 -9 103.535 11.6701 4
-7 -6 -9 88.0345 12.0289 8
7 6 9 101.196 14.8182 2
7 -6 -9 96.0796 13.4939 7
-7 -6 9 114.314 11.7112 5
-7 6 -9 98.2855 10.9804 4
8 6 -9 29.5165 5.0306 7
8 6 -9 35.4945 6.5608 4
-8 -6 -9 37.272 6.19427 8
8 6 9 41.8091 9.02052 2
8 -6 -9 40.2468 7.46475 7
-8 -6 9 42.7408 5.98837 5
-9 -6 -9 14.1333 4.51766 8
9 -6 9 13.9775 5.62446 2
9 6 -9 19.5009 6.17248 8
9 6 -9 21.429 3.28127 7
9 6 -9 28.2097 4.73351 4
9 6 9 22.4117 6.08449 2
9 -6 -9 27.2144 6.43023 7
-9 -6 9 20.3601 4.5637 5
10 6 -9 56.7971 7.8858 8
10 6 -9 59.5201 7.15736 4
10 -6 -9 60.1104 7.47905 7
11 6 -9 62.8665 7.74137 4
11 -6 9 78.7058 8.7751 2
11 6 9 89.7879 9.35443 2
-11 -6 9 81.9829 7.21361 5
11 6 9 79.8386 7.396 5
0 -7 9 1.99746 2.55322 5
0 7 -9 4.17701 4.96513 8
0 7 -9 0.44844 3.16511 4
0 7 -9 0.03174 2.15864 7
0 -7 -9 1.74653 3.19509 8
1 7 -9 99.3029 15.7856 8
-1 -7 -9 124.098 13.4706 8
1 -7 9 102.99 12.112 5
1 7 -9 106.794 12.6265 4
1 7 -9 109.215 12.8138 7
1 -7 -9 137.648 14.7333 7
-1 7 -9 129.14 12.2334 4
-1 -7 9 92.4838 12.0581 5
1 -7 -9 109.673 12.8265 8
-1 7 -9 96.0625 12.5287 7
-1 7 -9 110.878 14.3383 8
-2 -7 -9 216.736 20.6583 8
2 -7 9 180.209 18.7357 5
2 7 -9 206.689 24.0213 8
2 7 -9 204.106 20.1283 7
-2 -7 -9 167.827 18.2162 4
2 7 -9 180.369 18.972 4
-2 7 -9 182.814 19.089 7
-2 7 -9 172.482 20.5099 8
2 -7 -9 196.576 18.7283 8
2 -7 -9 202.135 20.9789 7
-2 7 -9 143.63 26.1752 4
-2 -7 9 197.705 18.9641 5
-3 -7 -9 47.725 6.2441 4
3 7 -9 39.797 6.77135 7
-3 -7 -9 46.9045 7.8115 8
3 7 -9 41.322 7.43011 4
3 -7 9 42.1202 7.1064 5
3 -7 -9 46.397 8.85919 7
-3 7 -9 66.1464 8.81637 8
-3 -7 9 42.3835 6.59178 5
4 7 -9 64.0774 9.22819 7
-4 -7 -9 67.7747 10.7034 4
4 -7 9 72.875 9.28943 5
4 7 -9 57.6677 9.1644 4
-4 -7 -9 62.9849 9.6971 8
4 -7 -9 76.4428 11.4938 7
-4 -7 9 64.9981 8.51229 5
5 -7 9 31.2543 5.40755 5
-5 -7 -9 38.2067 5.68151 4
-5 -7 -9 25.1651 6.37772 8
5 7 -9 35.3463 6.03439 7
5 7 -9 36.1733 5.78035 4
5 -7 -9 25.9713 6.53682 7
-5 -7 9 33.4504 5.69463 5
5 7 9 14.7753 7.1 2
6 7 -9 34.1106 6.32348 4
-6 -7 -9 32.4231 7.02018 8
6 7 -9 38.0788 5.88151 7
6 7 9 30.2761 8.23454 2
6 -7 -9 33.7951 8.06661 7
-6 -7 9 40.7462 6.11933 5
7 7 -9 35.2543 5.75822 4
-7 -7 -9 33.5695 7.21379 8
7 7 -9 31.2754 5.28413 7
-7 -7 9 37.0169 5.52844 5
7 7 9 38.8947 8.35546 2
7 -7 -9 38.2517 7.16798 7
8 7 -9 8.43722 3.00677 4
8 7 -9 11.8525 2.89963 7
-8 -7 -9 12.285 3.90946 8
-8 7 9 18.9013 4.54458 5
8 7 9 13.3073 4.15718 2
-8 -7 9 12.4966 3.12431 5
8 -7 -9 8.4393 3.36601 7
9 7 -9 3.43629 2.80331 8
9 -7 9 0.67168 2.3093 2
-9 7 9 8.96878 2.1481 5
9 7 -9 3.50403 1.5911 4
-9 -7 -9 3.34311 1.90759 8
9 7 9 -0.3334 2.75354 2
9 -7 -9 1.35788 1.91766 7
-9 -7 9 1.20129 1.26885 5
10 7 -9 10.5576 3.55728 8
10 -7 9 6.46425 2.94484 2
10 7 9 13.7049 4.25065 2
-10 -7 9 15.8032 2.4707 5
10 -7 -9 10.8885 2.72948 7
0 8 -9 18.1016 6.54405 8
0 8 -9 15.4564 4.48418 7
0 -8 -9 21.725 4.99268 8
0 -8 9 13.8968 3.77889 5
1 8 -9 32.5652 8.22791 8
1 -8 9 32.0138 5.72945 5
1 8 -9 27.5126 6.43033 7
-1 -8 -9 34.0951 6.5231 8
-1 8 -9 32.5425 6.08526 7
1 -8 -9 35.5753 6.23053 8
1 -8 -9 49.5739 8.43584 7
-1 -8 9 36.4006 5.94194 5
-1 8 -9 32.4625 7.84503 8
2 -8 9 3.45396 2.44272 5
-2 -8 -9 1.86102 2.73776 8
2 8 -9 -0.8337 3.27672 8
2 8 -9 3.65632 2.303 7
-2 -8 9 0.20669 1.8462 5
2 -8 -9 0.03886 3.56434 7
3 8 -9 193.978 20.6995 7
-3 -8 -9 169.517 18.9881 8
3 -8 9 173.93 20.9571 5
-3 -8 9 192.13 20.5063 5
3 -8 -9 177.135 19.8671 7
4 -8 9 78.5392 10.0686 5
4 8 -9 84.4785 10.5824 7
-4 -8 -9 83.477 11.1158 8
4 8 -9 92.6063 10.3864 4
4 -8 -9 91.3986 12.3182 7
-4 -8 9 83.729 10.0412 5
5 8 -9 84.759 10.0698 7
5 8 -9 97.5416 10.2865 4
-5 -8 -9 91.2429 11.1816 8
5 8 9 68.3079 14.7893 2
-5 -8 9 86.1736 9.91592 5
5 -8 -9 84.1493 12.1729 7
6 8 -9 14.0457 3.41705 7
-6 -8 -9 12.4106 3.80782 8
-6 -8 9 14.7593 3.48979 5
6 -8 -9 9.02406 3.67017 7
6 8 9 9.99831 5.85823 2
7 8 -9 6.4059 2.27927 7
-7 -8 -9 4.25637 2.40239 8
7 8 -9 8.95108 2.9667 4
7 8 9 10.3813 4.85007 2
-7 -8 9 5.50179 1.93832 5
7 -8 -9 5.47772 3.48934 7
-8 8 9 8.86533 2.89139 5
-8 -8 -9 2.52952 1.94643 8
8 8 -9 13.8608 4.20571 4
-8 -8 9 2.83767 1.60669 5
8 8 9 6.50066 3.50484 2
9 8 -9 7.97677 3.09932 8
-9 8 9 13.4843 2.45318 5
9 -8 9 5.60521 3.1576 2
-9 -8 9 7.77023 1.87392 5
9 8 9 8.47622 3.46606 2
9 -8 -9 4.4129 2.20953 7
9 8 9 6.49593 1.9551 5
0 -9 -9 0.65829 2.72333 8
0 9 -9 8.74838 3.75988 8
0 -9 9 7.21651 2.8101 5
-1 -9 -9 232.939 21.6499 8
1 9 -9 183.745 23.5814 8
1 9 -9 228.895 22.4751 7
1 -9 9 225.421 21.4638 5
-1 9 -9 235.201 23.0505 8
-1 -9 9 235.024 21.5495 5
1 -9 -9 265.724 31.6807 7
2 9 -9 6.59833 3.73304 8
2 -9 9 3.66772 2.48823 5
2 9 -9 5.24776 2.53813 7
-2 -9 -9 10.7292 3.69807 8
-2 -9 9 6.82176 3.03831 5
2 -9 -9 7.81614 3.46262 7
-3 -9 -9 137.858 14.3565 8
3 9 -9 137.906 17.1298 8
3 -9 9 111.205 13.2022 5
3 9 -9 116.232 13.8439 7
3 -9 -9 141.509 15.2585 7
-3 -9 9 132.786 13.4621 5
4 9 -9 79.2594 9.54845 7
-4 -9 -9 72.4834 9.90664 8
4 -9 9 81.7937 9.12115 5
-4 -9 9 78.0153 9.19317 5
4 -9 -9 79.6222 10.6849 7
-5 -9 -9 40.8929 6.87411 8
5 9 -9 45.251 6.40312 7
5 -9 -9 42.4515 7.43047 7
-5 -9 9 54.1314 6.55652 5
-6 -9 -9 134.551 14.7055 8
6 9 9 120.228 15.2526 2
-6 -9 9 157.29 13.6673 5
6 -9 -9 132.12 15.8103 7
-7 -9 -9 40.2895 6.41182 8
7 -9 -9 41.5879 6.74114 7
7 9 9 54.7857 9.77777 2
-7 -9 9 40.5346 5.27627 5
8 9 -9 5.2738 2.48247 8
-8 9 9 26.7224 7.58637 5
8 -9 9 9.25649 3.17961 2
8 9 9 5.87118 2.00793 5
-8 -9 9 3.72446 1.23278 5
8 -9 -9 0.58076 1.40915 7
9 9 -9 -1.1695 1.39468 8
9 -9 9 1.41261 1.76194 2
9 9 9 1.33779 1.19334 5
9 -9 -9 -0.2118 0.99997 7
0 -10 9 97.0523 10.4272 5
0 10 -9 86.8219 11.8201 8
-1 -10 -9 23.9835 5.34605 8
1 -10 9 33.5335 5.26349 5
1 10 -9 30.2264 6.67399 8
1 10 9 41.2016 7.03864 5
-1 -10 9 40.5891 5.69637 5
-2 -10 -9 8.13097 3.40334 8
2 10 -9 6.95258 4.0245 8
2 -10 9 9.13577 2.6658 5
2 -10 -9 5.63026 4.27525 7
-2 -10 9 8.25623 2.54355 5
2 10 9 -0.4502 3.3678 5
3 10 -9 37.8645 6.93816 8
3 -10 9 30.1167 4.84717 5
-3 -10 -9 25.1404 5.08701 8
-3 -10 9 31.1999 5.05152 5
3 -10 -9 42.06 6.0669 7
3 10 9 43.9144 6.59562 5
4 10 -9 13.3744 5.45027 8
4 -10 -9 10.3203 3.00593 7
-4 -10 9 10.6633 2.61729 5
4 10 9 14.6874 3.87067 5
5 10 -9 66.0524 10.3934 8
-5 -10 -9 78.8122 9.13128 8
-5 -10 9 70.9335 7.83454 5
5 -10 -9 56.255 8.62516 7
5 10 9 93.6024 9.14503 5
-6 10 9 8.06816 7.65312 5
6 10 -9 1.287 2.70308 8
6 10 9 2.77764 1.6696 5
6 10 9 22.7518 10.7435 2
7 10 9 21.1704 3.37896 5
7 -10 -9 13.8069 3.56699 7
-7 -10 9 15.2934 2.46377 5
8 -10 9 2.51044 2.01625 2
8 10 -9 3.79905 1.65649 8
8 -10 -9 6.03453 1.83428 7
8 10 9 6.29655 1.39742 5
0 11 9 7.56709 2.97748 5
0 -11 9 0.61561 1.87932 5
1 -11 9 52.8126 6.07722 5
-1 11 9 70.2255 9.44577 5
-1 -11 9 47.9997 6.45511 5
1 11 9 57.5833 7.21664 5
2 11 -9 16.9695 4.02503 8
-2 11 9 22.0697 4.3483 5
2 11 9 17.8519 4.29358 5
-2 -11 9 11.0132 2.73255 5
3 11 -9 2.47126 2.62934 8
-3 11 9 10.3888 3.62549 5
-3 -11 9 3.28951 1.56887 5
3 -11 -9 4.29046 3.4645 7
3 11 9 6.05759 2.51865 5
4 11 -9 46.1292 6.96673 8
-4 -11 9 48.3379 5.41941 5
4 -11 -9 54.8694 6.34946 7
5 11 -9 1.24286 2.20924 8
5 -11 -9 4.89073 1.89619 7
-5 -11 9 6.15909 1.5824 5
5 11 9 2.05168 1.8306 5
6 11 -9 6.85953 2.06238 8
6 11 9 11.6654 2.38892 5
6 -11 -9 12.2564 2.56822 7
0 12 9 47.2477 6.05267 5
-1 12 9 64.4296 7.76784 5
1 12 9 72.7403 7.91858 5
-2 12 9 36.7693 6.46272 5
2 12 9 30.8118 4.60921 5
3 12 9 84.146 8.67662 5
4 12 9 68.2577 7.11524 5
5 12 9 64.8271 6.56324 5
0 0 -10 32.7831 7.57045 8
0 0 -10 30.7154 7.49093 4
0 0 -10 30.4464 6.67602 7
1 0 -10 60.3807 11.3165 8
1 0 -10 74.2723 11.0645 4
1 0 -10 82.478 11.1223 7
-1 0 -10 82.7562 12.2721 8
-1 0 -10 81.1406 10.8786 4
-1 0 -10 88.2162 10.7469 7
2 0 -10 100.025 15.3803 8
2 0 -10 126.558 15.2097 7
-2 0 -10 132.136 16.0204 8
-2 0 -10 134.221 13.7477 7
2 0 -10 126.888 15.7164 4
-2 0 -10 111.89 14.6944 4
3 0 -10 0.97158 2.9347 4
-3 0 -10 5.97184 3.7573 8
3 0 -10 -2.3122 3.32059 8
3 0 -10 1.49668 2.7494 7
4 0 -10 1099.02 85.6628 8
4 0 -10 887.813 83.5228 4
4 0 -10 884.837 83.5504 7
-4 0 -10 1018.9 83.0927 4
-4 0 -10 1009.72 83.7725 8
4 0 10 905.794 86.0946 5
4 0 10 1220.26 123.269 6
5 0 -10 209.261 22.1442 8
-5 0 -10 180.442 20.13 8
5 0 -10 165.897 20.2274 7
5 0 -10 180.188 20.5937 4
-5 0 -10 187.156 19.7581 4
5 0 10 208.118 50.3868 6
-6 0 -10 135.694 16.5483 8
-6 0 -10 162.363 17.4162 4
6 0 -10 129.299 17.1743 7
6 0 -10 169.457 18.6118 8
6 0 10 149.623 19.6259 2
6 0 -10 155.215 17.9139 4
7 0 10 4.99673 4.40692 2
7 0 -10 9.06307 4.67479 8
7 0 -10 9.13379 5.13894 4
-7 0 -10 6.08903 3.65293 8
-7 0 -10 12.3979 5.6061 4
-7 0 10 15.1418 4.96135 5
7 0 -10 8.54506 5.07723 7
8 0 10 130.778 17.0307 2
8 0 -10 97.2107 13.484 4
8 0 -10 127.476 14.4312 7
-8 0 10 135.173 13.5209 5
8 0 -10 110.983 13.9387 8
-8 0 -10 113.197 13.9136 4
-8 0 -10 102.934 12.5891 8
9 0 -10 33.1805 5.9601 7
-9 0 10 45.8072 7.84057 5
-9 0 -10 35.9976 6.14853 4
9 0 10 41.0555 8.53114 2
-9 0 -10 36.7463 5.54979 8
9 0 -10 21.6865 5.60992 4
10 0 -10 26.2541 4.92624 4
10 0 -10 29.4763 4.71438 7
10 0 10 30.0729 7.04665 2
-11 0 10 48.6073 6.31602 5
11 0 10 52.4785 7.79647 2
11 0 -10 34.5814 4.47986 7
11 0 -10 29.4505 4.92298 4
0 -1 -10 208.175 22.827 4
0 -1 -10 197.085 23.5568 8
0 1 -10 273.049 24.0076 7
0 -1 -10 243.06 23.192 7
0 1 -10 208.792 24.6834 8
0 1 -10 231.267 23.3888 4
-1 1 10 71.5926 25.804 3
-1 -1 -10 57.6836 8.81406 7
1 1 -10 49.6764 8.48584 8
-1 -1 -10 41.1801 7.84652 4
1 1 -10 60.3514 9.13994 7
1 1 -10 56.4934 8.87096 4
-1 -1 -10 36.2548 8.85059 8
-1 1 -10 51.731 8.9018 8
-1 1 -10 43.3022 7.89556 4
1 -1 -10 51.3776 8.72586 7
-1 1 -10 46.4818 7.3556 7
1 -1 -10 38.2914 9.29367 8
1 -1 -10 42.2353 7.78407 4
2 1 -10 933.985 79.2443 4
-2 -1 -10 793.973 72.8989 8
2 1 -10 731.109 74.6107 8
2 1 -10 709.876 68.1606 7
-2 -1 -10 852.129 73.0789 4
-2 1 -10 864.929 70.7169 4
-2 1 -10 872.079 66.8876 7
-2 1 -10 777.258 70.8455 8
2 -1 -10 663.921 68.4294 8
2 -1 -10 705.295 69.4365 4
2 -1 -10 930.734 69.697 7
-3 -1 -10 99.1003 13.2366 8
-3 -1 -10 85.6035 11.7345 4
3 1 -10 72.0918 12.8413 8
3 1 -10 92.8487 13.1056 4
3 1 -10 101.99 12.9852 7
3 -1 10 88.9388 11.3432 5
3 -1 -10 85.3049 12.1598 4
-3 1 -10 93.841 13.0493 8
-3 1 -10 105.84 11.1597 7
-3 1 -10 96.7986 12.1138 4
3 1 10 78.3834 22.6249 6
3 -1 -10 106.134 13.7841 8
3 -1 -10 96.5781 13.1162 7
-4 -1 -10 682.758 62.0442 4
-4 -1 -10 710.933 63.3639 8
4 1 -10 749.839 64.2193 4
4 1 -10 653.821 62.9393 7
4 1 -10 719.983 65.0318 8
4 -1 10 845.009 61.6999 5
4 1 10 684.789 68.0187 5
4 -1 -10 850.594 64.869 8
4 -1 -10 719.172 63.9294 7
-4 1 -10 740.612 62.576 4
4 -1 -10 657.835 62.9234 4
-5 -1 -10 403.131 39.7367 4
5 1 -10 398.926 40.7741 4
5 -1 10 442.804 38.7886 5
5 1 -10 526.141 44.0719 8
-5 -1 -10 452.548 41.071 8
5 1 -10 429.706 40.9329 7
-5 1 -10 447.359 40.1117 4
-5 1 -10 462.55 40.7771 8
5 -1 -10 410.487 40.7088 4
5 -1 -10 523.343 42.1746 8
5 -1 -10 426.454 41.3559 7
5 1 10 409.926 42.3004 2
-6 -1 -10 50.8876 8.37912 8
6 1 -10 43.5062 8.34794 7
6 1 -10 45.1625 8.58223 4
6 1 -10 54.3319 11.0975 8
-6 -1 -10 49.0172 8.12576 4
-6 1 -10 50.449 8.07186 8
6 -1 -10 52.3117 8.98998 7
-6 1 -10 45.6783 7.82697 4
6 -1 -10 45.3775 8.66191 4
6 -1 -10 51.1364 9.01585 8
-7 -1 -10 144.362 17.0551 8
-7 -1 -10 137.258 18.6603 4
7 1 -10 155.09 20.3955 4
7 -1 10 156.911 20.6497 2
7 1 -10 180.302 19.6026 8
7 -1 -10 167.998 17.7394 8
7 1 10 147.31 19.3931 2
-7 -1 10 187.694 16.7363 5
-7 1 -10 135.927 15.9988 8
7 -1 -10 148.452 21.4642 4
8 1 -10 20.7946 6.00077 4
8 1 -10 38.7465 8.33801 8
-8 -1 -10 33.4887 6.25146 8
-8 -1 -10 56.1128 8.1625 4
8 -1 10 35.442 9.62763 2
-8 1 10 46.0238 7.45928 5
8 1 -10 44.5683 6.80167 7
8 -1 -10 33.0467 7.45991 7
8 -1 -10 38.9862 8.17749 8
8 1 10 27.4562 8.513 2
-8 1 -10 30.8919 6.16407 8
-8 -1 10 42.9787 6.71609 5
-8 1 -10 42.6856 6.92752 4
8 -1 -10 40.3579 8.56441 4
9 1 -10 -1.7933 1.3665 4
9 1 -10 2.47652 2.05982 7
9 1 -10 -2.717 3.31811 8
9 -1 10 5.46828 3.45983 2
-9 -1 -10 -1.561 2.53893 8
-9 -1 -10 -0.5749 1.37012 4
-9 1 10 0.32854 2.665 5
9 1 10 4.92064 3.41583 2
-9 1 -10 1.44667 2.05063 4
9 -1 -10 8.22167 2.43277 7
-9 -1 10 -0.6524 1.7503 5
9 -1 -10 2.59749 1.88636 4
10 -1 10 19.236 5.32042 2
10 1 -10 9.9709 2.95569 7
10 1 -10 5.29083 3.03601 4
10 -1 -10 13.4524 3.53934 7
10 -1 -10 11.4002 3.34691 4
10 1 10 7.06567 3.67755 2
-10 -1 10 12.4559 2.89898 5
11 1 -10 19.4382 3.18686 7
11 -1 10 29.8108 5.90774 2
11 1 -10 13.0956 3.49457 4
-11 -1 10 31.0491 4.34379 5
11 -1 -10 22.0494 3.60659 4
11 -1 -10 21.5233 3.37111 7
11 1 10 25.9895 5.65451 2
0 -2 -10 2.65637 3.72927 7
0 2 -10 2.11546 2.47772 4
0 2 -10 7.13111 3.4304 7
0 2 -10 13.7204 3.72884 8
0 -2 -10 -1.9418 2.80308 8
0 -2 -10 3.55326 2.89586 4
-1 -2 -10 15.4417 5.83711 7
1 2 -10 10.8819 5.10674 4
-1 -2 -10 10.6897 4.57168 4
-1 -2 -10 11.7861 5.60634 8
1 2 -10 10.0187 4.16829 7
-1 2 10 74.9584 61.2178 3
1 2 -10 18.3508 7.74844 8
-1 2 -10 16.1507 6.69645 8
-1 2 -10 22.2119 6.33156 4
1 -2 -10 16.5953 5.33391 7
-1 2 -10 10.5426 3.78358 7
1 -2 -10 9.92913 4.76398 8
1 -2 -10 7.04982 3.68084 4
2 2 -10 187.425 21.8806 8
2 -2 10 206.44 18.6324 5
2 2 -10 156.924 19.6834 7
2 2 -10 199.216 20.648 4
-2 -2 -10 182.137 20.6273 8
-2 -2 -10 188.015 19.6278 4
2 -2 -10 211.485 28.3217 8
2 -2 -10 165.396 21.1459 4
-2 2 -10 180.575 19.7866 4
2 -2 -10 235.125 26.3209 7
-2 2 -10 157.746 22.0856 8
-2 2 -10 201.99 18.7691 7
3 2 -10 47.0908 9.80535 4
3 -2 10 51.0525 7.55628 5
-3 -2 -10 62.3357 8.77284 8
3 2 -10 49.3028 8.88615 7
3 2 -10 47.523 11.3753 8
-3 -2 -10 36.9372 7.40041 4
3 -2 -10 47.3858 9.03715 8
3 2 10 38.3425 19.0283 6
-3 2 -10 47.1982 10.08 8
3 -2 -10 46.478 9.67152 7
-3 2 -10 44.5249 7.08407 7
-3 2 -10 54.2615 7.99418 4
3 -2 -10 48.2712 8.40739 4
4 2 -10 735.461 64.1199 4
-4 -2 -10 754.569 63.6527 8
4 2 -10 642.362 63.2146 7
-4 -2 -10 695.012 62.285 4
4 -2 10 784.969 61.4621 5
4 2 -10 617.785 64.6145 8
4 -2 -10 628.864 63.1735 7
4 -2 -10 835.888 64.2909 8
-4 2 -10 781.494 62.7391 4
4 2 10 854.825 99.4418 6
-4 2 -10 760.632 63.8691 8
4 -2 -10 728.454 63.0844 4
-5 -2 -10 404.76 37.9492 8
5 -2 10 397.205 35.9886 5
5 2 -10 425.713 39.0429 4
-5 -2 -10 371.031 36.8345 4
5 2 -10 397.826 40.2701 8
5 2 -10 456.087 39.3078 7
5 -2 -10 429.888 38.1433 8
5 -2 -10 383.716 38.5445 7
-5 2 -10 334.43 36.2521 4
-5 2 -10 398.301 37.4201 8
-5 -2 10 458.897 36.4672 5
5 -2 -10 458.677 38.6204 4
5 2 10 390.411 39.2338 2
6 2 -10 153.464 18.3401 8
6 2 -10 130.256 15.7983 4
6 2 -10 124.316 15.2246 7
-6 -2 -10 117.053 14.7413 8
-6 -2 -10 117.39 14.2973 4
6 -2 -10 137.589 16.2004 7
-6 2 -10 109.72 13.9863 4
6 2 10 103.902 16.4699 2
6 -2 -10 121.992 14.9187 8
-6 2 -10 106.641 13.6837 8
-6 -2 10 129.677 13.8038 5
6 -2 -10 127.841 15.0842 4
7 2 -10 38.184 8.75707 8
-7 -2 -10 39.2374 8.10144 8
7 2 -10 43.7734 9.0645 4
-7 -2 -10 35.9796 6.41045 4
7 2 -10 33.8315 7.67863 7
-7 2 -10 33.4004 7.10953 4
7 2 10 35.0955 8.31513 2
-7 2 -10 32.6317 6.00812 8
7 -2 -10 38.2485 7.32084 4
7 -2 -10 39.3422 7.23111 8
-7 -2 10 43.5705 6.39636 5
7 -2 -10 41.0498 9.06868 7
8 -2 10 16.3074 6.23675 2
8 2 -10 15.5088 5.10188 4
-8 -2 -10 12.9578 3.98877 4
8 2 -10 8.99797 3.59402 7
-8 -2 -10 9.14212 3.83324 8
-8 2 10 20.9049 16.7385 5
8 2 -10 18.0077 5.93396 8
-8 -2 10 16.6539 4.32794 5
8 -2 -10 13.7224 4.53154 7
8 2 10 8.01524 4.75809 2
8 -2 -10 9.87654 3.49778 4
-8 2 -10 14.9063 4.45128 4
9 2 -10 7.18455 2.22753 7
9 2 -10 5.94986 4.01933 8
9 -2 10 10.5814 4.94464 2
-9 2 10 15.0937 3.57774 5
-9 -2 -10 10.6255 3.59222 4
9 2 -10 4.65732 2.76111 4
9 2 10 12.8147 4.88578 2
9 -2 -10 9.42645 3.12088 4
-9 2 -10 9.85454 2.9657 4
-9 -2 10 10.2494 3.0055 5
9 -2 -10 8.95582 2.99616 7
10 2 -10 1.94916 1.96581 4
10 -2 10 1.41104 2.95625 2
10 2 -10 4.78006 1.92459 7
-10 -2 -10 0.09943 2.32948 8
10 2 -10 -0.1627 4.3917 8
-10 2 10 9.91754 2.72336 5
-10 -2 10 1.39828 1.99683 5
10 -2 -10 4.16675 1.89525 4
10 2 10 3.26338 2.86883 2
10 -2 -10 -1.0198 1.61861 7
11 -2 10 41.4492 6.33091 2
11 2 -10 23.1017 4.35346 4
11 -2 -10 26.0374 3.92949 7
11 -2 -10 25.5493 4.01745 4
0 3 -10 1.5777 2.71192 4
0 -3 10 8.52163 3.36898 5
0 3 -10 3.05438 4.33893 7
0 -3 -10 2.40091 3.34493 8
0 3 -10 1.55004 3.51179 8
0 -3 -10 4.17332 4.64343 4
0 -3 -10 10.4892 4.30437 7
1 3 -10 163.884 18.9484 4
1 3 -10 144.955 17.8164 7
-1 -3 -10 203.941 19.1054 4
-1 -3 -10 151.766 18.6394 8
1 3 -10 142.833 20.3107 8
1 -3 10 159.344 16.485 5
-1 -3 -10 219.77 35.9081 7
1 -3 -10 177.928 19.3065 8
-1 -3 10 181.696 17.0495 5
-1 3 -10 162.79 18.2521 4
1 -3 -10 182.002 19.1345 7
1 -3 -10 171.38 19.248 4
-1 3 -10 179.085 20.6915 8
1 3 10 225.35 86.317 6
-1 3 -10 195.28 23.1443 7
2 3 -10 388.626 43.7845 8
2 3 -10 475.777 42.6411 4
2 -3 10 459.871 40.866 5
2 3 -10 396.052 41.2814 7
-2 -3 -10 448.09 41.0659 4
-2 -3 -10 407.661 41.9097 8
2 3 10 499.767 62.1442 6
-2 3 -10 430.649 43.5231 8
-2 3 -10 507.639 41.1848 7
-2 3 -10 435.212 41.1435 4
2 -3 -10 519.487 42.1162 4
-2 -3 10 456.34 39.8732 5
2 -3 -10 512.609 43.1146 7
2 -3 -10 555.902 43.1697 8
-3 -3 -10 51.1694 8.66828 4
3 3 -10 52.8098 10.4488 8
3 3 -10 53.7759 9.24921 7
-3 -3 -10 57.9927 9.28123 8
3 3 -10 57.7124 8.98132 4
-3 3 -10 55.1089 8.32533 4
3 -3 -10 59.6939 9.56908 8
-3 3 -10 58.0575 9.23327 8
3 -3 -10 72.2753 9.54427 4
-3 3 -10 52.5991 7.71863 7
3 -3 -10 75.2967 10.7736 7
3 3 10 31.7317 22.5134 6
4 3 -10 12.8092 4.55195 4
-4 -3 -10 17.8638 5.99548 8
4 3 -10 11.4585 4.29152 8
4 3 -10 9.85103 4.26526 7
-4 -3 -10 15.2568 4.42665 4
4 -3 10 11.7427 3.72447 5
-4 3 -10 10.5481 3.70316 4
4 3 10 -1.8846 23.6749 6
-4 3 -10 16.2536 4.57565 8
4 -3 -10 7.22905 4.46128 7
4 -3 -10 15.6346 5.22055 4
4 -3 -10 9.20737 3.94154 8
-5 -3 -10 463.358 41.8419 4
5 -3 10 443.557 40.8063 5
-5 -3 -10 418.587 42.1082 8
5 3 -10 437.882 42.6615 7
5 3 -10 471.241 45.6314 8
5 3 -10 441.136 42.9845 4
5 -3 -10 484.532 41.9364 8
-5 3 -10 531.606 42.3955 4
-5 -3 10 498.713 41.2043 5
-5 3 -10 443.04 41.6855 8
5 -3 -10 491.43 42.2114 4
5 -3 -10 492.519 44.0882 7
-6 -3 -10 548.753 49.0128 8
6 3 -10 580.734 52.6223 8
6 3 -10 517.286 49.4684 4
6 3 -10 540.759 49.2692 7
-6 -3 -10 496.997 48.0554 4
-6 3 -10 555.633 48.2335 4
6 -3 -10 587.497 50.6397 8
6 3 10 355.781 80.3273 2
-6 3 -10 535.595 51.7875 8
6 -3 -10 639.992 49.3925 4
6 -3 -10 541.833 50.2408 7
-6 -3 10 603.996 48.7321 5
-7 -3 -10 359.885 35.4343 8
7 3 -10 363.808 35.4124 7
7 3 -10 358.176 35.9546 4
7 3 -10 422.363 38.8899 8
-7 -3 -10 374.572 35.0927 4
7 3 10 413.553 37.8883 2
7 -3 -10 392.158 37.0668 7
-7 3 -10 342.273 34.4085 4
-7 -3 10 396.931 34.4002 5
7 -3 -10 443.343 35.8225 4
8 3 -10 41.2443 8.02009 4
-8 -3 -10 50.7425 7.61333 8
8 3 -10 60.2742 10.3475 8
-8 -3 -10 48.6943 7.73171 4
8 -3 10 51.5415 10.4202 2
8 3 -10 44.8323 7.30004 7
8 3 10 56.3859 10.1296 2
-8 -3 10 71.2279 8.31617 5
-8 3 -10 53.6807 7.50423 4
8 -3 -10 60.7864 8.06923 4
8 -3 -10 52.0952 8.88429 7
-9 3 10 32.2412 5.31999 5
9 3 -10 17.551 5.9973 8
9 -3 10 42.0913 8.97742 2
9 3 -10 25.7286 6.20492 4
9 3 -10 34.1926 6.22441 7
-9 -3 -10 32.7773 5.75366 4
-9 -3 10 33.0437 6.20719 5
9 -3 -10 21.5024 5.29908 7
9 -3 -10 29.5338 5.18189 4
9 3 10 25.8031 8.509 2
10 3 -10 3.24863 2.0001 4
10 -3 10 1.94622 2.46906 2
10 3 -10 4.5856 2.90832 8
10 3 -10 5.46792 1.78791 7
-10 3 10 8.48151 2.32481 5
-10 -3 -10 2.08805 2.32738 8
-10 -3 10 5.8607 2.29441 5
10 -3 -10 1.73032 1.96221 4
10 -3 -10 7.73277 2.73361 7
10 3 10 3.03718 2.95642 2
11 3 -10 44.1722 6.21389 4
11 -3 10 53.0599 7.7846 2
11 -3 -10 52.7581 5.92705 7
11 3 10 53.6491 7.32251 2
0 4 -10 663.131 59.0792 4
0 -4 -10 702.378 61.7017 7
0 -4 10 628.848 58.0452 5
0 -4 -10 681.015 59.3751 8
0 -4 -10 791.164 59.1312 4
0 4 -10 702.371 62.8133 8
0 4 -10 647.518 58.4007 7
1 4 -10 303.722 28.5227 4
1 4 -10 277.519 28.0337 7
1 4 -10 273.537 31.2066 8
-1 -4 -10 281.893 28.6722 8
-1 -4 -10 312.342 27.9588 4
1 -4 10 240.417 26.0537 5
1 -4 -10 343.194 28.7892 4
1 4 10 343.17 49.3865 6
-1 4 -10 331.764 28.0791 7
-1 4 -10 273.484 27.7334 4
-1 -4 10 284.754 26.7549 5
1 -4 -10 281.108 28.5864 7
1 -4 -10 317.078 28.7709 8
-1 4 -10 280.991 30.6952 8
2 4 -10 41.7525 10.7254 8
-2 -4 -10 47.4402 7.89304 4
2 4 -10 40.4458 7.82489 7
2 4 -10 48.097 8.32334 4
-2 -4 -10 42.4523 8.14263 8
2 -4 10 41.4411 7.09848 5
-2 4 -10 46.221 7.02104 7
2 -4 -10 65.3498 9.5308 7
2 4 10 64.0303 59.9744 6
2 -4 -10 56.2394 8.1446 4
-2 4 -10 37.1666 9.32498 8
-2 -4 10 58.0075 7.149 5
-2 4 -10 44.4233 7.50995 4
2 -4 -10 51.5708 8.23844 8
3 4 -10 38.8803 10.5943 8
-3 -4 -10 46.4624 8.59087 8
-3 -4 -10 53.0227 8.22958 4
3 -4 10 53.517 7.23021 5
3 4 -10 46.3904 9.21629 4
3 4 -10 35.9935 8.21369 7
-3 -4 10 48.6679 7.09376 5
3 -4 -10 46.8493 7.67107 8
-3 4 -10 55.6006 7.50926 7
3 4 10 24.9212 22.6285 6
-3 4 -10 48.5616 8.26058 8
-3 4 -10 41.8825 7.28298 4
3 -4 -10 47.4282 9.91624 7
3 -4 -10 56.1599 8.52757 4
-4 -4 -10 67.7847 10.3113 8
4 4 -10 55.3788 9.65771 4
-4 -4 -10 77.02 9.7919 4
4 4 -10 57.5329 11.3861 8
4 4 -10 71.9682 10.2442 7
4 -4 10 62.5742 8.96003 5
-4 4 -10 55.6575 9.12048 8
-4 -4 10 57.7892 8.88165 5
4 -4 -10 77.157 9.59928 4
4 -4 -10 64.6342 9.00655 8
4 -4 -10 73.5017 11.2093 7
-4 4 -10 62.6036 9.23223 4
5 -4 10 190.415 18.878 5
5 4 -10 168.439 20.3012 4
5 4 -10 178.134 22.7268 8
-5 -4 -10 223.953 20.2665 4
5 4 -10 177.239 19.7717 7
-5 -4 -10 173.759 19.9725 8
5 -4 -10 217.385 18.9066 8
-5 -4 10 176.826 18.4801 5
-5 4 -10 174.146 18.8901 8
5 -4 -10 197.815 19.5998 4
5 -4 -10 168.169 20.5528 7
-5 4 -10 171.884 18.7303 4
6 4 -10 273.61 27.8386 4
-6 -4 -10 246.102 25.1854 8
-6 -4 -10 220.502 22.5037 4
6 4 -10 213.364 24.1033 7
6 4 -10 222.978 28.7677 8
-6 4 -10 207.293 21.9064 4
-6 -4 10 230.398 21.7735 5
6 -4 -10 214.706 22.0701 4
-6 4 -10 228.57 25.5149 8
6 -4 -10 216.853 26.7325 7
6 4 10 233.336 25.0985 2
7 4 -10 5.2317 2.64658 7
-7 -4 -10 5.24003 2.62519 4
7 4 -10 5.3132 2.92727 4
7 4 -10 4.93159 3.998 8
-7 -4 -10 5.51979 3.31598 8
7 -4 -10 11.2679 3.9098 4
-7 -4 10 6.39478 3.13001 5
-7 4 -10 6.3019 2.54934 4
7 -4 -10 8.69272 3.91421 7
7 4 10 12.5638 5.98527 2
8 4 -10 81.4027 12.235 8
8 4 -10 74.0185 10.6125 4
8 4 -10 74.4472 9.46558 7
8 -4 10 82.3483 13.3947 2
-8 -4 -10 85.8248 10.4592 8
-8 -4 -10 87.2232 9.98759 4
8 -4 -10 74.4857 9.41492 4
8 -4 -10 81.295 11.0987 7
8 4 10 75.5581 12.5512 2
-8 -4 10 88.3088 9.81688 5
-8 4 -10 78.9727 9.34009 4
9 -4 10 190.476 21.4357 2
-9 -4 -10 126.067 15.7214 8
9 4 -10 149.289 17.6376 8
-9 4 10 208.166 18.248 5
9 4 -10 168.765 18.1428 4
9 4 -10 151.781 15.5065 7
9 -4 -10 142.368 16.8322 7
9 -4 -10 174.659 15.7682 4
9 4 10 182.965 19.3772 2
-9 -4 10 198.936 17.0074 5
-10 -4 -10 24.571 4.71479 8
10 4 -10 22.7696 3.95397 8
10 -4 10 18.5475 4.67398 2
10 4 -10 14.3603 3.62007 4
10 4 -10 19.5373 2.88503 7
10 4 10 26.4349 5.65152 2
10 -4 -10 22.0672 4.6227 7
10 -4 -10 15.143 4.96028 4
-10 -4 10 30.6487 4.01712 5
11 4 -10 22.7011 3.61636 4
11 -4 10 32.233 5.18499 2
11 4 10 30.5668 5.2213 2
-11 -4 10 36.099 3.85353 5
0 5 -10 81.3191 13.0719 8
0 5 -10 88.9267 10.9665 7
0 5 -10 77.1389 11.184 4
0 -5 10 85.9042 10.4374 5
0 -5 -10 101.124 12.1138 7
0 -5 -10 94.711 10.8606 4
0 -5 -10 94.282 11.8682 8
-1 -5 -10 35.7134 6.29806 8
1 5 -10 20.0701 5.3042 7
-1 -5 -10 28.3128 5.97764 4
1 5 -10 26.6688 7.72777 8
1 -5 10 40.5613 5.9051 5
1 5 -10 28.1225 6.89043 4
1 -5 -10 32.5809 7.21346 8
-1 5 -10 31.1704 6.51612 7
1 5 10 7.24648 22.3956 6
-1 -5 10 21.1208 4.93404 5
-1 5 -10 26.8567 6.86624 8
1 -5 -10 36.0468 7.94142 7
1 -5 -10 41.0932 6.2115 4
-1 5 -10 29.2277 6.4533 4
2 5 -10 6.18968 3.92398 4
-2 -5 -10 6.111 3.1509 4
2 5 -10 8.33246 3.58393 7
2 -5 10 2.78733 2.63357 5
-2 -5 -10 8.04922 3.53584 8
2 5 -10 -1.7558 4.15929 8
-2 -5 10 2.68105 2.49598 5
2 -5 -10 2.24657 3.40553 4
-2 5 -10 10.4722 3.76786 7
2 -5 -10 8.55883 3.75003 8
2 -5 -10 4.14295 3.75222 7
-2 5 -10 7.5731 4.76172 8
-2 5 -10 5.00866 3.13661 4
3 5 -10 274.625 27.5805 7
3 5 -10 227.318 29.6428 8
-3 -5 -10 291.701 26.5984 4
-3 -5 -10 276.663 27.6312 8
3 5 -10 250.236 27.1166 4
3 -5 10 271.348 26.0736 5
-3 5 -10 330.177 26.7574 7
3 -5 -10 302.704 28.6925 7
-3 5 -10 273.369 26.2842 4
3 -5 -10 287.573 26.6046 8
-3 -5 10 279.571 25.7868 5
-3 5 -10 268.088 27.9334 8
3 -5 -10 294.796 26.4513 4
-4 -5 -10 16.7143 4.13582 4
4 5 -10 9.97409 3.75947 7
4 -5 10 15.8038 4.4186 5
4 5 -10 14.2229 4.03793 4
4 5 -10 7.82665 5.24371 8
-4 -5 -10 10.8355 4.69317 8
4 -5 -10 13.387 4.95802 7
-4 5 -10 17.8489 4.71881 4
-4 5 -10 9.47287 4.14036 8
4 -5 -10 13.2123 4.30224 4
4 -5 -10 22.3093 4.71612 8
-4 -5 10 12.6838 3.91954 5
5 -5 10 246.547 23.2247 5
5 5 -10 250.373 23.8868 7
5 5 -10 220.49 26.9836 8
-5 -5 -10 229.673 24.2676 8
5 5 -10 227.427 27.4346 4
-5 5 -10 229.356 22.3157 8
5 -5 -10 221.037 24.9338 7
-5 5 -10 222.695 23.2501 4
-5 -5 10 248.016 26.7313 5
5 -5 -10 253.718 22.4601 4
-6 -5 -10 42.6716 7.70534 8
6 5 -10 41.0452 10.3394 8
6 5 -10 33.3995 6.28858 7
-6 -5 -10 46.6523 7.19099 4
6 5 -10 32.4579 7.4299 4
6 -5 -10 29.5328 7.65767 7
6 5 10 39.9893 8.61864 2
-6 5 -10 39.204 5.82853 4
6 -5 -10 44.9669 6.35156 4
-6 -5 10 49.578 6.84307 5
7 5 -10 51.8821 11.2123 8
7 5 -10 48.2572 6.84394 7
7 5 -10 50.9063 7.86538 4
-7 -5 -10 42.8179 7.33081 8
-7 -5 -10 46.3671 6.73636 4
7 -5 -10 48.2761 6.62029 4
7 5 10 53.5233 10.8177 2
-7 5 -10 32.2882 5.88487 4
-7 -5 10 55.6405 6.99526 5
7 -5 -10 40.1934 7.95516 7
-8 -5 -10 12.4214 3.55096 8
8 5 -10 14.1743 4.73576 8
8 5 -10 20.631 4.91887 4
8 5 -10 19.8909 4.06242 7
-8 -5 10 19.2189 4.06814 5
8 -5 -10 18.2084 3.62386 4
8 -5 -10 21.6832 5.47434 7
8 5 10 16.8866 5.19349 2
9 5 -10 5.87348 2.9849 8
9 5 -10 8.18406 2.60908 4
-9 5 10 17.2538 3.40887 5
9 5 -10 7.3192 1.9076 7
-9 -5 -10 3.95336 2.05321 8
9 -5 10 9.21607 3.86683 2
-9 -5 10 9.11647 2.9021 5
9 -5 -10 11.0119 3.39497 7
10 -5 10 19.8512 5.13591 2
10 5 -10 21.5007 3.93123 8
10 5 10 29.9091 6.42987 2
-10 -5 10 30.8123 3.7957 5
10 -5 -10 27.1893 4.39093 7
0 -6 -10 81.1014 9.91463 8
0 6 -10 72.2815 9.46402 7
0 -6 -10 67.3454 9.18404 4
0 -6 10 65.1962 8.737 5
0 6 -10 50.1658 8.43143 4
0 6 -10 68.1533 11.5179 8
-1 -6 -10 18.1282 5.29177 8
1 6 -10 32.0416 7.8144 8
1 6 -10 19.6073 4.50966 7
1 -6 10 23.4928 5.21988 5
-1 -6 -10 23.0726 5.02233 4
1 6 -10 22.5754 4.80347 4
-1 6 -10 18.6298 4.59295 7
-1 6 -10 19.5553 7.43837 8
1 -6 -10 20.8817 5.65017 8
1 -6 -10 27.8398 6.45772 7
-1 6 -10 21.0713 5.37232 4
1 -6 -10 25.51 5.62408 4
-1 -6 10 16.8606 4.08731 5
2 6 -10 142.133 16.5801 7
-2 -6 -10 141.603 15.7555 4
-2 -6 -10 146.594 17.0608 8
2 6 -10 146.648 16.5676 4
2 6 -10 129.684 19.0656 8
2 -6 10 158.936 16.1692 5
-2 6 -10 163.817 18.3872 8
-2 6 -10 128.714 15.476 4
2 -6 -10 174.738 15.8352 4
-2 -6 10 164.076 15.9668 5
2 -6 -10 155.832 16.5022 8
-2 6 -10 193.214 17.0791 7
2 -6 -10 171.811 18.2188 7
3 6 -10 17.9583 4.83265 4
-3 -6 -10 22.0534 5.09535 4
3 6 -10 16.9597 4.95848 7
3 -6 10 17.2286 4.65746 5
-3 -6 -10 12.7801 4.47076 8
3 6 -10 16.8245 6.75218 8
3 -6 -10 18.9658 4.45114 8
-3 -6 10 19.2083 4.3135 5
3 -6 -10 22.6282 6.26247 7
3 -6 -10 16.3625 4.48044 4
-3 6 -10 15.528 5.27522 8
-3 6 -10 19.9487 4.9054 4
4 6 -10 0.27919 3.9276 8
4 6 -10 -1.7893 2.58134 7
4 -6 10 3.44536 3.72798 5
4 6 -10 2.05223 2.92449 4
-4 -6 -10 0.86277 2.26612 4
-4 -6 -10 2.41787 3.04465 8
4 -6 -10 -2.5153 3.2931 7
-4 -6 10 -4.1841 2.86136 5
-4 6 -10 -2.6272 2.31639 4
-4 6 -10 -3.4507 3.26163 8
4 -6 -10 -1.6712 3.01794 4
5 -6 10 30.2834 5.36085 5
5 6 -10 20.2143 6.79664 8
-5 -6 -10 23.3925 5.93924 8
5 6 -10 27.2709 6.44732 4
-5 -6 -10 31.3004 5.62079 4
5 6 -10 28.8849 5.49991 7
-5 -6 10 32.5288 5.49827 5
5 -6 -10 26.8255 6.8711 7
5 -6 -10 15.2797 8.08978 4
-5 6 -10 17.9563 4.40159 4
-6 -6 -10 89.3859 11.3748 8
6 6 -10 67.6777 9.78984 4
6 6 -10 83.0769 13.2222 8
-6 -6 -10 65.5357 8.61458 4
6 6 -10 64.3175 8.84397 7
6 -6 -10 82.0832 11.1293 7
-6 6 -10 72.6464 8.45268 4
6 6 10 62.2604 15.431 2
-6 -6 10 80.882 9.34438 5
7 6 -10 20.1585 3.66137 7
7 6 -10 14.8218 5.94946 8
7 6 -10 15.2086 4.39533 4
-7 -6 -10 18.1151 4.67758 8
-7 -6 -10 15.9545 4.15244 4
7 -6 -10 18.0014 5.03743 7
-7 -6 10 19.741 4.19345 5
-8 -6 -10 11.7679 4.11728 8
8 6 -10 19.1118 4.55521 4
8 6 -10 24.2738 3.73896 7
8 6 -10 18.369 6.07849 8
8 -6 -10 22.9138 5.30375 7
-8 -6 10 29.3596 5.14886 5
9 6 -10 23.1643 4.15321 4
-9 -6 -10 25.1226 4.29697 8
9 6 -10 21.3186 5.21389 8
9 6 -10 25.8426 3.38663 7
9 -6 10 35.7147 7.0652 2
9 -6 -10 26.6845 4.90625 7
9 6 10 43.9798 7.45755 2
10 -6 10 -0.5469 2.85959 2
10 6 -10 2.93901 1.02817 4
10 6 -10 -1.6882 1.27295 8
10 6 10 -0.8064 3.01873 2
10 -6 -10 1.18856 1.1494 7
-10 -6 10 0.78174 1.01554 5
0 7 -10 235.521 26.8758 8
0 -7 10 281.693 24.1392 5
0 -7 -10 260.929 24.4016 8
0 7 -10 230.475 24.1436 7
-1 -7 -10 166.151 20.0711 4
-1 -7 -10 201.666 18.6708 8
1 -7 10 183.249 17.6021 5
1 7 -10 175.4 18.0015 7
1 7 -10 164.754 20.8212 8
1 7 -10 150.093 19.761 4
-1 -7 10 169.676 17.17 5
-1 7 -10 145.84 17.191 4
-1 7 -10 161.901 17.5604 7
1 -7 -10 189.019 18.9592 7
-1 7 -10 163.419 19.9924 8
-2 -7 -10 11.319 3.64689 4
2 7 -10 13.6367 4.75959 7
2 7 -10 4.621 3.36591 4
2 7 -10 16.479 6.83217 8
2 -7 10 12.7004 4.82688 5
2 -7 -10 11.5319 4.55645 7
-2 -7 10 12.7736 6.06305 5
2 -7 -10 10.2035 3.85458 8
-2 7 -10 5.78528 4.65882 8
-2 7 -10 20.0371 4.35901 4
3 7 -10 87.6255 10.446 4
3 -7 10 84.9006 10.3801 5
3 7 -10 86.7083 13.6226 8
3 7 -10 80.8078 10.3858 7
-3 -7 -10 78.9869 11.0585 8
-3 -7 -10 70.2617 9.2497 4
3 -7 -10 84.3636 11.7348 7
-3 7 -10 84.0453 10.8582 8
-3 -7 10 93.358 10.457 5
4 -7 10 42.664 6.78066 5
4 7 -10 46.1999 11.2097 8
-4 -7 -10 44.7262 7.8185 8
4 7 -10 42.9081 7.19445 4
-4 -7 -10 47.7213 6.77848 4
4 7 -10 48.1344 7.40072 7
-4 -7 10 51.8771 7.04089 5
4 -7 -10 46.5205 8.68258 7
5 7 -10 32.9007 5.66902 4
-5 -7 -10 29.4992 5.05513 4
-5 -7 -10 31.1874 6.76102 8
5 7 -10 28.6572 8.0565 8
5 7 -10 36.3246 5.96309 7
5 -7 10 30.6906 5.7349 5
5 -7 -10 27.1763 6.65974 7
-5 -7 10 32.1145 5.46546 5
6 7 -10 99.2946 14.5214 8
6 7 -10 94.5479 11.5935 4
6 7 -10 95.1421 11.09 7
-6 -7 -10 113.413 12.7242 8
6 -7 -10 106.504 13.0656 7
6 7 10 53.6112 35.0867 2
-6 -7 10 115.383 11.261 5
-7 -7 -10 4.74283 2.4497 8
7 7 -10 9.27284 2.38672 4
7 7 -10 6.73425 2.20374 7
7 7 -10 6.99325 3.00454 8
7 7 10 3.77108 4.25368 2
-7 -7 10 6.94783 2.31998 5
7 -7 -10 5.74592 2.37761 7
8 -7 10 11.0643 4.54032 2
8 7 -10 5.70094 3.43763 8
8 7 -10 9.91932 2.56998 4
-8 -7 -10 5.13758 2.04609 8
8 7 -10 8.03792 1.97949 7
-8 -7 10 8.04267 2.24546 5
8 -7 -10 6.67808 2.82094 7
8 7 10 11.5038 3.67484 2
9 7 -10 30.238 4.2692 4
9 7 -10 25.3638 4.77734 8
-9 -7 -10 28.7854 4.37657 8
9 -7 10 40.1921 6.65603 2
9 -7 -10 22.1986 4.25616 7
0 8 -10 149.704 15.9722 7
0 -8 10 136.408 15.0318 5
0 8 -10 131.633 17.0265 8
0 -8 -10 165.532 15.7752 8
1 -8 10 36.5758 6.17042 5
-1 -8 -10 34.1125 5.88461 8
1 8 -10 39.5178 6.45866 7
1 8 -10 33.537 7.57354 8
-1 -8 10 31.7392 5.58349 5
1 -8 -10 41.5025 6.13873 8
-1 8 -10 30.2381 6.52331 8
2 8 -10 79.411 13.3167 8
2 8 -10 92.8224 11.3154 7
-2 -8 -10 91.6896 11.3073 8
2 -8 10 88.1385 10.7251 5
-2 -8 10 102.021 10.7471 5
-2 8 -10 86.7244 11.5078 8
2 -8 -10 102.984 11.9047 7
3 8 -10 10.0374 4.91653 8
3 -8 10 9.20391 3.1016 5
3 8 -10 16.0217 4.25426 7
-3 -8 -10 12.109 4.16456 8
3 -8 -10 14.6405 4.41867 7
-3 -8 10 14.1772 3.60927 5
4 8 -10 22.6866 4.58956 4
4 8 -10 17.1341 4.35566 7
4 -8 10 11.7526 3.62995 5
-4 -8 -10 18.1133 4.72132 8
4 8 -10 15.1221 5.20807 8
4 -8 -10 20.6998 5.60049 7
-4 -8 10 13.7717 3.64054 5
-5 -8 -10 29.7605 5.85775 8
5 8 -10 42.0141 5.64771 4
5 8 -10 27.2724 7.354 8
5 8 -10 31.9971 5.29108 7
-5 -8 10 38.8338 5.55615 5
5 -8 -10 33.6046 7.2166 7
-6 -8 -10 1.37208 2.04792 8
6 8 -10 10.7031 4.02963 4
6 8 -10 0.53049 1.56286 7
6 8 -10 -1.2526 1.83179 8
-6 -8 10 1.08229 1.47258 5
6 -8 -10 4.0553 2.8901 7
-7 -8 -10 18.0865 4.25976 8
7 8 -10 13.89 2.94638 7
7 8 -10 8.05859 3.0979 8
-7 -8 10 16.809 2.97019 5
7 -8 -10 12.2932 3.65986 7
8 8 -10 15.8658 4.2954 8
8 -8 10 9.88822 3.52211 2
8 -8 -10 9.0868 2.6432 7
-8 -8 10 13.3645 2.47184 5
9 -8 10 9.77174 2.76464 2
-9 -8 10 15.6698 2.0767 5
9 -8 -10 12.2032 2.80405 7
9 8 10 13.4528 2.16688 5
0 9 -10 26.0784 5.51396 8
0 -9 -10 29.9127 5.33996 8
0 -9 10 26.0962 4.84725 5
1 9 -10 67.7191 10.5342 8
1 -9 10 78.0803 9.3713 5
-1 -9 -10 75.522 9.16315 8
-1 9 -10 85.3147 10.612 8
-1 -9 10 78.185 9.22304 5
2 -9 10 2.10796 2.06428 5
-2 -9 -10 1.78334 2.13 8
2 9 -10 0.55719 2.57872 8
2 9 -10 5.11348 2.39122 7
-2 -9 10 1.90858 1.72109 5
2 -9 -10 2.02691 3.7899 7
3 9 -10 7.5465 2.90494 8
-3 -9 -10 10.9453 3.52348 8
3 9 -10 10.4585 2.85036 7
3 -9 10 0.64867 1.91755 5
3 9 10 0.26379 2.89373 5
-3 -9 10 4.78999 1.88231 5
3 -9 -10 4.76965 2.86463 7
4 9 -10 10.5707 2.72419 7
4 9 -10 12.671 4.58746 8
-4 -9 -10 8.53187 2.79947 8
4 -9 -10 10.4446 3.21393 7
-4 -9 10 11.7866 3.17689 5
5 9 -10 1.67361 2.46358 8
-5 -9 -10 6.35038 2.27233 8
-5 -9 10 10.9491 3.61109 5
5 -9 -10 3.22782 2.25005 7
6 9 -10 5.27438 3.14679 8
-6 -9 -10 7.99233 2.92694 8
6 -9 -10 5.7777 2.62885 7
6 9 10 10.2263 2.6276 5
-6 -9 10 10.6312 2.44182 5
-7 -9 -10 17.6367 3.35177 8
7 9 10 22.6547 3.58956 5
7 -9 -10 12.0363 3.23401 7
8 -9 10 2.2073 1.71515 2
8 9 -10 4.58915 1.58806 8
8 -9 -10 5.13588 1.29577 7
-8 -9 10 3.30872 0.96272 5
8 9 10 2.4854 1.34613 5
0 -10 10 10.3377 2.61233 5
1 -10 10 3.46093 1.78091 5
-1 -10 -10 -0.4674 2.41188 8
1 10 -10 4.27811 3.18445 8
-1 -10 10 1.64441 1.66792 5
2 -10 10 17.8057 3.87488 5
2 10 -10 13.1557 4.53567 8
-2 -10 -10 19.2564 3.51559 8
-2 -10 10 14.4509 3.24679 5
-3 -10 -10 1.36367 1.94474 8
3 10 -10 -1.6003 2.3703 8
3 -10 -10 12.4088 3.73147 7
3 10 10 7.86859 2.44593 5
-3 -10 10 2.95168 1.64542 5
4 10 -10 -1.8866 1.86276 8
-4 -10 -10 -0.2294 1.51194 8
4 10 10 3.49028 1.94083 5
4 -10 -10 2.40495 2.02843 7
-5 -10 -10 3.14809 1.63075 8
5 10 -10 8.93001 2.55004 8
5 10 10 6.25389 2.2395 5
-5 -10 10 3.72179 1.43483 5
5 -10 -10 5.59985 2.29854 7
6 10 -10 1.28403 1.93035 8
6 -10 -10 5.71642 1.74212 7
6 10 10 6.56445 2.00643 5
-6 -10 10 5.13929 1.38189 5
7 -10 10 5.58859 2.25005 2
7 10 -10 10.9576 2.98354 8
7 -10 -10 6.375 1.98852 7
7 10 10 12.2582 2.25887 5
0 -11 10 11.7117 2.34075 5
-1 -11 10 33.2587 4.23852 5
2 11 -10 4.46572 4.59339 8
-2 -11 10 5.16504 1.46857 5
2 11 10 10.7739 2.10199 5
3 11 -10 25.5022 4.07294 8
3 11 10 26.0183 4.27511 5
-3 -11 10 27.9478 3.49246 5
4 11 10 20.8203 3.26436 5
-4 -11 10 18.9553 2.47004 5
5 11 -10 18.1827 3.34533 8
5 11 10 13.9027 2.60499 5
0 0 -11 -2.0242 2.30071 4
0 0 -11 -2.6889 2.80945 7
0 0 -11 -1.729 2.60476 8
-1 0 -11 568.395 47.098 7
1 0 -11 445.324 48.8754 8
-1 0 -11 606.597 50.8785 8
1 0 -11 556.75 48.504 7
1 0 -11 526.842 48.5138 4
-1 0 -11 556.263 48.5797 4
2 0 -11 6.39181 4.5865 8
2 0 -11 6.26133 3.71216 7
-2 0 -11 5.90716 3.70873 7
-2 0 -11 2.58179 3.15818 8
-2 0 -11 6.09267 3.27395 4
2 0 -11 4.3207 2.90811 4
3 0 -11 676.778 61.4384 4
-3 0 -11 645.631 61.2812 8
3 0 -11 703.727 61.3128 7
-3 0 -11 694.14 60.6102 4
3 0 -11 682.865 62.3488 8
3 0 11 803.991 59.9583 5
4 0 -11 140.433 17.7252 4
4 0 -11 170.428 19.4702 8
4 0 11 164.179 16.5462 5
-4 0 -11 168.221 18.5461 8
-4 0 -11 160.293 18.0204 4
4 0 -11 162.607 18.4239 7
5 0 11 4.70378 8.7415 2
5 0 -11 5.06061 3.82885 8
5 0 -11 5.63533 3.57092 4
-5 0 -11 6.84501 2.6529 8
5 0 -11 4.83076 3.75019 7
-5 0 -11 4.01676 3.23572 4
6 0 11 3.17739 4.88625 2
6 0 -11 5.92587 3.28343 7
6 0 -11 4.38417 3.89916 8
-6 0 -11 6.53456 3.09885 4
6 0 -11 2.59279 3.17447 4
-6 0 -11 6.85494 2.79445 8
7 0 11 10.575 4.6367 2
-7 0 -11 12.7718 4.05305 8
7 0 -11 7.53355 3.82527 8
7 0 -11 10.1032 3.98531 4
-7 0 -11 14.4047 4.43814 4
-7 0 11 14.6215 7.4245 5
7 0 -11 12.2191 4.15216 7
8 0 -11 198.086 19.7886 7
8 0 11 205.065 21.7517 2
8 0 -11 191.163 18.7711 8
8 0 -11 163.83 19.0967 4
-8 0 -11 186.179 18.9853 8
-8 0 -11 190.194 18.9472 4
9 0 -11 29.3076 5.42842 4
9 0 11 40.5954 7.65819 2
-9 0 -11 22.1021 5.1401 8
9 0 -11 33.4944 5.41363 7
-9 0 -11 30.5015 5.56586 4
-10 0 11 2.79904 1.71217 5
10 0 -11 1.91437 1.48316 7
10 0 11 2.88132 2.49532 2
10 0 -11 -1.1951 1.3969 4
11 0 -11 0.31288 0.89912 4
11 0 11 -0.7768 1.7019 2
0 -1 -11 85.8904 10.6075 7
0 1 -11 79.1603 10.4957 7
0 -1 -11 68.1274 11.0187 8
0 -1 -11 65.1334 10.5668 4
0 1 -11 71.3889 12.2602 8
0 1 -11 66.0202 10.557 4
1 1 -11 22.6284 6.41396 8
-1 -1 -11 23.0564 5.6623 7
-1 -1 -11 18.7997 5.62358 8
1 1 -11 30.5759 7.12141 7
1 1 -11 20.0157 6.08238 4
-1 -1 -11 22.3255 5.53167 4
1 -1 -11 16.5027 6.42475 8
-1 1 -11 16.6916 6.53323 8
-1 1 -11 20.8838 5.6921 4
1 -1 -11 30.2781 7.314 7
-1 1 -11 19.4986 5.20745 7
1 -1 -11 20.022 5.44271 4
-2 -1 -11 262.813 25.765 8
2 1 -11 252.215 24.7562 7
2 1 -11 232.978 24.8007 4
2 1 -11 223.08 25.6897 8
-2 -1 -11 232.184 23.7994 4
-2 1 -11 219.648 23.6428 4
2 -1 -11 201.489 23.7676 4
2 -1 -11 227.228 24.9969 8
-2 1 -11 207.332 24.6754 8
2 -1 -11 291.505 25.4568 7
-2 1 -11 254.34 22.514 7
-3 -1 -11 419.826 39.1929 8
-3 -1 -11 422.072 38.3985 4
3 1 -11 380.227 39.8436 8
3 -1 11 458.737 37.0509 5
3 1 -11 362.44 38.3335 7
3 1 -11 425.059 39.5193 4
3 -1 -11 444.762 39.3754 7
3 -1 -11 420.171 39.6223 8
-3 1 -11 408.96 39.4188 8
-3 1 -11 418.514 38.3 4
3 -1 -11 424.361 38.8761 4
-4 -1 -11 95.4354 12.7415 4
4 -1 11 91.7133 11.6631 5
-4 -1 -11 94.586 13.0891 8
4 1 -11 101.777 14.4587 8
4 1 -11 104.446 13.7555 7
4 1 -11 103.475 13.3626 4
4 -1 -11 90.2493 12.8462 7
-4 1 -11 125.345 13.8198 8
4 -1 -11 108.291 13.5891 8
4 -1 -11 90.1471 12.9876 4
-4 1 -11 97.4031 12.5528 4
5 1 -11 23.1919 6.18664 4
-5 -1 -11 30.2703 7.24847 8
-5 -1 -11 25.8612 6.34582 4
5 1 -11 18.5969 5.82018 7
5 1 -11 24.5074 7.14945 8
5 -1 -11 15.3684 4.73751 4
5 1 11 11.18 15.172 2
-5 1 -11 26.5326 5.99465 8
5 -1 -11 28.1666 7.07326 8
-5 1 -11 25.6554 6.14453 4
5 -1 -11 20.9504 6.54555 7
-6 -1 -11 2.63178 2.47767 8
6 -1 11 -0.8765 4.03275 2
6 1 -11 -0.1264 3.64096 8
6 1 -11 1.26099 2.26472 4
6 1 -11 5.77872 3.41445 7
-6 -1 -11 5.08205 2.57468 4
6 -1 -11 0.48117 3.35881 8
-6 1 -11 3.48963 2.55799 8
-6 1 -11 6.18578 3.24634 4
6 -1 -11 1.44909 2.538 4
6 -1 -11 2.4307 2.90016 7
-6 -1 11 18.1987 7.44081 5
6 1 11 -2.5487 4.15266 2
7 1 -11 70.5924 10.5877 4
7 -1 11 69.1547 12.4866 2
-7 -1 -11 67.9626 9.82875 8
7 1 -11 88.5334 11.5634 8
7 1 -11 79.3596 10.7757 7
-7 -1 -11 75.1392 10.1759 4
-7 1 -11 72.982 9.90943 4
7 1 11 88.5593 13.0533 2
7 -1 -11 67.0588 9.89529 8
-7 1 -11 58.2616 8.93076 8
-7 -1 11 76.7739 9.94093 5
7 -1 -11 81.1345 10.8598 4
7 -1 -11 77.1903 10.5919 7
8 1 -11 -1.0988 2.32842 4
8 1 -11 4.60421 4.07621 8
8 1 -11 1.91702 2.45419 7
-8 1 11 7.06323 3.48006 5
-8 -1 -11 0.17818 2.01306 8
8 -1 11 4.63029 2.73744 2
-8 -1 -11 1.31681 1.62704 4
8 -1 -11 1.13053 2.04445 7
-8 -1 11 1.32294 2.42262 5
-8 1 -11 2.6514 2.01778 4
8 -1 -11 3.53521 2.14263 4
8 1 11 3.28945 5.39569 2
-8 1 -11 -3.6294 2.2756 8
-9 1 11 44.1588 6.36409 5
-9 -1 -11 33.3818 4.51032 8
-9 -1 -11 21.2422 5.52737 4
9 1 -11 25.8223 6.30949 4
9 1 -11 36.9461 5.57904 8
9 -1 11 29.4658 6.7109 2
9 1 -11 33.8711 5.47087 7
9 1 11 35.1082 7.66457 2
9 -1 -11 38.0267 5.99347 7
9 -1 -11 30.0268 5.50434 4
-9 1 -11 32.561 5.40954 4
10 1 -11 51.838 6.6681 4
10 1 -11 44.6382 5.56432 7
10 -1 -11 40.624 5.77469 7
10 -1 -11 51.0139 6.20305 4
11 -1 11 62.2362 7.51962 2
11 1 -11 49.0776 5.85935 4
11 -1 -11 54.2799 6.1802 4
11 1 11 53.7971 8.41199 2
0 2 -11 233.782 21.3748 7
0 -2 -11 216.816 21.3021 7
0 -2 -11 201.04 21.3726 4
0 2 -11 196.115 23.2081 8
0 2 -11 183.448 21.1362 4
0 -2 -11 180.559 21.4835 8
-1 -2 -11 346.976 29.6874 7
1 2 -11 300.985 30.7115 4
-1 -2 -11 336.673 30.7185 4
-1 -2 -11 276.083 30.5161 8
1 2 -11 311.323 33.0694 8
1 2 -11 308.431 30.1518 7
1 -2 11 347.651 28.9548 5
1 -2 -11 351.465 31.2599 4
1 -2 -11 303.287 31.0717 8
-1 2 -11 303.106 32.5232 8
-1 2 -11 281.829 30.0478 4
1 -2 -11 338.783 30.7306 7
-1 2 -11 327.362 29.4673 7
2 2 -11 68.0765 11.2616 4
2 2 -11 67.6928 12.4591 8
-2 -2 -11 72.8193 10.6742 4
-2 -2 -11 66.4431 11.2019 8
2 2 -11 84.7777 11.5502 7
2 -2 11 88.9742 10.1033 5
2 -2 -11 88.0156 11.544 4
-2 2 -11 97.8337 10.7404 7
2 -2 -11 79.4112 11.7061 8
2 -2 -11 111.98 13.0174 7
-2 2 -11 83.1438 11.1378 4
-2 2 -11 82.5676 12.2148 8
-3 -2 -11 301.017 32.2155 4
3 2 -11 321.777 33.7719 4
-3 -2 -11 385.029 34.4992 8
3 2 -11 356.448 35.9765 8
3 -2 11 345.348 31.5367 5
3 2 -11 354.887 33.9439 7
3 -2 -11 415.677 34.7111 7
3 -2 -11 353.582 33.3442 4
-3 2 -11 337.777 30.8537 7
-3 2 -11 331.936 32.4262 4
-3 2 -11 385.489 34.7039 8
3 -2 -11 341.769 33.3609 8
-4 -2 -11 204.906 21.1495 4
4 2 -11 206.665 22.0135 7
4 2 -11 176.879 21.2205 4
4 -2 11 221.692 20.3141 5
-4 -2 -11 190.928 21.8408 8
4 2 -11 186.925 22.9604 8
4 -2 -11 204.224 21.3912 4
4 -2 -11 242.679 22.3625 8
-4 2 -11 192.506 20.6692 4
-4 2 -11 191.72 21.3206 8
4 -2 -11 199.047 21.8653 7
-5 -2 -11 13.371 4.46983 4
-5 -2 -11 27.814 7.02091 8
5 -2 11 11.7298 5.85066 5
5 2 -11 16.3433 5.26889 4
5 2 -11 18.6217 5.51508 7
5 2 -11 22.9486 6.92424 8
5 -2 -11 18.3228 7.64712 8
5 -2 -11 20.1951 6.09301 7
5 -2 -11 22.9057 6.25325 4
-5 2 -11 11.654 3.9024 4
-5 2 -11 9.14936 5.3673 8
-5 -2 11 19.8274 4.87419 5
6 2 -11 114.43 14.8371 4
-6 -2 -11 115.287 14.314 4
6 2 -11 113.535 14.6393 7
-6 -2 -11 114.311 14.3153 8
6 2 -11 132.764 16.8707 8
6 2 11 123.876 17.3475 2
-6 -2 11 149.132 14.3215 5
-6 2 -11 115.561 14.1103 4
-6 2 -11 130.533 13.8985 8
6 -2 -11 131.128 14.8329 4
6 -2 -11 136.161 14.2076 8
6 -2 -11 110.402 14.6664 7
7 -2 11 12.5773 4.28845 2
7 2 -11 13.8137 4.27694 7
-7 -2 -11 19.4804 4.68433 8
-7 -2 -11 14.2396 4.18993 4
7 2 -11 13.7994 4.90755 8
7 2 -11 6.81267 4.25808 4
7 -2 -11 11.4631 4.09245 4
-7 2 -11 12.3465 3.76866 8
7 2 11 13.1934 5.22302 2
7 -2 -11 11.4407 6.55543 8
7 -2 -11 13.3637 4.25159 7
-7 -2 11 14.8736 4.1948 5
-7 2 -11 15.7868 4.51041 4
8 2 -11 99.3477 14.6254 8
8 2 -11 83.6882 11.4027 4
-8 -2 -11 71.9023 10.0573 4
8 2 -11 101.898 11.1302 7
-8 -2 -11 71.6629 9.8546 8
8 -2 11 102.006 13.983 2
8 -2 -11 82.0629 10.8081 7
-8 -2 11 101.055 10.232 5
[truncated: 73,251 more chars]
